# Supplementary material for: Crystal structure of hexa­kis­(urea-κO)chromium(III) dichromate bromide monohydrate from synchrotron X-ray data
Source: Acta Crystallogr E Crystallogr Commun. 2015 Oct 17;71(Pt 11):1336–9. doi: 10.1107/S2056989015019258 (PMC4644995; doi:10.1107/S2056989015019258)
Supplement: Supplementary file 1 [file e-71-01336-sup1.cif]

##############################################################################
#                                                                            #
# This CIF contains the data in a paper accepted for publication in          #
# Acta Crystallographica Section E. It conforms to the requirements of       #
# Notes for Authors for Acta Crystallographica Section E, and has been       #
# peer reviewed under the auspices of the IUCr Commission on Journals.       #
#                                                                            #
# Full details of the Crystallographic Information File format               #
# are given in the paper "The Crystallographic Information File (CIF):       #
# a New Standard Archive File for Crystallography" by S. R. Hall, F. H.      #
# Allen and I. D. Brown [Acta Cryst. (1991), A47, 655-685].                  #
#                                                                            #
# The current version of the core CIF dictionary is obtainable from          #
# ftp://ftp.iucr.org/pub/cif_core.dic.                                       #
#                                                                            #
# Software is freely available for graphical display of the structure(s)     #
# in this CIF. For information consult the CIF software page                 #
# http://www.iucr.org/resources/cif/software.                                #
#                                                                            #
# This file may be used for bona fide research purposes within the           #
# scientific community so long as proper attribution is given to the journal # 
# article from which it was obtained.                                        #
#                                                                            #
##############################################################################
data_I
_database_code_depnum_ccdc_archive 'CCDC 1430688'
_audit_creation_method     'SHELXL-2014/7'
_journal_date_recd_electronic     2015-10-01
_journal_date_accepted     2015-10-12
_journal_name_full     'Acta Crystallographica, Section E'
_journal_year     2015
_journal_volume     71
_journal_issue     11
_journal_page_first     1336
_journal_page_last     1339
_journal_paper_category     GM
_journal_paper_doi     10.1107/S2056989015019258
_journal_coeditor_code     WM5225
_publ_contact_author_name     'Jong-Ha Choi'
_publ_contact_author_address
;
Department of Chemistry, Andong National University, Andong 36729,
Republic of Korea
;
_publ_contact_author_email     jhchoi@anu.ac.kr
_publ_contact_author_fax     '82 54 820 5452'
_publ_contact_author_phone     '+82-54-820-5458'
_publ_section_title
;
Crystal structure of hexakis(urea-\k<i>O</i>)chromium(III) dichromate bromide
monohydrate from synchrotron X-ray data
;
loop_
    _publ_author_name
    _publ_author_footnote
    _publ_author_address
    'Moon, Dohyun' .
;
Pohang Accelerator Laboratory, POSTECH, Pohang 37673,
Republic of Korea
;
    'Tanaka, Shinnosuke' .
;
Department of Chemistry, Tokyo University of Science,
1-3 Kagurazaka,
Shinjuku-ku, Tokyo 162-8601, Japan
;
    'Akitsu, Takashiro' .
;
Department of Chemistry, Tokyo University of Science,
1-3 Kagurazaka,
Shinjuku-ku, Tokyo 162-8601, Japan
;
    'Choi, Jong-Ha' .
;
Department of Chemistry, Andong National University,
Andong 36729, Republic of Korea
;
_publ_section_synopsis
;
The title compound, [Cr(urea)~6~](Cr~2~O~7~)Br\\cdotH~2~O, is isotypic with the
corresponding chloride salt and consists of discrete [Cr(urea)~6~]^3+^
cations, staggered Cr~2~O~7~^4-^ and Br^-^ anions and water solvent molecules
that are held together by an intricate three-dimensional network of
hydrogen-bonding interactions.
;
_chemical_name_systematic
;
Hexakis(urea-\k<i>O</i>)chromium(III) dichromate bromide
monohydrate
;
_chemical_name_common     ?
_chemical_formula_moiety     'Cr C6 H24 N12 O6 3+, Cr2 O7 2-, Br -, H2 O'
_chemical_formula_sum     'C6 H26 Br Cr3 N12 O14'
_chemical_formula_iupac     '[Cr (C1 H4 N2 O1)6] (Cr2 O7) Br, H2 O'
_chemical_formula_weight     726.30
_chemical_melting_point     ?
_shelx_space_group_comment
;
The symmetry employed for this shelxl refinement is uniquely defined
by the following loop, which should always be used as a source of
symmetry information in preference to the above space-group names.
They are only intended as comments.
;
_space_group_crystal_system     monoclinic
_space_group_name_H-M_alt     'P 2/n'
_space_group_name_Hall     '-P 2yac'
loop_
    _space_group_symop_operation_xyz
    'x, y, z'
    '-x+1/2, y, -z+1/2'
    '-x, -y, -z'
    'x-1/2, -y, z-1/2'
_cell_length_a     13.774(3)
_cell_length_b     10.474(2)
_cell_length_c     18.123(4)
_cell_angle_alpha     90
_cell_angle_beta     94.37(3)
_cell_angle_gamma     90
_cell_volume     2607.0(9)
_cell_formula_units_Z     4
_cell_measurement_reflns_used     102484
_cell_measurement_theta_min     0.355
_cell_measurement_theta_max     33.612
_cell_measurement_temperature     243(2)
_exptl_crystal_description     'block'
_exptl_crystal_colour     'green'
_exptl_crystal_size_max     0.173
_exptl_crystal_size_mid     0.083
_exptl_crystal_size_min     0.043
_exptl_crystal_density_diffrn     1.850
_exptl_crystal_density_meas     ?
_exptl_crystal_density_method     ?
_exptl_crystal_F_000     1460
_exptl_absorpt_coefficient_mu     1.971
_exptl_absorpt_correction_type     empirical
_exptl_absorpt_process_details
;
(<i>HKL3000sm SCALEPACK</i>; Otwinowski & Minor, 1997)
;
_shelx_estimated_absorpt_T_min     0.727
_shelx_estimated_absorpt_T_max     0.920
_exptl_absorpt_correction_T_min     0.727
_exptl_absorpt_correction_T_max     0.920
_diffrn_ambient_temperature     243(2)
_diffrn_radiation_type     synchrotron
_diffrn_radiation_wavelength     0.620
_diffrn_measurement_device_type     'ADSC Q210 CCD area-detector'
_diffrn_measurement_method     'omega scans'
_diffrn_detector_area_resol_mean     ?
_diffrn_reflns_number     27665
_diffrn_reflns_av_R_equivalents     0.0364
_diffrn_reflns_theta_min     1.564
_diffrn_reflns_theta_max     25.500
_diffrn_reflns_theta_full     21.839
_diffrn_measured_fraction_theta_max     0.999
_diffrn_measured_fraction_theta_full     0.998
_diffrn_reflns_limit_h_min     -19
_diffrn_reflns_limit_h_max     19
_diffrn_reflns_limit_k_min     -14
_diffrn_reflns_limit_k_max     14
_diffrn_reflns_limit_l_min     -25
_diffrn_reflns_limit_l_max     25
_refine_special_details     ?
_reflns_number_total     7308
_reflns_number_gt     5831
_reflns_threshold_expression     I>2\s(I)
_refine_ls_structure_factor_coef     Fsqd
_refine_ls_matrix_type     full
_refine_ls_R_factor_all     0.0421
_refine_ls_R_factor_gt     0.0309
_refine_ls_wR_factor_gt     0.0867
_refine_ls_wR_factor_ref     0.0910
_refine_ls_goodness_of_fit_ref     1.035
_refine_ls_restrained_S_all     1.035
_refine_ls_number_reflns     7308
_refine_ls_number_parameters     331
_refine_ls_number_restraints     3
_refine_ls_hydrogen_treatment     mixed
_refine_ls_weighting_scheme     calc
_refine_ls_weighting_details
                      'w=1/[\s^2^(Fo^2^)+(0.0607P)^2^] where P=(Fo^2^+2Fc^2^)/3'
_atom_sites_solution_hydrogens     mixed
_atom_sites_solution_primary     ?
_atom_sites_solution_secondary     ?
_refine_ls_shift/su_max     0.001
_refine_ls_shift/su_mean     0.000
_refine_diff_density_max     1.015
_refine_diff_density_min     -1.246
_refine_ls_extinction_method     none
_refine_ls_extinction_coef     .
loop_
    _atom_type_symbol
    _atom_type_description
    _atom_type_scat_dispersion_real
    _atom_type_scat_dispersion_imag
    _atom_type_scat_source
    'C' 'C' 0.0020 0.0010
                         'International Tables Vol C Tables 4.2.6.8 and 6.1.1.4'
    'H' 'H' 0.0000 0.0000
                         'International Tables Vol C Tables 4.2.6.8 and 6.1.1.4'
    'N' 'N' 0.0040 0.0020
                         'International Tables Vol C Tables 4.2.6.8 and 6.1.1.4'
    'O' 'O' 0.0080 0.0040
                         'International Tables Vol C Tables 4.2.6.8 and 6.1.1.4'
    'Cr' 'Cr' 0.2850 0.4760
                         'International Tables Vol C Tables 4.2.6.8 and 6.1.1.4'
    'Br' 'Br' 0.0580 1.9660
                         'International Tables Vol C Tables 4.2.6.8 and 6.1.1.4'
_computing_data_collection
;
<i>PAL ADSC Quantum-210 ADX</i> (Arvai & Nielsen, 1983)
;
_computing_cell_refinement
;
<i>HKL3000sm</i> (Otwinowski & Minor, 1997)
;
_computing_data_reduction
;
<i>HKL3000sm</i> (Otwinowski & Minor, 1997)
;
_computing_structure_solution
;
<i>SHELXT</i> (Sheldrick, 2015<i>a</i>)
;
_computing_structure_refinement
;
<i>SHELXL2014</i> (Sheldrick, 2015<i>b</i>)
;
_computing_molecular_graphics
;
<i>DIAMOND</i> (Putz & Brandenburg, 2007)
;
_computing_publication_material
;
<i>publCIF</i> (Westrip, 2010)
;
loop_
    _atom_site_type_symbol
    _atom_site_label
    _atom_site_fract_x
    _atom_site_fract_y
    _atom_site_fract_z
    _atom_site_U_iso_or_equiv
    _atom_site_adp_type
    _atom_site_calc_flag
    _atom_site_occupancy
    _atom_site_disorder_assembly
    _atom_site_disorder_group
    Cr Cr1A 0.48784(2) 0.24358(2) 0.73428(2) 0.01814(7) Uani d 1 . .
    O O1A 0.40481(9) 0.09045(11) 0.72718(6) 0.0269(3) Uani d 1 . .
    N N1A 0.33471(14) -0.09246(16) 0.69010(10) 0.0418(4) Uani d 1 . .
    H H1A1 0.3286 -0.1131 0.7360 0.050 Uiso calc 1 . .
    H H1A2 0.3140 -0.1441 0.6547 0.050 Uiso calc 1 . .
    N N2A 0.38377(13) 0.04656(16) 0.60403(9) 0.0365(4) Uani d 1 . .
    H H2A1 0.4103 0.1185 0.5925 0.044 Uiso calc 1 . .
    H H2A2 0.3627 -0.0062 0.5694 0.044 Uiso calc 1 . .
    C C1A 0.37546(13) 0.01753(16) 0.67403(9) 0.0251(3) Uani d 1 . .
    O O2A 0.58364(9) 0.16617(11) 0.67175(6) 0.0247(2) Uani d 1 . .
    N N3A 0.61554(13) -0.03008(15) 0.72164(9) 0.0363(4) Uani d 1 . .
    H H3A1 0.5774 -0.0167 0.7569 0.044 Uiso calc 1 . .
    H H3A2 0.6464 -0.1023 0.7194 0.044 Uiso calc 1 . .
    N N4A 0.68354(14) 0.03653(17) 0.61675(10) 0.0432(4) Uani d 1 . .
    H H4A1 0.6904 0.0939 0.5828 0.052 Uiso calc 1 . .
    H H4A2 0.7140 -0.0360 0.6151 0.052 Uiso calc 1 . .
    C C2A 0.62668(13) 0.05977(16) 0.67111(9) 0.0247(3) Uani d 1 . .
    O O3A 0.55288(9) 0.15949(11) 0.82167(6) 0.0242(2) Uani d 1 . .
    N N5A 0.58535(13) 0.11285(15) 0.94126(8) 0.0351(4) Uani d 1 . .
    H H5A1 0.5743 0.0326 0.9316 0.042 Uiso calc 1 . .
    H H5A2 0.6018 0.1370 0.9864 0.042 Uiso calc 1 . .
    N N6A 0.59470(13) 0.31974(15) 0.90232(9) 0.0352(4) Uani d 1 . .
    H H6A1 0.5899 0.3762 0.8670 0.042 Uiso calc 1 . .
    H H6A2 0.6111 0.3434 0.9476 0.042 Uiso calc 1 . .
    C C3A 0.57714(12) 0.19830(17) 0.88725(9) 0.0228(3) Uani d 1 . .
    O O4A 0.56802(9) 0.39845(11) 0.74788(6) 0.0244(2) Uani d 1 . .
    N N7A 0.66023(14) 0.41622(16) 0.64918(10) 0.0432(5) Uani d 1 . .
    H H7A1 0.6546 0.3351 0.6395 0.052 Uiso calc 1 . .
    H H7A2 0.6937 0.4649 0.6217 0.052 Uiso calc 1 . .
    N N8A 0.62761(13) 0.58826(15) 0.72028(9) 0.0366(4) Uani d 1 . .
    H H8A1 0.6004 0.6213 0.7576 0.044 Uiso calc 1 . .
    H H8A2 0.6613 0.6363 0.6925 0.044 Uiso calc 1 . .
    C C4A 0.61789(12) 0.46555(16) 0.70582(9) 0.0228(3) Uani d 1 . .
    O O5A 0.39560(9) 0.33272(11) 0.79418(6) 0.0268(3) Uani d 1 . .
    N N9A 0.34380(13) 0.17981(16) 0.87118(9) 0.0365(4) Uani d 1 . .
    H H9A1 0.3558 0.1195 0.8401 0.044 Uiso calc 1 . .
    H H9A2 0.3203 0.1609 0.9130 0.044 Uiso calc 1 . .
    N N10A 0.34220(13) 0.39063(16) 0.90220(9) 0.0394(4) Uani d 1 . .
    H H10A 0.3531 0.4702 0.8919 0.047 Uiso calc 1 . .
    H H10B 0.3187 0.3706 0.9439 0.047 Uiso calc 1 . .
    C C5A 0.36129(12) 0.30050(18) 0.85473(9) 0.0249(3) Uani d 1 . .
    O O6A 0.42481(9) 0.31007(11) 0.64197(6) 0.0267(3) Uani d 1 . .
    N N11A 0.38747(13) 0.44107(17) 0.54758(9) 0.0410(4) Uani d 1 . .
    H H11A 0.4000 0.3802 0.5171 0.049 Uiso calc 1 . .
    H H11B 0.3686 0.5155 0.5306 0.049 Uiso calc 1 . .
    N N12A 0.37717(14) 0.51221(16) 0.66616(9) 0.0407(4) Uani d 1 . .
    H H12A 0.3828 0.4985 0.7136 0.049 Uiso calc 1 . .
    H H12B 0.3584 0.5866 0.6491 0.049 Uiso calc 1 . .
    C C6A 0.39707(13) 0.42046(16) 0.62008(9) 0.0263(3) Uani d 1 . .
    Cr Cr1B 0.43809(2) 0.74013(3) 0.86870(2) 0.02751(8) Uani d 1 . .
    Cr Cr2B 0.67274(2) 0.73371(2) 0.89720(2) 0.02405(7) Uani d 1 . .
    O O1B 0.42792(12) 0.65095(15) 0.93969(8) 0.0452(4) Uani d 1 . .
    O O2B 0.36945(13) 0.6882(2) 0.79973(9) 0.0586(5) Uani d 1 . .
    O O3B 0.41248(13) 0.88526(15) 0.88712(10) 0.0553(4) Uani d 1 . .
    O O4B 0.69792(12) 0.59234(12) 0.92738(9) 0.0425(3) Uani d 1 . .
    O O5B 0.75382(11) 0.78025(13) 0.84199(8) 0.0350(3) Uani d 1 . .
    O O6B 0.66869(12) 0.83207(14) 0.96458(8) 0.0446(4) Uani d 1 . .
    O O7B 0.56137(12) 0.73256(16) 0.84224(9) 0.0475(4) Uani d 1 . .
    Br Br1C 0.68438(2) 0.24957(2) 0.47474(2) 0.03324(7) Uani d 1 . .
    O O1W 0.44307(16) 0.2183(3) 0.46645(14) 0.0752(7) Uani d 1 . .
    H H1O1 0.5018(9) 0.236(3) 0.460(2) 0.090 Uiso d 1 . .
    H H2O1 0.414(2) 0.224(3) 0.4242(10) 0.090 Uiso d 1 . .
loop_
    _atom_site_aniso_label
    _atom_site_aniso_U_11
    _atom_site_aniso_U_22
    _atom_site_aniso_U_33
    _atom_site_aniso_U_12
    _atom_site_aniso_U_13
    _atom_site_aniso_U_23
    Cr1A 0.02397(14) 0.01721(12) 0.01352(12) -0.00045(9) 0.00324(9) 0.00064(8)
    O1A 0.0347(7) 0.0256(6) 0.0205(6) -0.0087(5) 0.0029(5) -0.0020(4)
    N1A 0.0600(12) 0.0324(9) 0.0328(9) -0.0201(8) 0.0028(8) -0.0024(7)
    N2A 0.0584(11) 0.0293(8) 0.0217(7) -0.0092(7) 0.0016(7) -0.0050(6)
    C1A 0.0267(8) 0.0252(8) 0.0233(8) -0.0013(6) 0.0011(6) -0.0021(6)
    O2A 0.0324(6) 0.0207(5) 0.0219(5) 0.0047(5) 0.0082(5) 0.0012(4)
    N3A 0.0517(10) 0.0254(7) 0.0334(8) 0.0121(7) 0.0141(7) 0.0084(6)
    N4A 0.0590(11) 0.0328(8) 0.0412(10) 0.0212(8) 0.0266(8) 0.0096(7)
    C2A 0.0294(9) 0.0221(7) 0.0225(8) 0.0029(6) 0.0015(6) -0.0001(6)
    O3A 0.0340(7) 0.0222(5) 0.0160(5) 0.0008(5) -0.0004(4) 0.0003(4)
    N5A 0.0553(11) 0.0303(8) 0.0189(7) 0.0038(7) -0.0019(7) 0.0039(6)
    N6A 0.0535(10) 0.0297(8) 0.0211(7) -0.0090(7) -0.0058(7) -0.0008(6)
    C3A 0.0228(8) 0.0271(8) 0.0185(7) 0.0025(6) 0.0020(6) 0.0002(6)
    O4A 0.0318(6) 0.0227(6) 0.0195(5) -0.0069(5) 0.0071(5) -0.0003(4)
    N7A 0.0638(12) 0.0300(8) 0.0403(10) -0.0118(8) 0.0336(9) -0.0061(7)
    N8A 0.0521(10) 0.0250(7) 0.0352(8) -0.0146(7) 0.0194(8) -0.0063(6)
    C4A 0.0260(8) 0.0240(7) 0.0186(7) -0.0051(6) 0.0024(6) 0.0000(6)
    O5A 0.0320(7) 0.0264(6) 0.0234(6) 0.0031(5) 0.0108(5) 0.0025(5)
    N9A 0.0468(10) 0.0337(8) 0.0312(8) -0.0092(7) 0.0179(7) 0.0007(7)
    N10A 0.0522(11) 0.0358(9) 0.0330(9) 0.0025(8) 0.0224(8) -0.0046(7)
    C5A 0.0200(8) 0.0314(9) 0.0239(8) -0.0003(6) 0.0060(6) -0.0002(6)
    O6A 0.0372(7) 0.0231(6) 0.0192(5) 0.0041(5) -0.0018(5) 0.0018(4)
    N11A 0.0637(12) 0.0345(9) 0.0242(8) 0.0140(8) 0.0005(8) 0.0082(7)
    N12A 0.0614(12) 0.0286(8) 0.0307(9) 0.0152(8) -0.0061(8) -0.0029(6)
    C6A 0.0281(9) 0.0253(8) 0.0248(8) 0.0009(7) -0.0026(7) 0.0024(6)
    Cr1B 0.03041(16) 0.03174(16) 0.02060(14) 0.00408(11) 0.00341(11)
                                                                    -0.00030(10)
    Cr2B 0.03046(15) 0.02096(13) 0.02202(14) 0.00009(10) 0.01038(11)
                                                                    -0.00170(10)
    O1B 0.0603(10) 0.0450(9) 0.0315(7) 0.0022(7) 0.0112(7) 0.0076(6)
    O2B 0.0538(11) 0.0844(13) 0.0358(9) -0.0078(10) -0.0086(7) -0.0112(9)
    O3B 0.0664(12) 0.0354(8) 0.0655(11) 0.0140(8) 0.0136(9) 0.0039(8)
    O4B 0.0544(9) 0.0253(7) 0.0493(9) 0.0019(6) 0.0139(7) 0.0074(6)
    O5B 0.0439(8) 0.0273(6) 0.0364(7) -0.0072(6) 0.0200(6) -0.0046(5)
    O6B 0.0658(10) 0.0378(8) 0.0321(7) -0.0006(7) 0.0166(7) -0.0119(6)
    O7B 0.0365(9) 0.0763(12) 0.0306(8) 0.0079(7) 0.0076(6) -0.0056(7)
    Br1C 0.04246(12) 0.02884(10) 0.02779(11) 0.00280(7) -0.00149(8) -0.00060(6)
    O1W 0.0493(12) 0.0971(16) 0.0789(16) -0.0032(12) 0.0040(11) -0.0419(14)
_geom_special_details
;
All e.s.d.'s (except the e.s.d. in the dihedral angle between two l.s. planes)
are estimated using the full covariance matrix. The cell e.s.d.'s are taken
into account individually in the estimation of e.s.d.'s in distances, angles
and torsion angles; correlations between e.s.d.'s in cell parameters are only
used when they are defined by crystal symmetry. An approximate (isotropic)
treatment of cell e.s.d.'s is used for estimating e.s.d.'s involving l.s.
planes.
;
loop_
    _geom_bond_atom_site_label_1
    _geom_bond_atom_site_label_2
    _geom_bond_site_symmetry_2
    _geom_bond_distance
    _geom_bond_publ_flag
    Cr1A O6A . 1.9534(13) ?
    Cr1A O4A . 1.9672(12) ?
    Cr1A O3A . 1.9674(12) ?
    Cr1A O5A . 1.9683(12) ?
    Cr1A O1A . 1.9685(12) ?
    Cr1A O2A . 1.9776(12) ?
    O1A C1A . 1.271(2) ?
    N1A C1A . 1.324(2) ?
    N1A H1A1 . 0.8700 ?
    N1A H1A2 . 0.8700 ?
    N2A C1A . 1.318(2) ?
    N2A H2A1 . 0.8700 ?
    N2A H2A2 . 0.8700 ?
    O2A C2A . 1.263(2) ?
    N3A C2A . 1.330(2) ?
    N3A H3A1 . 0.8700 ?
    N3A H3A2 . 0.8700 ?
    N4A C2A . 1.327(2) ?
    N4A H4A1 . 0.8700 ?
    N4A H4A2 . 0.8700 ?
    O3A C3A . 1.2763(19) ?
    N5A C3A . 1.325(2) ?
    N5A H5A1 . 0.8700 ?
    N5A H5A2 . 0.8700 ?
    N6A C3A . 1.319(2) ?
    N6A H6A1 . 0.8700 ?
    N6A H6A2 . 0.8700 ?
    O4A C4A . 1.2753(19) ?
    N7A C4A . 1.324(2) ?
    N7A H7A1 . 0.8700 ?
    N7A H7A2 . 0.8700 ?
    N8A C4A . 1.316(2) ?
    N8A H8A1 . 0.8700 ?
    N8A H8A2 . 0.8700 ?
    O5A C5A . 1.273(2) ?
    N9A C5A . 1.325(3) ?
    N9A H9A1 . 0.8700 ?
    N9A H9A2 . 0.8700 ?
    N10A C5A . 1.317(2) ?
    N10A H10A . 0.8700 ?
    N10A H10B . 0.8700 ?
    O6A C6A . 1.272(2) ?
    N11A C6A . 1.328(2) ?
    N11A H11A . 0.8700 ?
    N11A H11B . 0.8700 ?
    N12A C6A . 1.316(2) ?
    N12A H12A . 0.8700 ?
    N12A H12B . 0.8700 ?
    Cr1B O3B . 1.6014(16) ?
    Cr1B O2B . 1.6036(17) ?
    Cr1B O1B . 1.6045(15) ?
    Cr1B O7B . 1.8011(17) ?
    Cr2B O6B . 1.6018(14) ?
    Cr2B O4B . 1.6071(14) ?
    Cr2B O5B . 1.6299(14) ?
    Cr2B O7B . 1.7643(18) ?
    O1W H1O1 . 0.847(10) ?
    O1W H2O1 . 0.840(10) ?
loop_
    _geom_angle_atom_site_label_1
    _geom_angle_atom_site_label_2
    _geom_angle_atom_site_label_3
    _geom_angle_site_symmetry_1
    _geom_angle_site_symmetry_3
    _geom_angle
    _geom_angle_publ_flag
    O6A Cr1A O4A . . 91.26(5) ?
    O6A Cr1A O3A . . 173.94(5) ?
    O4A Cr1A O3A . . 92.95(5) ?
    O6A Cr1A O5A . . 92.28(5) ?
    O4A Cr1A O5A . . 85.39(5) ?
    O3A Cr1A O5A . . 92.40(5) ?
    O6A Cr1A O1A . . 90.94(5) ?
    O4A Cr1A O1A . . 176.27(5) ?
    O3A Cr1A O1A . . 85.10(5) ?
    O5A Cr1A O1A . . 91.51(5) ?
    O6A Cr1A O2A . . 85.86(5) ?
    O4A Cr1A O2A . . 90.98(5) ?
    O3A Cr1A O2A . . 89.71(5) ?
    O5A Cr1A O2A . . 175.89(5) ?
    O1A Cr1A O2A . . 92.18(5) ?
    C1A O1A Cr1A . . 133.54(11) ?
    C1A N1A H1A1 . . 120.0 ?
    C1A N1A H1A2 . . 120.0 ?
    H1A1 N1A H1A2 . . 120.0 ?
    C1A N2A H2A1 . . 120.0 ?
    C1A N2A H2A2 . . 120.0 ?
    H2A1 N2A H2A2 . . 120.0 ?
    O1A C1A N2A . . 123.02(16) ?
    O1A C1A N1A . . 118.16(16) ?
    N2A C1A N1A . . 118.82(16) ?
    C2A O2A Cr1A . . 134.53(11) ?
    C2A N3A H3A1 . . 120.0 ?
    C2A N3A H3A2 . . 120.0 ?
    H3A1 N3A H3A2 . . 120.0 ?
    C2A N4A H4A1 . . 120.0 ?
    C2A N4A H4A2 . . 120.0 ?
    H4A1 N4A H4A2 . . 120.0 ?
    O2A C2A N4A . . 118.21(16) ?
    O2A C2A N3A . . 122.64(16) ?
    N4A C2A N3A . . 119.13(16) ?
    C3A O3A Cr1A . . 132.68(11) ?
    C3A N5A H5A1 . . 120.0 ?
    C3A N5A H5A2 . . 120.0 ?
    H5A1 N5A H5A2 . . 120.0 ?
    C3A N6A H6A1 . . 120.0 ?
    C3A N6A H6A2 . . 120.0 ?
    H6A1 N6A H6A2 . . 120.0 ?
    O3A C3A N6A . . 122.05(15) ?
    O3A C3A N5A . . 118.32(16) ?
    N6A C3A N5A . . 119.63(15) ?
    C4A O4A Cr1A . . 134.62(11) ?
    C4A N7A H7A1 . . 120.0 ?
    C4A N7A H7A2 . . 120.0 ?
    H7A1 N7A H7A2 . . 120.0 ?
    C4A N8A H8A1 . . 120.0 ?
    C4A N8A H8A2 . . 120.0 ?
    H8A1 N8A H8A2 . . 120.0 ?
    O4A C4A N8A . . 118.05(15) ?
    O4A C4A N7A . . 122.52(15) ?
    N8A C4A N7A . . 119.42(16) ?
    C5A O5A Cr1A . . 130.34(11) ?
    C5A N9A H9A1 . . 120.0 ?
    C5A N9A H9A2 . . 120.0 ?
    H9A1 N9A H9A2 . . 120.0 ?
    C5A N10A H10A . . 120.0 ?
    C5A N10A H10B . . 120.0 ?
    H10A N10A H10B . . 120.0 ?
    O5A C5A N10A . . 118.60(17) ?
    O5A C5A N9A . . 122.19(16) ?
    N10A C5A N9A . . 119.21(16) ?
    C6A O6A Cr1A . . 134.00(11) ?
    C6A N11A H11A . . 120.0 ?
    C6A N11A H11B . . 120.0 ?
    H11A N11A H11B . . 120.0 ?
    C6A N12A H12A . . 120.0 ?
    C6A N12A H12B . . 120.0 ?
    H12A N12A H12B . . 120.0 ?
    O6A C6A N12A . . 122.57(16) ?
    O6A C6A N11A . . 117.47(16) ?
    N12A C6A N11A . . 119.95(17) ?
    O3B Cr1B O2B . . 110.98(10) ?
    O3B Cr1B O1B . . 110.57(9) ?
    O2B Cr1B O1B . . 110.20(10) ?
    O3B Cr1B O7B . . 108.93(8) ?
    O2B Cr1B O7B . . 106.82(9) ?
    O1B Cr1B O7B . . 109.24(9) ?
    O6B Cr2B O4B . . 110.63(8) ?
    O6B Cr2B O5B . . 109.93(8) ?
    O4B Cr2B O5B . . 110.14(8) ?
    O6B Cr2B O7B . . 110.82(8) ?
    O4B Cr2B O7B . . 109.98(8) ?
    O5B Cr2B O7B . . 105.21(8) ?
    Cr2B O7B Cr1B . . 130.26(10) ?
    H1O1 O1W H2O1 . . 104(2) ?
loop_
    _geom_torsion_atom_site_label_1
    _geom_torsion_atom_site_label_2
    _geom_torsion_atom_site_label_3
    _geom_torsion_atom_site_label_4
    _geom_torsion_site_symmetry_1
    _geom_torsion_site_symmetry_2
    _geom_torsion_site_symmetry_3
    _geom_torsion_site_symmetry_4
    _geom_torsion
    _geom_torsion_publ_flag
    Cr1A O1A C1A N2A . . . . -12.6(3) ?
    Cr1A O1A C1A N1A . . . . 167.40(14) ?
    Cr1A O2A C2A N4A . . . . 175.80(14) ?
    Cr1A O2A C2A N3A . . . . -2.8(3) ?
    Cr1A O3A C3A N6A . . . . -26.1(2) ?
    Cr1A O3A C3A N5A . . . . 154.40(13) ?
    Cr1A O4A C4A N8A . . . . 150.59(14) ?
    Cr1A O4A C4A N7A . . . . -29.9(3) ?
    Cr1A O5A C5A N10A . . . . 146.75(14) ?
    Cr1A O5A C5A N9A . . . . -33.6(2) ?
    Cr1A O6A C6A N12A . . . . -23.3(3) ?
    Cr1A O6A C6A N11A . . . . 157.35(14) ?
    O6B Cr2B O7B Cr1B . . . . -39.64(15) ?
    O4B Cr2B O7B Cr1B . . . . 83.00(13) ?
    O5B Cr2B O7B Cr1B . . . . -158.42(12) ?
    O3B Cr1B O7B Cr2B . . . . 78.99(14) ?
    O2B Cr1B O7B Cr2B . . . . -161.07(13) ?
    O1B Cr1B O7B Cr2B . . . . -41.89(15) ?
loop_
    _geom_hbond_atom_site_label_D
    _geom_hbond_atom_site_label_H
    _geom_hbond_atom_site_label_A
    _geom_hbond_site_symmetry_A
    _geom_hbond_distance_DH
    _geom_hbond_distance_HA
    _geom_hbond_distance_DA
    _geom_hbond_angle_DHA
    N1A H1A1 O2B 1_545 0.87 2.42 3.051(3) 129.3
    N1A H1A2 Br1C 3_656 0.87 2.60 3.4031(18) 154.9
    N2A H2A1 O6A . 0.87 2.20 2.890(2) 135.9
    N2A H2A1 O1W . 0.87 2.58 3.230(3) 131.9
    N2A H2A2 Br1C 3_656 0.87 2.73 3.5121(17) 149.5
    N3A H3A1 O3A . 0.87 2.23 2.866(2) 130.2
    N3A H3A2 O5B 2_646 0.87 2.21 2.972(2) 146.5
    N4A H4A1 Br1C . 0.87 2.55 3.4070(18) 171.0
    N4A H4A2 O5B 2_646 0.87 2.11 2.900(2) 150.7
    N5A H5A1 O6B 1_545 0.87 2.52 3.174(2) 132.7
    N5A H5A2 O3B 3_667 0.87 2.33 3.108(2) 149.5
    N6A H6A1 O4A . 0.87 2.17 2.914(2) 143.3
    N6A H6A2 O1B 3_667 0.87 2.15 2.920(2) 146.8
    N7A H7A1 O2A . 0.87 2.12 2.865(2) 142.5
    N7A H7A2 O4B 2_656 0.87 2.24 3.092(2) 167.7
    N8A H8A1 O7B . 0.87 2.03 2.883(2) 166.0
    N8A H8A2 O5B 2_656 0.87 2.04 2.875(2) 161.8
    N9A H9A1 O1A . 0.87 2.22 2.954(2) 141.3
    N9A H9A2 O6B 3_667 0.87 2.21 2.997(2) 149.8
    N10A H10A O1B . 0.87 2.29 3.028(2) 142.1
    N10A H10B O4B 3_667 0.87 2.39 3.184(2) 151.3
    N11A H11A O1W . 0.87 2.04 2.892(3) 167.1
    N11A H11B Br1C 3_666 0.87 2.57 3.4031(18) 161.5
    N12A H12A O5A . 0.87 2.27 2.982(2) 139.5
    N12A H12A O2B . 0.87 2.54 3.051(2) 118.2
    N12A H12B Br1C 3_666 0.87 2.85 3.6242(18) 148.9
    O1W H1O1 Br1C . 0.847(10) 2.514(13) 3.332(2) 163(3)
    O1W H2O1 O5B 4_565 0.840(10) 2.565(19) 3.315(3) 149(3)
_shelx_hkl_file
;
   0   0   1   -0.05    0.05
   0   0  -1   -0.04    0.05
   0   0   2  159.91    4.16
   0   0  -2  147.69    3.63
   0   0   3    0.02    0.12
   0   0  -3    0.09    0.13
   0   0   4  435.23   14.65
   0   0  -4  448.75    7.54
   0   0   5    0.15    0.26
   0   0  -5    0.23    0.17
   0   0   6    4.81    0.28
   0   0  -6    5.04    0.27
   0   0   7   -0.10    0.33
   0   0  -7   -0.22    0.22
   0   0   8  449.07    7.66
   0   0  -8  453.14    8.84
   0   0   9   -0.16    0.30
   0   0  -9    0.04    0.29
   0   0  10   32.77    0.86
   0   0 -10   31.74    0.88
   0   0  11   -0.31    0.42
   0   0 -11   -0.05    0.40
   0   0  12  112.60    2.47
   0   0 -12  106.48    2.17
   0   0  13   -0.20    0.61
   0   0 -13    0.17    0.37
   0   0  14  208.80    4.61
   0   0 -14  218.33    4.68
   0   0  15   -0.38    0.52
   0   0 -15   -0.29    0.60
   0   0  16   74.02    2.22
   0   0 -16   71.69    1.71
   0   0  17   -1.69    1.04
   0   0 -17   -0.24    0.58
   0   0  18    1.56    0.90
   0   0 -18    2.69    0.58
   0   0  19    0.12    0.72
   0   0 -19    0.13    0.72
   0   0  20   41.40    2.82
   0   0 -20   38.48    1.91
   0   0 -21   -0.04    0.79
   0   0  22    0.13    1.00
   0   0 -22    0.97    0.81
   0   0  23   -0.56    0.83
   0   0 -23    0.15    0.94
   0   0  24   52.40    1.76
   0   0 -24   46.94    1.59
   0   0  25    0.18    1.33
   0   0 -25    0.53    0.88
   0   0  26   16.73    1.38
   0   0 -26   16.66    1.66
   0   0  27    1.23    3.06
   0   0 -27    1.04    2.18
   0   0  28    1.34    1.70
   0   0 -28    3.96    1.37
   0   0  29   -0.16    1.86
   0   0 -29    1.07    1.56
   0   0 -30   31.08    2.22
   1   0 -30    0.97    4.27
   1   0 -29    4.16    1.52
   1   0 -28    1.31    1.91
  -1   0  28    0.02    1.14
   1   0 -27    0.27    1.38
  -1   0  27    0.08    1.41
   1   0 -26    0.05    1.50
  -1   0  26    0.69    1.19
   1   0 -25   11.22    1.16
  -1   0  25   10.41    1.56
   1   0 -24   -0.46    1.17
  -1   0  24   -0.57    1.10
   1   0 -23    8.04    0.91
  -1   0  23    8.20    0.99
   1   0 -22    0.53    1.12
  -1   0  22   -0.66    0.88
   1   0 -21   27.31    1.67
  -1   0  21   26.88    1.35
   1   0 -20    0.24    0.71
  -1   0  20   -0.18    0.81
   1   0 -19   56.78    1.54
  -1   0  19   56.48    1.56
   1   0 -18   -0.35    0.67
  -1   0  18    0.27    0.91
   1   0 -17   72.24    2.49
  -1   0  17   73.41    2.07
   1   0 -16   -0.19    0.44
  -1   0  16   -0.46    0.57
   1   0 -15  545.47   10.58
  -1   0  15  569.32   14.01
   1   0 -14    0.21    0.37
  -1   0  14   -0.26    0.56
   1   0 -13  248.00    8.73
  -1   0  13  244.60    4.46
   1   0 -12   -0.03    0.50
  -1   0  12    0.31    0.64
   1   0 -11  552.24   12.71
   1   0 -10    0.12    0.54
   1   0  -9  199.46    5.50
  -1   0   9  210.01    8.64
   1   0  -8    0.24    0.42
  -1   0   8    0.16    0.33
   1   0  -7  666.12   12.76
   1   0  -6   -0.16    0.15
  -1   0   6   -0.05    0.20
   1   0  -5 1193.36   26.90
  -1   0   5 1226.33   27.97
   1   0  -4    0.13    0.12
  -1   0   4    0.12    0.16
   1   0  -3   73.50    1.53
  -1   0   3   72.18    1.98
   1   0  -2    0.03    0.10
  -1   0   2    0.00    0.09
   1   0  -1   40.99    1.05
  -1   0   1   41.04    1.52
   1   0   0    0.10    0.05
  -1   0   0    0.10    0.04
   1   0   1   84.91    2.17
  -1   0  -1   81.41    2.03
   1   0   2   -0.03    0.09
  -1   0  -2   -0.02    0.10
   1   0   3   69.49    1.49
  -1   0  -3   69.59    1.86
   1   0   4    0.10    0.22
  -1   0  -4   -0.01    0.16
  -1   0  -5 1867.39   58.96
   1   0   6    0.02    0.21
  -1   0  -6    0.22    0.22
   1   0   7   76.67    1.53
  -1   0  -7   77.13    1.66
   1   0   8    0.11    0.30
  -1   0  -8   -0.01    0.28
   1   0   9  455.44    9.04
  -1   0  -9  451.20    8.74
   1   0  10   -0.04    0.50
  -1   0 -10   -0.12    0.29
   1   0  11   20.27    0.95
  -1   0 -11   19.80    0.81
   1   0  12    0.15    0.38
  -1   0 -12   -0.41    0.39
   1   0  13  112.08    4.27
  -1   0 -13  111.86    2.66
   1   0  14   -0.11    0.68
  -1   0 -14   -0.18    0.44
   1   0  15  164.09    3.85
  -1   0 -15  160.11    5.96
   1   0  16    0.10    0.65
  -1   0 -16    0.10    0.68
   1   0  17  249.33    5.56
  -1   0 -17  239.46    6.34
   1   0  18    0.35    0.90
  -1   0 -18    0.25    0.68
   1   0  19   56.57    2.14
  -1   0 -19   51.29    1.70
   1   0  20   -0.94    0.98
  -1   0 -20   -0.31    0.58
   1   0  21   27.56    1.48
  -1   0 -21   27.92    1.19
   1   0  22    0.01    0.83
  -1   0 -22    0.56    0.98
   1   0  23   33.16    1.48
  -1   0 -23   32.61    1.52
   1   0  24    0.40    0.98
  -1   0 -24   -0.20    1.00
   1   0  25    5.41    1.36
  -1   0 -25    4.55    0.96
   1   0  26   -0.18    0.91
  -1   0 -26   -0.19    1.03
   1   0  27   -0.79    1.40
  -1   0 -27    0.26    1.06
   1   0  28    0.47    1.13
  -1   0 -28    0.46    1.21
  -1   0 -29   12.49    1.98
   1   0  30    0.89    2.46
  -1   0 -30    0.12    2.23
   1   0  31   21.39    2.79
   2   0 -30    3.92    3.16
   2   0 -29    1.39    2.59
  -2   0  29    1.22    3.01
   2   0 -28    5.81    1.35
  -2   0  28    7.63    1.65
   2   0 -27    0.23    1.71
  -2   0  27    0.72    1.45
   2   0 -26   45.41    1.50
  -2   0  26   51.55    2.96
   2   0 -25   -0.62    1.05
  -2   0  25   -0.71    1.33
   2   0 -24   25.81    1.32
  -2   0  24   27.70    1.73
   2   0 -23    0.33    0.87
  -2   0  23   -0.69    2.02
   2   0 -22    6.62    0.78
  -2   0  22    5.74    1.41
   2   0 -21    0.01    0.83
  -2   0  21    0.98    1.49
   2   0 -20    7.77    1.24
  -2   0  20    6.60    1.20
   2   0 -19   -0.05    0.85
  -2   0  19    0.07    1.40
   2   0 -18   30.80    1.51
  -2   0  18   27.58    1.50
   2   0 -17    0.06    0.59
  -2   0  17    0.48    0.72
   2   0 -16  509.76   10.74
   2   0 -15   -0.18    0.50
  -2   0  15    0.38    1.09
   2   0 -14   98.98    2.14
  -2   0  14   87.57    4.47
   2   0 -13    0.40    0.46
  -2   0  13   -0.50    0.54
   2   0 -12  298.18    5.35
  -2   0  12  261.86    9.58
   2   0 -11    0.19    0.35
  -2   0  11   -0.21    0.44
   2   0 -10  246.94    5.02
  -2   0  10  251.70    5.45
   2   0  -9   -0.05    0.27
  -2   0   9   -0.05    0.35
   2   0  -8    1.18    0.29
  -2   0   8    1.45    0.33
   2   0  -7    0.21    0.32
  -2   0   7    0.03    0.23
   2   0  -6  524.29    9.92
  -2   0   6  513.76    9.82
   2   0  -5    0.12    0.18
  -2   0   5    0.06    0.19
   2   0  -4  652.38   12.35
  -2   0   4  681.29   15.64
   2   0  -3    0.15    0.15
  -2   0   3   -0.09    0.13
   2   0  -1    0.00    0.10
  -2   0   1    0.10    0.15
   2   0   0  211.10    4.98
  -2   0   0  208.03    6.74
   2   0   1   -0.01    0.11
  -2   0  -1   -0.03    0.11
   2   0   2  711.41   13.24
  -2   0  -2  698.27   16.22
   2   0   3   -0.11    0.19
  -2   0  -3   -0.03    0.11
   2   0   4 1264.73   19.62
  -2   0  -4 1229.89   37.80
   2   0   5    0.17    0.23
  -2   0  -5    0.10    0.18
   2   0   6    0.92    0.25
  -2   0  -6    0.72    0.24
   2   0   7    0.25    0.31
  -2   0  -7   -0.06    0.32
   2   0   8  323.78    7.71
  -2   0  -8  332.71    5.96
   2   0   9    0.20    0.46
  -2   0  -9   -0.20    0.30
   2   0  10  212.66    5.68
  -2   0 -10  202.58    4.37
   2   0  11    0.23    0.45
  -2   0 -11    0.12    0.39
   2   0  12  370.30   13.46
  -2   0 -12  356.33    7.36
   2   0  13    0.03    0.47
  -2   0 -13    0.11    0.37
   2   0  14  496.13   16.31
  -2   0 -14  491.21    9.94
   2   0  15   -0.25    0.76
  -2   0 -15    0.18    0.54
   2   0  16    5.77    0.66
  -2   0 -16    6.62    0.68
   2   0  17    0.18    0.70
  -2   0 -17    0.08    0.50
   2   0  18    9.23    1.63
  -2   0 -18    7.60    0.74
   2   0  19    0.28    0.81
  -2   0 -19    0.41    0.74
   2   0  20    0.92    0.88
  -2   0 -20    0.43    0.73
  -2   0 -21   -0.76    0.89
   2   0  22  143.32    3.79
  -2   0 -22  146.93    4.21
   2   0  23    0.84    0.89
  -2   0 -23    0.48    1.15
   2   0  24    0.94    0.90
  -2   0 -24    1.84    0.94
   2   0  25    0.73    1.07
  -2   0 -25   -0.43    1.05
   2   0  26   15.54    1.86
  -2   0 -26   13.18    1.24
   2   0  27    0.00    1.13
  -2   0 -27    0.14    1.18
   2   0  28    4.93    1.31
  -2   0 -28    4.36    0.90
  -2   0 -29    0.75    1.54
   2   0  30    1.80    1.99
  -2   0 -30    0.54    1.13
   3   0 -30    8.32    3.65
  -3   0  30   -1.19    2.17
   3   0 -29   26.81    1.92
   3   0 -28   -0.88    1.54
  -3   0  28   -0.45    2.11
   3   0 -27    3.59    1.79
  -3   0  27    7.04    2.30
   3   0 -26   -0.07    1.19
  -3   0  26    0.02    1.72
   3   0 -25    2.42    1.10
  -3   0  25    3.19    1.33
   3   0 -24    1.22    1.22
  -3   0  24   -0.58    0.85
   3   0 -23   38.36    1.73
  -3   0  23   35.17    2.83
   3   0 -22    0.37    0.76
  -3   0  22   -0.35    0.86
   3   0 -21  235.20    5.29
   3   0 -20    0.43    0.73
  -3   0  20    0.06    0.66
   3   0 -19   39.84    1.34
  -3   0  19   39.38    1.85
   3   0 -18    0.45    0.63
  -3   0  18   -0.34    0.95
   3   0 -17   15.80    0.99
  -3   0  17   15.40    1.05
   3   0 -16   -0.04    0.55
  -3   0  16    0.96    0.82
   3   0 -15   25.81    0.92
  -3   0  15   26.02    1.10
   3   0 -14   -0.55    0.43
  -3   0  14   -0.07    0.51
   3   0 -13  596.95   11.59
  -3   0  13  590.52   11.89
   3   0 -12   -0.36    0.43
  -3   0  12    0.05    0.47
   3   0 -11    1.67    0.46
  -3   0  11    2.87    0.57
   3   0 -10   -0.36    0.57
  -3   0  10    0.27    0.51
   3   0  -9  100.62    2.14
  -3   0   9  102.29    2.90
   3   0  -8   -0.21    0.36
  -3   0   8   -0.09    0.32
   3   0  -7   24.71    0.76
  -3   0   7   25.46    0.79
   3   0  -6   -0.18    0.26
  -3   0   6    0.00    0.22
   3   0  -5   63.89    1.41
  -3   0   5   60.53    1.39
   3   0  -4   -0.06    0.21
  -3   0   4   -0.09    0.33
   3   0  -3  286.91    5.77
  -3   0   3  283.52    6.77
   3   0  -2   -0.08    0.12
  -3   0   2    0.10    0.24
   3   0  -1  667.24   22.27
  -3   0   1  673.51   15.81
   3   0   0    0.06    0.13
  -3   0   0    0.02    0.10
   3   0   1   37.73    1.08
  -3   0  -1   38.41    1.19
   3   0   2    0.30    0.37
  -3   0  -2   -0.17    0.20
   3   0   3  233.09    6.03
  -3   0  -3  241.07    4.14
   3   0   4   -0.03    0.22
  -3   0  -4    0.05    0.18
   3   0   5 1909.14   41.76
  -3   0  -5 1775.55   32.33
   3   0   6    0.02    0.22
  -3   0  -6   -0.40    0.50
   3   0   7 1424.85   26.21
  -3   0  -7 1351.83   21.37
   3   0   8    0.01    0.30
  -3   0  -8   -0.17    0.65
   3   0   9  392.60    9.43
  -3   0  -9  391.05    9.40
   3   0  10   -0.03    0.40
  -3   0 -10    0.40    0.38
   3   0  11    7.12    0.53
  -3   0 -11    8.25    0.53
   3   0  12   -0.07    0.38
  -3   0 -12    0.01    0.38
   3   0  13   64.84    2.11
  -3   0 -13   63.97    2.05
   3   0  14   -0.22    0.51
  -3   0 -14    0.10    0.43
   3   0  15   26.69    0.93
  -3   0 -15   27.74    1.39
   3   0  16   -0.17    0.78
  -3   0 -16   -0.15    0.58
   3   0  17  107.25    3.10
  -3   0 -17  105.04    2.52
   3   0  18   -0.11    0.69
  -3   0 -18    0.30    0.74
   3   0  19   18.42    1.28
  -3   0 -19   20.25    1.06
   3   0  20    0.61    0.67
  -3   0 -20   -0.06    0.77
   3   0  21   67.85    2.83
  -3   0 -21   74.13    2.86
   3   0  22   -1.62    1.48
  -3   0 -22   -0.25    0.71
   3   0  23    1.25    1.72
  -3   0 -23    0.37    1.06
   3   0  24    0.94    1.57
  -3   0 -24    0.90    1.39
   3   0  25   17.61    1.41
  -3   0 -25   18.36    1.68
   3   0  26    1.25    1.28
  -3   0 -26   -0.44    1.03
   3   0  27    7.05    1.36
  -3   0 -27    8.51    1.57
   3   0  28   -1.02    1.13
  -3   0 -28   -0.06    1.33
   3   0  29    3.04    2.07
  -3   0 -29    2.07    3.22
  -3   0 -30   -0.11    2.89
   4   0 -30   -1.52    2.36
   4   0 -29   -2.06    2.59
   4   0 -28   91.96    2.59
  -4   0  28   77.15    3.73
   4   0 -27    0.28    1.09
  -4   0  27   -2.03    1.64
   4   0 -26    4.73    1.34
  -4   0  26    6.46    2.81
   4   0 -25    0.72    1.03
  -4   0  25    0.30    1.32
   4   0 -24   -0.01    1.14
  -4   0  24    1.26    0.95
   4   0 -23   -0.75    0.86
   4   0 -22    2.52    0.78
  -4   0  22    2.31    0.76
   4   0 -21   -0.77    0.86
  -4   0  21    0.04    0.95
   4   0 -20   16.44    1.06
  -4   0  20   14.55    1.34
   4   0 -19   -0.27    0.79
  -4   0  19   -0.04    0.83
   4   0 -18    2.27    0.80
  -4   0  18    2.67    0.69
   4   0 -17   -0.38    0.53
  -4   0  17   -1.15    0.69
   4   0 -16  128.91    3.12
  -4   0  16  134.19    3.43
   4   0 -15   -0.51    0.51
  -4   0  15   -0.29    0.64
   4   0 -14    7.29    0.75
  -4   0  14    7.31    0.73
   4   0 -13   -0.25    0.57
  -4   0  13   -0.05    0.93
   4   0 -12  871.16   20.13
  -4   0  12  903.43   17.93
   4   0 -11    0.09    0.44
  -4   0  11    0.20    0.38
   4   0 -10    3.61    0.67
  -4   0  10    2.76    0.49
   4   0  -9    0.23    0.41
  -4   0   9    0.29    0.36
   4   0  -8  316.59    7.67
  -4   0   8  318.65   11.11
   4   0  -7   -0.38    0.71
  -4   0   7    0.08    0.24
   4   0  -6  110.68    2.50
  -4   0   6  105.98    3.97
   4   0  -5    0.08    0.25
  -4   0   5    0.09    0.20
   4   0  -4 1758.63   32.13
   4   0  -3    0.16    0.19
  -4   0   3    0.08    0.21
   4   0  -2  184.95    6.03
  -4   0   2  190.17    4.56
   4   0  -1    0.04    0.12
  -4   0   1    0.03    0.17
   4   0   1   -0.02    0.22
  -4   0  -1    0.07    0.15
   4   0   2  101.77    2.64
  -4   0  -2  102.61    2.23
   4   0   3   -0.09    0.32
  -4   0  -3    0.09    0.24
   4   0   4   31.54    0.93
  -4   0  -4   32.19    1.57
   4   0   5    0.05    0.25
  -4   0  -5   -0.33    0.24
   4   0   6  346.07    8.17
  -4   0  -6  349.08    8.36
   4   0   7    0.08    0.38
  -4   0  -7    0.03    0.30
   4   0   8   17.85    0.57
  -4   0  -8   16.74    1.29
   4   0   9    0.11    0.40
  -4   0  -9    0.06    0.28
   4   0  10  832.00   14.14
  -4   0 -10  812.72   18.75
   4   0  11   -0.07    0.43
  -4   0 -11    0.22    0.37
   4   0  12   88.03    2.04
  -4   0 -12   86.39    2.54
   4   0  13    0.08    0.59
  -4   0 -13    0.02    0.81
   4   0  14    1.22    0.74
  -4   0 -14    0.80    0.59
   4   0  15    0.25    0.78
  -4   0 -15    0.12    0.69
   4   0  16   14.50    0.89
  -4   0 -16   15.59    0.91
   4   0  17    0.00    0.62
  -4   0 -17    0.08    0.69
   4   0  18   15.08    1.14
  -4   0 -18   13.35    1.06
   4   0  19   -0.16    0.97
  -4   0 -19    0.33    0.64
   4   0  20    5.33    1.04
  -4   0 -20    5.44    0.82
   4   0  21    0.06    0.80
  -4   0 -21   -0.47    0.80
   4   0  22   30.68    1.35
  -4   0 -22   30.40    1.16
   4   0  23    0.54    1.88
  -4   0 -23   -0.10    1.63
   4   0  24    0.11    1.32
  -4   0 -24    0.07    1.20
   4   0  25   -1.86    1.71
  -4   0 -25    0.13    1.16
   4   0  26   38.00    2.56
  -4   0 -26   40.13    2.30
   4   0  27    0.29    0.85
  -4   0 -27    0.35    1.27
   4   0  28    3.20    3.70
  -4   0 -28    7.60    0.98
  -4   0 -29    0.32    2.52
  -4   0 -30    1.96    1.82
  -5   0  29    1.98    2.61
   5   0 -28   -0.46    1.09
  -5   0  28   -0.32    1.95
   5   0 -27   14.38    1.95
  -5   0  27   11.29    1.56
   5   0 -26    0.16    1.05
  -5   0  26    1.74    1.61
   5   0 -25    2.80    1.28
  -5   0  25    2.49    2.56
   5   0 -24    0.79    1.13
  -5   0  24   -0.48    1.17
   5   0 -23  127.48    2.70
  -5   0  23  122.85    5.10
   5   0 -22   -0.55    0.90
  -5   0  22   -0.31    0.94
   5   0 -21    4.45    0.78
  -5   0  21    4.35    1.15
   5   0 -20    0.39    0.74
  -5   0  20    0.04    0.70
   5   0 -19  138.04    3.08
  -5   0  19  130.44    3.26
   5   0 -18    0.14    0.59
  -5   0  18   -0.21    0.70
   5   0 -17    0.00    0.67
  -5   0  17    0.24    0.79
   5   0 -16    0.77    0.65
  -5   0  16    0.10    0.51
   5   0 -15    1.91    0.90
  -5   0  15    1.08    0.83
   5   0 -14   -0.25    0.48
  -5   0  14   -0.29    0.55
   5   0 -13  157.14    4.59
  -5   0  13  169.95    3.86
   5   0 -12   -0.27    0.57
  -5   0  12    0.26    0.51
   5   0 -11  276.72    6.15
  -5   0  11  271.74    5.70
   5   0 -10    0.29    0.45
  -5   0  10   -0.05    0.40
   5   0  -9   24.36    1.05
  -5   0   9   25.26    0.89
   5   0  -8   -0.15    0.38
  -5   0   8    0.13    0.33
   5   0  -7 1070.87   26.20
  -5   0   7 1061.46   19.93
   5   0  -6    0.07    0.30
  -5   0   6    0.07    0.25
   5   0  -5  135.54    3.05
  -5   0   5  139.23    5.37
   5   0  -4   -0.08    0.20
  -5   0   4    0.42    0.38
   5   0  -3   59.92    2.62
  -5   0   3   60.78    2.32
   5   0  -2    0.01    0.27
  -5   0   2    0.04    0.20
   5   0  -1  143.49    5.27
  -5   0   1  128.96    3.52
   5   0   0    0.16    0.27
  -5   0   0   -0.17    0.16
   5   0   1   47.25    1.06
  -5   0  -1   47.02    1.17
   5   0   2   -0.02    0.52
  -5   0  -2   -0.07    0.19
   5   0   3  212.88    7.87
  -5   0  -3  208.91    4.34
   5   0   4   -0.08    0.21
  -5   0  -4    0.26    0.35
   5   0   5   89.36    4.24
  -5   0  -5   84.05    1.87
   5   0   6   -0.13    0.39
  -5   0  -6    0.06    0.51
   5   0   7  452.51   15.32
  -5   0  -7  456.01    9.02
   5   0   8   -0.17    0.37
  -5   0  -8    0.16    0.44
   5   0   9   78.42    1.63
  -5   0  -9   76.68    1.66
   5   0  10    0.19    0.35
  -5   0 -10   -0.04    0.60
   5   0  11   73.85    1.74
  -5   0 -11   75.66    1.98
   5   0  12   -0.22    0.70
  -5   0 -12   -0.49    0.58
   5   0  13  161.44    3.53
  -5   0 -13  156.94    3.47
   5   0  14   -0.14    0.58
  -5   0 -14   -0.34    0.63
   5   0  15    6.66    0.70
  -5   0 -15    6.51    0.87
   5   0  16    0.33    0.89
  -5   0 -16   -0.67    0.76
   5   0  17    8.13    1.48
  -5   0 -17    7.85    0.80
   5   0  18    0.21    1.04
  -5   0 -18    0.08    0.65
   5   0  19  110.71    3.58
  -5   0 -19  110.09    2.80
   5   0  20   -1.40    1.54
  -5   0 -20    0.29    0.75
  -5   0 -21   11.15    1.16
   5   0  22   -0.77    1.33
  -5   0 -22   -0.34    0.83
   5   0  23    7.93    1.12
  -5   0 -23    6.54    0.99
   5   0  24    0.41    0.98
  -5   0 -24   -0.24    0.83
   5   0  25    1.41    1.34
  -5   0 -25    2.69    1.20
   5   0  26   -0.70    1.23
  -5   0 -26    0.56    1.25
   5   0  27    5.12    2.40
  -5   0 -27    3.97    1.10
   5   0  28    0.65    2.68
  -5   0 -28    1.26    3.23
  -5   0 -29    0.96    3.56
  -5   0 -30    0.03    2.21
   6   0 -29    1.36    2.22
  -6   0  29   -0.18    1.50
   6   0 -28   -0.01    1.57
  -6   0  28   -0.74    3.07
   6   0 -27    0.81    1.56
  -6   0  27    0.43    1.55
   6   0 -26   32.73    1.45
  -6   0  26   28.19    2.30
   6   0 -25    0.48    1.17
  -6   0  25   -1.05    2.32
   6   0 -24   25.79    1.27
  -6   0  24   24.12    2.71
   6   0 -23   -0.20    0.85
  -6   0  23   -0.31    1.10
   6   0 -22    5.96    0.95
  -6   0  22    8.10    1.94
   6   0 -21    0.83    0.92
  -6   0  21   -0.46    0.94
   6   0 -20    1.17    1.04
  -6   0  20    1.72    0.80
   6   0 -19    0.48    1.24
  -6   0  19   -0.91    0.79
   6   0 -18    6.05    0.74
  -6   0  18    6.21    0.81
   6   0 -17   -0.13    0.65
  -6   0  17    0.33    0.65
   6   0 -16  202.71    5.15
  -6   0  16  194.58    4.52
   6   0 -15   -0.14    0.77
  -6   0  15   -0.28    0.84
   6   0 -14  576.06   11.45
  -6   0  14  574.04   13.47
   6   0 -13    0.31    0.53
  -6   0  13    0.20    0.54
   6   0 -12    1.96    0.68
  -6   0  12    1.52    0.57
   6   0 -11   -0.07    0.47
  -6   0  11    0.04    0.55
   6   0 -10   39.62    1.08
  -6   0  10   39.21    2.27
   6   0  -9    0.00    0.63
  -6   0   9   -0.22    0.35
   6   0  -8  131.25    5.55
  -6   0   8  134.69    2.91
   6   0  -7    0.37    0.39
  -6   0   7    0.01    0.43
   6   0  -6  752.65   14.23
  -6   0   6  755.33   25.03
   6   0  -5   -0.09    0.30
  -6   0   5    0.04    0.37
   6   0  -4  692.24   24.37
  -6   0   4  755.41   24.73
   6   0  -3    0.16    0.36
  -6   0   3    0.01    0.25
   6   0  -2   62.95    1.50
  -6   0   2   64.53    1.73
   6   0  -1    0.10    0.22
  -6   0   1    0.41    0.50
   6   0   0    9.46    0.46
  -6   0   0    9.81    0.46
   6   0   1    0.14    0.26
  -6   0  -1    0.02    0.30
   6   0   2  253.83    6.29
  -6   0  -2  248.41    6.17
   6   0   3    0.21    0.29
  -6   0  -3    0.01    0.31
   6   0   4   61.11    1.45
  -6   0  -4   63.58    1.83
   6   0   5    0.13    0.35
  -6   0  -5   -0.13    0.32
   6   0   6  161.71    3.54
  -6   0  -6  155.28    4.24
   6   0   7   -0.08    0.35
  -6   0  -7    0.21    0.36
   6   0   8   15.25    0.56
  -6   0  -8   14.28    0.71
   6   0   9    0.76    0.53
  -6   0  -9   -0.37    0.49
   6   0  10  153.21    3.39
  -6   0 -10  143.47    2.81
   6   0  11   -0.56    0.61
  -6   0 -11   -0.12    0.47
   6   0  12   43.45    1.16
  -6   0 -12   40.41    1.98
   6   0  13    0.37    0.53
  -6   0 -13    0.74    0.58
   6   0  14    0.15    0.83
  -6   0 -14    0.85    0.79
   6   0  15    0.07    0.60
  -6   0 -15    0.40    0.53
   6   0  16   54.10    2.81
  -6   0 -16   53.64    1.58
   6   0  17    0.29    0.76
  -6   0 -17    0.59    0.74
   6   0  18   23.25    1.18
  -6   0 -18   22.77    1.22
   6   0  19   -1.13    0.93
  -6   0 -19   -0.34    0.81
   6   0  20    3.67    1.10
  -6   0 -20    2.57    0.94
   6   0  21    0.07    0.83
  -6   0 -21    0.65    0.74
   6   0  22    0.76    1.19
  -6   0 -22    0.26    1.11
   6   0  23    0.11    1.04
  -6   0 -23    0.66    1.01
   6   0  24   90.25    3.22
  -6   0 -24   93.09    2.70
   6   0  25   -0.54    1.49
  -6   0 -25   -0.75    1.40
   6   0  26   -0.39    1.69
  -6   0 -26    0.80    1.17
   6   0  27    2.24    2.38
  -6   0 -27    0.15    1.96
   6   0  28    3.84    4.13
  -6   0 -28    6.76    3.32
  -6   0 -29    0.18    1.38
   7   0 -29   24.54    4.25
  -7   0  29   21.63    4.24
   7   0 -28    0.48    1.38
  -7   0  28   -1.50    2.69
   7   0 -27   11.29    1.32
  -7   0  27   11.87    1.23
   7   0 -26   -1.13    1.45
  -7   0  26   -1.50    2.26
   7   0 -25    1.42    1.09
  -7   0  25    1.97    1.93
   7   0 -24   -0.63    1.20
  -7   0  24   -0.05    1.13
   7   0 -23    4.81    0.90
  -7   0  23    4.77    1.05
   7   0 -22    0.65    0.92
  -7   0  22   -0.39    0.97
   7   0 -21   55.50    1.92
  -7   0  21   55.22    3.88
   7   0 -20   -0.31    0.72
  -7   0  20   -0.48    1.15
   7   0 -19   46.82    1.43
  -7   0  19   45.16    2.00
   7   0 -18   -0.34    0.60
  -7   0  18    0.32    0.73
   7   0 -17    3.15    1.09
  -7   0  17    2.93    0.66
   7   0 -16   -0.04    0.60
  -7   0  16    0.31    0.70
   7   0 -15   39.61    1.39
  -7   0  15   34.21    1.74
   7   0 -14   -0.24    0.56
  -7   0  14   -0.85    0.60
   7   0 -13   41.37    1.15
  -7   0  13   45.04    2.56
   7   0 -12   -0.12    0.52
  -7   0  12   -0.69    0.62
   7   0 -11   89.21    1.85
  -7   0  11   88.88    2.85
   7   0 -10    0.13    0.60
  -7   0  10   -0.50    0.42
   7   0  -9  205.59    4.53
  -7   0   9  200.36    3.85
   7   0  -8    0.15    0.42
  -7   0   8    0.23    0.46
   7   0  -7  321.43    6.10
  -7   0   7  316.41    6.65
   7   0  -6    0.18    0.35
  -7   0   6    0.07    0.45
   7   0  -5   82.99    2.43
  -7   0   5   89.60    4.56
   7   0  -4    0.58    0.41
  -7   0   4   -0.18    0.26
   7   0  -3   13.94    0.66
  -7   0   3   12.97    0.91
   7   0  -2    0.09    0.23
  -7   0   2    0.10    0.39
   7   0  -1   78.24    1.80
  -7   0   1   78.67    1.80
   7   0   0   -0.22    0.46
  -7   0   0    0.07    0.32
   7   0   1   23.11    0.81
  -7   0  -1   23.48    0.98
   7   0   2    0.33    0.32
  -7   0  -2   -0.13    0.26
   7   0   3  535.42   17.95
  -7   0  -3  555.99   10.81
   7   0   4    0.66    0.54
  -7   0  -4    0.17    0.28
   7   0   5   70.52    3.27
  -7   0  -5   66.44    2.21
   7   0   6   -0.09    0.29
  -7   0  -6    0.01    0.44
   7   0   7   31.16    1.79
  -7   0  -7   34.24    1.18
   7   0   8    0.04    0.44
  -7   0  -8   -0.06    0.40
   7   0   9  327.10   11.88
  -7   0  -9  319.23    6.71
   7   0  10    0.03    0.60
  -7   0 -10    0.07    0.36
   7   0  11   19.76    0.85
  -7   0 -11   18.32    0.95
   7   0  12   -0.26    0.52
  -7   0 -12   -0.16    0.42
   7   0  13   53.98    1.34
  -7   0 -13   55.66    1.73
   7   0  14    0.16    0.54
  -7   0 -14   -0.37    0.87
   7   0  15   56.42    1.70
  -7   0 -15   55.53    2.10
   7   0  16   -0.42    0.91
  -7   0 -16   -0.33    0.60
   7   0  17  290.48    5.95
  -7   0 -17  280.11    5.31
   7   0  18    1.12    1.07
  -7   0 -18    0.30    0.78
   7   0  19    1.98    0.96
  -7   0 -19    1.24    0.86
  -7   0 -20    0.09    0.98
   7   0  21    5.90    0.96
  -7   0 -21    4.77    1.10
   7   0  22    0.91    1.35
  -7   0 -22   -0.21    0.92
   7   0  23    0.88    1.18
  -7   0 -23    0.01    0.99
   7   0  24   -1.04    2.20
  -7   0 -24   -0.06    1.08
   7   0  25   -0.63    1.38
  -7   0 -25   -1.09    1.27
   7   0  26    0.82    1.69
  -7   0 -26   -0.29    1.20
   7   0  27    5.73    2.56
  -7   0 -27    1.06    1.12
  -7   0 -28    0.09    1.45
   8   0 -28   -1.06    3.19
  -8   0  28    0.11    3.31
   8   0 -27    1.03    1.54
  -8   0  27    0.08    1.46
   8   0 -26   27.68    1.57
  -8   0  26   26.24    2.23
   8   0 -25   -1.33    0.99
  -8   0  25    0.11    1.28
   8   0 -24   14.16    1.35
  -8   0  24   15.40    1.94
   8   0 -23   -1.17    1.38
  -8   0  23   -0.24    0.92
   8   0 -22    5.93    1.74
  -8   0  22    4.16    1.14
   8   0 -21   -0.28    0.83
  -8   0  21    0.35    0.79
   8   0 -20   10.27    1.64
  -8   0  20   10.15    1.10
   8   0 -19   -0.23    1.31
  -8   0  19    0.49    0.74
   8   0 -18   61.89    2.00
  -8   0  18   62.13    1.90
   8   0 -17    0.38    0.71
  -8   0  17    0.06    0.86
   8   0 -16   17.94    1.01
  -8   0  16   16.11    1.10
   8   0 -15   -0.09    0.76
  -8   0  15   -0.12    0.74
   8   0 -14   14.01    0.74
   8   0 -13   -0.32    0.58
  -8   0  13   -1.09    1.16
   8   0 -12    0.84    0.55
  -8   0  12    1.10    1.15
   8   0 -11    0.07    0.59
  -8   0  11   -0.14    0.49
   8   0 -10    2.04    0.51
  -8   0  10    1.79    0.66
   8   0  -9   -0.38    0.53
  -8   0   9   -0.29    0.42
   8   0  -8   37.59    1.63
  -8   0   8   36.98    1.43
   8   0  -7   -0.18    0.43
  -8   0   7    0.31    0.43
  -8   0   6  202.63    5.34
   8   0  -5    0.49    0.68
  -8   0   5    0.61    0.43
   8   0  -4  326.14    8.04
  -8   0   4  329.77    8.08
   8   0  -3   -0.05    0.28
  -8   0   3    0.09    0.39
   8   0  -2  792.57   15.19
  -8   0   2  823.80   15.71
   8   0  -1    0.09    0.38
  -8   0   1    0.07    0.34
   8   0   0  467.02    9.43
  -8   0   0  505.29    9.79
   8   0   1    0.15    0.26
  -8   0  -1    0.21    0.40
   8   0   2  831.40   13.51
  -8   0  -2  841.96   15.88
   8   0   3    0.12    0.57
  -8   0  -3    0.57    0.50
   8   0   4   56.16    1.56
  -8   0  -4   56.37    1.69
   8   0   5    0.23    0.35
  -8   0  -5    0.00    0.34
   8   0   6    4.04    0.78
  -8   0  -6    4.27    0.60
   8   0   7   -0.44    0.45
  -8   0  -7    0.43    0.40
   8   0   8  158.41    3.40
  -8   0  -8  160.59    3.54
   8   0   9    0.29    0.55
  -8   0  -9   -0.06    0.46
   8   0  10    1.75    0.52
  -8   0 -10    2.27    0.54
   8   0  11    0.07    0.62
  -8   0 -11   -0.21    0.61
   8   0  12  120.76    3.44
  -8   0 -12  119.82    3.46
   8   0  13   -0.20    0.51
  -8   0 -13   -0.23    0.64
   8   0  14  104.16    2.55
  -8   0 -14  103.76    2.62
   8   0  15   -0.17    0.58
  -8   0 -15    0.07    0.68
   8   0  16   10.18    0.97
  -8   0 -16    9.40    0.99
   8   0  17    0.92    0.84
  -8   0 -17   -0.03    1.14
   8   0  18   85.29    2.31
  -8   0 -18   85.36    2.11
   8   0  19   -0.36    0.95
  -8   0 -19   -0.32    0.77
   8   0  20    5.99    1.41
  -8   0 -20    5.25    1.77
   8   0  21   -0.06    1.75
  -8   0 -21   -0.43    0.98
   8   0  22   15.22    1.38
  -8   0 -22   13.20    1.35
   8   0  23    0.28    1.12
  -8   0 -23    0.23    1.22
   8   0  24    0.10    1.48
  -8   0 -24    0.37    1.81
   8   0  25    0.62    2.63
  -8   0 -25    1.27    1.57
   8   0  26   12.99    1.32
  -8   0 -26   20.76    2.06
  -8   0 -27    0.26    1.06
   8   0  28   11.45    2.47
   9   0 -28    1.01    2.11
  -9   0  28   -1.71    3.45
   9   0 -27    9.91    1.91
  -9   0  27    9.16    2.48
   9   0 -26    0.61    1.27
  -9   0  26   -0.31    1.48
   9   0 -25    0.11    1.64
  -9   0  25   -0.43    1.56
   9   0 -24   -0.80    1.05
  -9   0  24    0.23    1.55
   9   0 -23    0.16    0.94
  -9   0  23    0.62    1.14
   9   0 -22    0.05    0.78
  -9   0  22    0.44    0.81
   9   0 -21    5.24    1.06
  -9   0  21    6.44    1.12
   9   0 -20    0.56    0.88
  -9   0  20   -0.20    0.78
   9   0 -19    0.51    0.75
  -9   0  19    0.69    0.88
   9   0 -18    1.12    0.81
  -9   0  18   -0.32    0.92
   9   0 -17  177.12    5.00
  -9   0  17  170.48    4.90
   9   0 -16   -0.01    0.75
  -9   0  16   -0.60    0.83
   9   0 -15    0.45    0.63
  -9   0  15    0.58    0.86
   9   0 -14   -0.06    0.59
  -9   0  14    0.49    0.77
   9   0 -13    1.52    0.59
  -9   0  13    0.24    0.89
   9   0 -12   -0.05    0.57
  -9   0  12    1.05    0.88
   9   0 -11    8.30    0.79
  -9   0  11   10.24    1.01
   9   0 -10   -0.26    0.47
  -9   0  10   -0.34    0.65
   9   0  -9  395.98    9.63
  -9   0   9  415.52   10.70
   9   0  -8   -0.12    0.57
  -9   0   8    0.10    0.45
   9   0  -7  117.90    3.26
  -9   0   7  122.61    3.34
   9   0  -6    0.89    0.40
  -9   0   6   -0.06    0.67
   9   0  -5  144.10    3.92
  -9   0   5  145.25    4.09
   9   0  -4   -0.01    0.71
  -9   0   4    0.09    0.47
   9   0  -3  307.96    8.32
  -9   0   3  298.14    7.40
   9   0  -2   -0.04    0.31
  -9   0   2   -0.19    0.41
   9   0  -1   38.67    1.27
  -9   0   1   36.83    1.23
   9   0   0   -0.07    0.42
  -9   0   0    0.26    0.40
   9   0   1  283.40    9.60
  -9   0  -1  300.76    8.05
   9   0   2    0.23    0.36
  -9   0  -2   -0.12    0.46
   9   0   3  545.21   17.36
  -9   0  -3  535.96   10.18
   9   0   4   -0.29    0.43
  -9   0  -4   -0.22    0.72
   9   0   5  111.97    4.36
  -9   0  -5  116.89    3.60
   9   0   6    0.43    0.59
  -9   0  -6    0.71    0.61
   9   0   7  179.74    4.73
  -9   0  -7  179.30    4.69
   9   0   8   -0.20    0.47
  -9   0  -8   -0.17    0.54
   9   0   9    0.34    0.67
  -9   0  -9    1.16    0.46
   9   0  10   -0.67    0.58
  -9   0 -10    0.65    0.62
   9   0  11  192.02    5.40
  -9   0 -11  180.70    4.86
   9   0  12    0.00    0.54
  -9   0 -12   -0.03    0.62
   9   0  13   13.35    0.97
  -9   0 -13   11.12    1.33
   9   0  14    1.99    1.54
  -9   0 -14   -0.18    0.56
   9   0  15  106.77    4.63
  -9   0 -15  100.19    2.63
   9   0  16   -0.75    0.86
  -9   0 -16    0.17    0.66
   9   0  17   24.82    1.38
  -9   0 -17   22.61    1.16
   9   0  18    0.95    1.82
  -9   0 -18    1.09    0.86
   9   0  19   -0.03    0.95
  -9   0 -19   -0.73    1.19
   9   0  20    0.83    0.96
  -9   0 -20   -0.62    0.97
   9   0  21   30.77    1.96
  -9   0 -21   29.72    1.44
   9   0  22   -0.66    1.43
  -9   0 -22   -0.21    1.16
   9   0  23   15.77    1.63
  -9   0 -23   18.42    1.29
   9   0  24    0.76    1.56
  -9   0 -24   -0.08    0.87
  -9   0 -25    1.47    1.87
   9   0  26   -1.44    2.42
  -9   0 -26    0.08    1.96
   9   0  27    0.59    2.73
  -9   0 -27   -0.22    2.41
  -9   0 -28   -0.24    1.03
  10   0 -27   -0.14    2.50
 -10   0  27   -0.30    1.65
  10   0 -26    9.97    1.72
 -10   0  26   10.97    1.78
  10   0 -25    0.10    0.99
 -10   0  25   -0.28    1.75
  10   0 -24    9.89    1.31
 -10   0  24   10.10    1.30
  10   0 -23   -0.60    0.98
 -10   0  23    0.12    0.93
  10   0 -22    0.65    1.09
 -10   0  22    1.77    1.17
  10   0 -21    0.55    0.93
 -10   0  21    0.09    0.94
  10   0 -20    2.82    0.99
 -10   0  20    1.25    1.28
  10   0 -19    0.07    1.04
 -10   0  19   -0.17    0.81
  10   0 -18   42.34    1.41
 -10   0  18   41.49    2.35
  10   0 -17    0.33    0.72
 -10   0  17    0.54    1.04
  10   0 -16    0.35    0.76
 -10   0  16    0.42    1.12
  10   0 -15   -0.82    0.88
 -10   0  15    0.07    0.57
  10   0 -14    3.99    0.93
 -10   0  14    3.23    0.62
  10   0 -13    0.62    0.70
 -10   0  13   -0.19    0.82
  10   0 -12  181.98    4.08
 -10   0  12  177.96    3.92
  10   0 -11    0.23    0.53
 -10   0  11   -1.03    1.45
  10   0 -10   48.37    1.90
 -10   0  10   52.64    1.42
  10   0  -9    1.17    0.80
 -10   0   9    0.19    0.50
  10   0  -8    0.61    0.64
 -10   0   8    0.41    0.42
  10   0  -7   -0.57    0.53
 -10   0   7    0.34    0.49
  10   0  -6    5.73    0.92
 -10   0   6    5.87    0.70
  10   0  -5   -0.18    0.66
 -10   0   5    0.13    0.42
  10   0  -4  508.19   12.19
 -10   0   4  480.29   12.40
  10   0  -3   -0.23    0.55
 -10   0   3   -0.12    0.62
  10   0  -2   32.57    1.04
 -10   0   2   34.46    1.43
  10   0  -1   -0.45    0.65
 -10   0   1   -0.09    0.52
  10   0   0   28.93    1.61
 -10   0   0   25.55    1.45
  10   0   1   -0.10    0.58
 -10   0  -1   -1.27    1.14
  10   0   2   17.76    1.49
 -10   0  -2   16.48    0.83
  10   0   3   -0.17    0.47
 -10   0  -3   -0.30    0.46
  10   0   4  106.59    3.17
 -10   0  -4  112.88    2.93
  10   0   5    0.25    0.67
 -10   0  -5    0.80    0.51
  10   0   6  222.93    6.25
 -10   0  -6  207.15    5.50
  10   0   7    0.05    0.47
 -10   0  -7    0.03    0.85
  10   0   8    2.30    0.52
 -10   0  -8    2.55    0.80
  10   0   9   -0.18    1.27
 -10   0  -9   -0.33    0.51
  10   0  10    0.73    1.37
 -10   0 -10    1.48    0.62
  10   0  11    0.30    0.61
 -10   0 -11    0.01    0.59
  10   0  12  125.78    2.94
 -10   0 -12  120.99    3.04
  10   0  13   -0.04    0.68
 -10   0 -13    0.16    0.71
  10   0  14   33.66    1.68
 -10   0 -14   34.67    1.34
  10   0  15    0.29    1.04
 -10   0 -15    0.53    0.74
  10   0  16   75.79    3.77
 -10   0 -16   72.60    1.95
  10   0  17    0.43    0.88
 -10   0 -17    0.47    0.82
  10   0  18   48.39    2.27
 -10   0 -18   51.05    1.89
  10   0  19   -0.39    0.92
 -10   0 -19    1.45    2.37
  10   0  20   24.43    2.33
 -10   0 -20   27.34    1.24
  10   0  21   -0.11    1.23
 -10   0 -21    0.23    0.98
  10   0  22    7.76    1.11
 -10   0 -22    4.19    1.15
  10   0  23    0.84    1.64
 -10   0 -23   -1.53    1.47
  10   0  24    2.46    1.50
 -10   0 -24    1.68    1.55
 -10   0 -25    2.00    1.79
 -10   0 -26   33.90    2.28
 -10   0 -27   -2.06    2.04
  11   0 -26   -1.64    1.67
 -11   0  26   -0.14    1.67
  11   0 -25   36.20    2.26
 -11   0  25   38.70    1.65
  11   0 -24    0.28    1.57
 -11   0  24    0.92    1.52
  11   0 -23    1.06    1.41
 -11   0  23    0.69    1.21
  11   0 -22    0.92    1.34
 -11   0  22   -0.44    0.97
  11   0 -21   31.29    1.78
 -11   0  21   30.86    1.71
  11   0 -20   -0.60    1.32
 -11   0  20   -0.58    0.96
  11   0 -19  117.85    2.44
 -11   0  19  113.64    2.55
  11   0 -18   -0.35    0.97
 -11   0  18   -2.78    2.08
  11   0 -17   60.00    2.40
 -11   0  17   60.61    1.72
  11   0 -16   -0.40    0.78
 -11   0  16    0.35    1.17
  11   0 -15    0.43    0.69
 -11   0  15    0.67    0.92
  11   0 -14    0.38    0.76
 -11   0  14   -0.07    0.81
  11   0 -13   84.07    2.11
 -11   0  13   88.24    4.30
  11   0 -12    0.16    0.62
 -11   0  12    0.35    0.67
  11   0 -11   53.54    2.03
 -11   0  11   50.28    1.55
  11   0 -10   -0.13    0.57
 -11   0  10    0.33    0.69
  11   0  -9    2.34    0.63
 -11   0   9    2.59    0.73
  11   0  -8   -1.34    1.01
 -11   0   8   -0.15    0.56
 -11   0   7   45.79    1.70
  11   0  -6   -0.08    0.55
 -11   0   6    0.24    0.67
  11   0  -5   22.21    1.97
 -11   0   5   22.11    0.94
  11   0  -4    0.13    0.62
 -11   0   4   -0.84    0.75
  11   0  -3   42.43    1.33
 -11   0   3   41.65    1.43
  11   0  -2    0.16    0.49
 -11   0   2    0.02    0.47
  11   0  -1    5.68    1.03
 -11   0   1    6.75    0.49
  11   0   0    0.11    0.82
 -11   0   0   -0.09    0.58
  11   0   1  134.42    5.59
 -11   0  -1  143.44    4.20
  11   0   2    0.06    0.49
 -11   0  -2    0.04    0.38
  11   0   3    8.64    0.68
 -11   0  -3    9.26    0.68
  11   0   4   -0.11    0.47
 -11   0  -4   -0.36    0.44
  11   0   5  407.26    8.60
 -11   0  -5  423.32   14.91
  11   0   6    0.33    0.73
 -11   0  -6   -0.54    0.61
  11   0   7   39.19    1.46
 -11   0  -7   38.50    1.11
  11   0   8   -0.80    0.75
 -11   0  -8   -0.27    0.64
  11   0   9    6.07    0.78
 -11   0  -9    7.35    0.96
  11   0  10    0.22    0.70
 -11   0 -10    0.09    0.74
  11   0  11   84.22    2.31
 -11   0 -11   81.22    2.19
  11   0  12    0.03    0.79
 -11   0 -12    0.25    0.87
  11   0  13  120.65    3.09
 -11   0 -13  120.15    3.11
  11   0  14    0.64    1.08
 -11   0 -14   -0.09    0.83
  11   0  15   13.15    2.09
 -11   0 -15   11.45    0.94
 -11   0 -16    0.63    0.88
  11   0  17   41.95    2.19
 -11   0 -17   40.14    1.75
  11   0  18   -0.71    1.45
 -11   0 -18    0.16    1.12
  11   0  19   59.82    2.26
 -11   0 -19   56.60    2.04
  11   0  20   -0.84    1.34
 -11   0 -20   -0.21    0.99
  11   0  21    0.54    2.32
 -11   0 -21    0.77    1.38
  11   0  22    0.55    1.52
 -11   0 -22   -0.19    1.78
  11   0  23   -0.12    1.26
 -11   0 -23    2.55    1.51
  11   0  24    1.23    3.37
 -11   0 -24    0.18    1.66
  11   0  25    2.64    1.15
 -11   0 -25    9.30    1.87
  11   0  26   -0.89    1.79
 -11   0 -26   -0.30    1.12
  12   0 -26    0.77    1.66
 -12   0  26    1.16    1.81
  12   0 -25   -0.95    1.27
 -12   0  25   -3.96    2.94
  12   0 -24   18.63    1.71
 -12   0  24   21.09    2.01
  12   0 -23   -0.09    1.18
 -12   0  23    0.35    1.78
  12   0 -22    6.43    1.35
 -12   0  22    5.98    1.17
  12   0 -21    0.01    1.15
 -12   0  21   -0.23    1.12
  12   0 -20   70.55    2.36
 -12   0  20   71.24    2.64
  12   0 -19    0.31    0.92
 -12   0  19   -0.14    1.42
  12   0 -18   13.19    1.16
 -12   0  18   14.17    1.20
  12   0 -17    0.30    1.16
 -12   0  17   -0.11    0.87
  12   0 -16    1.44    0.82
 -12   0  16   -0.38    1.36
  12   0 -15   -0.85    0.79
 -12   0  15    0.10    1.99
  12   0 -14  134.52    2.73
 -12   0  14  129.59    3.87
  12   0 -13    0.33    0.73
 -12   0  13   -0.66    1.14
  12   0 -12    3.10    0.63
 -12   0  12    3.13    1.82
  12   0 -11   -1.25    0.97
 -12   0  11    0.23    0.63
  12   0 -10  185.80    3.98
 -12   0  10  182.62    5.23
  12   0  -9   -0.01    0.64
 -12   0   9   -0.13    0.82
  12   0  -8   33.03    1.49
 -12   0   8   32.85    1.28
  12   0  -7   -0.39    0.89
 -12   0   7    0.93    0.53
  12   0  -6   69.60    1.99
 -12   0   6   69.36    2.29
  12   0  -5   -0.22    0.86
 -12   0   5   -0.35    0.65
  12   0  -4  101.47    5.14
 -12   0   4  111.86    4.53
  12   0  -3   -0.44    0.57
 -12   0   3   -0.03    0.54
  12   0  -2  121.33    4.58
 -12   0   2  128.22    3.42
  12   0  -1   -0.49    0.59
 -12   0   1    0.10    0.95
  12   0   0  148.81    7.02
 -12   0   0  144.59    3.13
  12   0   1    0.07    0.54
 -12   0  -1    0.35    0.90
  12   0   2  187.04    6.79
 -12   0  -2  187.29    4.09
  12   0   3    0.69    1.14
 -12   0  -3   -0.32    0.44
  12   0   4   28.56    1.47
 -12   0  -4   29.87    1.00
  12   0   5    0.28    0.89
 -12   0  -5    0.03    0.56
  12   0   6   22.84    1.50
 -12   0  -6   24.32    1.08
  12   0   7   -0.84    0.82
 -12   0  -7    0.11    0.56
  12   0   8   95.27    2.33
 -12   0  -8   91.85    2.53
  12   0   9    0.03    1.39
 -12   0  -9    0.32    0.64
  12   0  10  184.10    4.15
 -12   0 -10  178.55    3.38
  12   0  11   -0.65    1.14
 -12   0 -11    1.23    0.85
  12   0  12    2.33    0.74
 -12   0 -12    1.56    0.87
  12   0  13   -0.33    0.91
 -12   0 -13   -1.20    0.78
  12   0  14    0.85    1.37
 -12   0 -14    0.59    0.89
  12   0  15    0.88    0.95
 -12   0 -15   -0.17    1.39
  12   0  16    2.40    0.96
 -12   0 -16    0.16    1.57
  12   0  17    0.34    1.16
 -12   0 -17   -0.26    0.91
  12   0  18   22.58    1.47
 -12   0 -18   21.31    1.31
  12   0  19   -1.94    1.40
 -12   0 -19   -0.06    1.03
  12   0  20    7.86    1.56
 -12   0 -20    7.53    1.66
  12   0  21    0.03    1.31
 -12   0 -21    0.52    1.39
  12   0  22    0.87    2.16
 -12   0 -22    0.14    1.38
 -12   0 -23    0.21    1.32
  12   0  24   12.55    1.63
 -12   0 -24   18.62    1.84
  12   0  25    1.15    1.61
 -12   0 -25    1.08    1.91
  13   0 -25   11.88    1.58
 -13   0  25    9.45    3.09
  13   0 -24   -0.11    0.98
 -13   0  24   -0.28    1.79
  13   0 -23   -0.19    1.31
 -13   0  23    1.11    1.62
  13   0 -22    0.08    1.06
 -13   0  22    0.37    1.51
  13   0 -21   40.58    1.70
 -13   0  21   38.28    1.81
  13   0 -20   -0.16    1.23
 -13   0  20   -0.21    1.18
  13   0 -19    9.41    1.09
 -13   0  19    6.79    1.89
  13   0 -18   -0.36    0.98
 -13   0  18   -0.42    1.37
  13   0 -17    0.28    1.16
 -13   0  17    0.71    0.91
  13   0 -16    0.10    0.82
 -13   0  16   -0.11    0.92
  13   0 -15    3.05    0.77
 -13   0  15    1.26    2.10
  13   0 -14   -0.12    0.80
 -13   0  14    0.51    0.85
  13   0 -13   16.21    1.09
 -13   0  13   15.62    1.20
  13   0 -12   -0.27    0.72
  13   0 -11    5.78    1.84
 -13   0  11    6.20    0.88
  13   0 -10   -0.22    0.75
 -13   0  10   -0.85    0.92
  13   0  -9   30.73    1.34
 -13   0   9   29.20    1.56
  13   0  -8    0.09    0.73
 -13   0   8   -0.21    0.75
  13   0  -7   75.86    2.44
 -13   0   7   77.84    2.48
  13   0  -6    0.14    0.71
 -13   0   6   -0.17    1.15
  13   0  -5  117.60    2.53
 -13   0   5  123.29    3.03
  13   0  -4   -0.28    0.57
 -13   0   4   -0.19    0.75
  13   0  -3   80.19    4.14
 -13   0   3   79.39    2.85
  13   0  -2   -1.02    0.95
 -13   0   2   -0.10    0.50
  13   0  -1  120.63    5.13
 -13   0   1  114.50    3.70
  13   0   0   -0.26    0.90
 -13   0   0   -0.73    0.63
  13   0   1   61.03    2.28
 -13   0  -1   63.04    1.78
  13   0   2    0.19    0.90
 -13   0  -2    0.01    0.58
  13   0   3  214.62    4.64
 -13   0  -3  222.41    5.95
  13   0   4    1.48    1.34
 -13   0  -4    0.64    0.62
  13   0   5  139.83    3.91
 -13   0  -5  135.85    3.94
  13   0   6   -0.27    0.77
 -13   0  -6   -0.27    0.60
  13   0   7    0.24    1.08
 -13   0  -7    0.39    0.59
  13   0   8   -0.44    0.91
 -13   0  -8   -0.32    0.89
  13   0   9    7.07    0.93
 -13   0  -9    7.21    0.71
  13   0  10   -0.33    0.87
 -13   0 -10   -0.55    0.83
  13   0  11    0.71    1.07
 -13   0 -11    0.03    1.05
  13   0  12    0.45    1.09
 -13   0 -12   -0.78    0.86
  13   0  13   78.96    1.94
 -13   0 -13   78.54    3.18
  13   0  14    0.05    0.85
 -13   0 -14   -0.24    0.90
  13   0  15    4.93    1.62
 -13   0 -15    5.39    0.99
  13   0  16   -0.30    1.25
 -13   0 -16   -0.37    1.15
  13   0  17    5.43    2.01
 -13   0 -17    6.63    1.28
  13   0  18   -0.04    1.56
 -13   0 -18    0.25    1.15
  13   0  19    4.42    1.55
 -13   0 -19    3.26    1.59
  13   0  20    0.66    1.53
 -13   0 -20    0.04    1.31
  13   0  21    2.83    2.48
 -13   0 -21    3.56    1.28
  13   0  22    0.84    2.23
 -13   0 -22   -2.36    3.53
 -13   0 -23    1.26    1.81
 -13   0 -24    0.22    1.32
 -14   0  25    2.05    2.34
  14   0 -24    0.13    1.26
 -14   0  24    3.05    2.00
  14   0 -23    0.12    1.09
 -14   0  23   -0.38    1.52
  14   0 -22    1.49    1.01
 -14   0  22    1.91    1.67
  14   0 -21   -0.68    1.68
 -14   0  21    0.12    1.42
  14   0 -20    0.97    1.20
 -14   0  20    1.61    1.11
  14   0 -19   -0.17    1.44
 -14   0  19   -0.99    1.20
  14   0 -18   12.83    1.59
 -14   0  18   14.17    1.91
  14   0 -17   -0.04    1.21
 -14   0  17   -0.63    1.10
  14   0 -16   98.66    2.70
 -14   0  16  102.90    3.14
  14   0 -15    0.49    0.93
 -14   0  15   -0.61    1.33
  14   0 -14   35.07    1.76
 -14   0  14   39.51    1.57
  14   0 -13   -0.48    1.07
 -14   0  13    0.83    0.98
  14   0 -12   39.20    2.88
 -14   0  12   42.15    1.56
  14   0 -11   -0.04    0.85
 -14   0  11    0.41    1.20
  14   0 -10  257.66    6.51
 -14   0  10  253.12    9.30
  14   0  -9    0.21    1.48
 -14   0   9    0.57    1.36
  14   0  -8  117.47    4.14
  14   0  -7   -0.15    0.95
 -14   0   7    1.06    1.01
  14   0  -6    0.17    0.81
 -14   0   6    0.13    1.15
  14   0  -5   -0.75    0.72
 -14   0   5    0.48    0.84
  14   0  -4   -0.14    0.82
 -14   0   4    0.04    0.70
  14   0  -3    0.82    0.68
 -14   0   3   -0.47    0.82
  14   0  -2  112.11    4.99
 -14   0   2  114.70    2.93
  14   0  -1   -0.30    0.71
 -14   0   1    0.47    0.93
  14   0   0    7.37    1.18
 -14   0   0    7.98    0.87
  14   0   1   -0.58    0.77
 -14   0  -1    0.00    0.67
  14   0   2   15.96    0.99
 -14   0  -2   14.94    0.82
  14   0   3    0.44    0.62
 -14   0  -3    0.35    1.12
  14   0   4   22.78    1.79
 -14   0  -4   21.18    1.00
  14   0   5    0.67    1.50
 -14   0  -5   -0.37    0.71
  14   0   6    4.71    1.69
 -14   0  -6    6.24    0.78
  14   0   7   -0.61    0.76
 -14   0  -7   -0.15    0.67
  14   0   8   29.21    2.15
 -14   0  -8   30.56    2.08
  14   0   9    0.27    0.72
 -14   0  -9   -0.12    0.81
  14   0  10    0.39    1.14
 -14   0 -10    0.57    0.82
  14   0  11    0.12    1.86
 -14   0 -11    0.03    1.12
  14   0  12   12.40    1.22
 -14   0 -12   12.91    1.06
  14   0  13   -0.14    1.11
 -14   0 -13    0.36    1.60
  14   0  14    8.91    1.10
 -14   0 -14    9.00    1.78
  14   0  15   -0.30    1.33
 -14   0 -15    1.05    1.42
  14   0  16    4.44    1.01
 -14   0 -16    6.07    1.89
  14   0  17   -0.64    1.94
 -14   0 -17    0.07    1.19
  14   0  18    1.01    2.10
 -14   0 -18    2.31    1.78
  14   0  19   -0.63    1.34
 -14   0 -19   -0.26    1.51
  14   0  20    3.52    1.43
 -14   0 -20    2.37    1.47
  14   0  21    0.09    1.55
 -14   0 -21   -0.41    1.34
  14   0  22   20.57    3.80
 -14   0 -22   18.60    1.73
  14   0  23   -0.84    1.99
 -14   0 -23    4.09    1.59
  14   0  24   -1.42    2.94
  15   0 -24    0.79    2.37
 -15   0  24    0.86    2.50
  15   0 -23   14.95    1.91
 -15   0  23   25.91    2.97
  15   0 -22   -0.69    1.77
 -15   0  22   -0.15    1.23
  15   0 -21    0.09    1.62
 -15   0  21    0.22    1.56
  15   0 -20   -0.29    1.21
 -15   0  20    0.62    1.61
  15   0 -19    3.61    1.61
 -15   0  19    7.89    1.81
  15   0 -18   -0.51    1.11
 -15   0  18   -1.21    1.73
  15   0 -17   14.68    1.41
 -15   0  17   14.72    1.91
  15   0 -16   -0.45    1.10
 -15   0  16   -0.95    1.08
  15   0 -15   42.89    1.52
  15   0 -14   -0.90    1.05
 -15   0  14    0.24    1.42
  15   0 -13    1.01    0.87
 -15   0  13    1.46    1.10
  15   0 -12    0.02    0.81
 -15   0  12   -0.66    1.04
  15   0 -11   48.94    2.61
 -15   0  11   50.39    2.15
  15   0 -10   -0.11    1.91
 -15   0  10   -0.18    1.39
  15   0  -9   36.90    1.91
 -15   0   9   38.45    1.92
  15   0  -8    0.15    0.72
  15   0  -7    9.76    1.07
 -15   0   7    8.52    1.01
  15   0  -6   -0.31    1.16
 -15   0   6   -0.10    1.25
  15   0  -5    0.02    1.12
 -15   0   5   -1.75    1.23
  15   0  -4    0.25    0.86
 -15   0   4    0.00    0.60
  15   0  -3   55.90    2.01
 -15   0   3   54.62    1.64
  15   0  -2   -0.90    0.82
 -15   0   2    0.21    0.60
  15   0  -1   16.40    1.28
 -15   0   1   12.91    2.05
  15   0   0   -0.54    1.04
 -15   0   0   -0.36    1.19
  15   0   1   30.36    2.07
 -15   0  -1   27.25    1.73
  15   0   2   -0.70    0.88
 -15   0  -2    0.29    0.77
  15   0   3    7.25    0.86
 -15   0  -3    8.34    0.75
  15   0   4   -0.07    1.12
 -15   0  -4   -0.48    0.74
  15   0   5    1.05    1.11
 -15   0  -5    0.71    1.02
  15   0   6    0.01    0.96
 -15   0  -6   -0.16    1.26
  15   0   7   97.38    3.28
 -15   0  -7  102.39    3.94
  15   0   8    0.80    1.18
 -15   0  -8   -0.17    0.95
  15   0   9    1.79    1.37
 -15   0  -9    1.73    0.89
  15   0  10   -0.48    0.95
 -15   0 -10    0.19    1.19
  15   0  11    3.72    1.97
 -15   0 -11    1.73    1.52
  15   0  12    0.59    2.22
 -15   0 -12   -1.00    1.10
  15   0  13    0.03    1.23
 -15   0 -13    0.87    2.61
  15   0  14    0.30    1.09
 -15   0 -14   -0.02    2.87
  15   0  15   29.71    1.58
 -15   0 -15   30.43    2.31
  15   0  16    0.34    1.41
 -15   0 -16   -0.49    1.80
  15   0  17    1.42    0.91
 -15   0 -17    2.25    1.54
  15   0  18   -0.35    1.86
 -15   0 -18    0.61    1.78
  15   0  19    0.55    2.62
 -15   0 -19    1.19    1.41
  15   0  20   -0.25    2.24
 -15   0 -20   -0.27    1.14
  15   0  21    1.02    1.63
  15   0  22    2.94    2.83
 -15   0 -22    1.65    4.54
  16   0 -24    0.35    1.17
  16   0 -23   -0.07    1.31
 -16   0  23   -0.07    4.33
 -16   0  22    3.12    3.20
  16   0 -21   -0.47    1.35
 -16   0  21    0.10    2.40
  16   0 -20    3.04    2.21
 -16   0  20    1.34    1.48
  16   0 -19    0.16    1.84
 -16   0  19   -0.05    1.26
  16   0 -18   23.49    1.81
 -16   0  18   20.06    1.56
  16   0 -17    0.67    1.21
  16   0 -16    1.05    1.47
 -16   0  16    0.44    1.42
  16   0 -15   -0.82    1.35
 -16   0  15    0.69    1.17
  16   0 -14    0.72    1.06
 -16   0  14    2.95    1.53
  16   0 -13    0.92    0.85
 -16   0  13   -1.86    2.30
  16   0 -12   31.10    1.33
 -16   0  12   30.34    3.06
  16   0 -11    1.13    1.04
 -16   0  11    1.02    1.31
  16   0 -10   26.38    2.00
 -16   0  10   28.89    2.84
  16   0  -9   -0.67    1.42
 -16   0   9   -0.50    0.93
  16   0  -8   23.55    1.62
 -16   0   8   22.53    1.31
  16   0  -7   -0.85    0.73
 -16   0   7    1.17    1.12
  16   0  -6    0.13    0.89
 -16   0   6   -0.76    0.98
  16   0  -5   -0.43    0.99
 -16   0   5   -0.82    0.90
  16   0  -4   16.77    1.61
 -16   0   4   16.21    1.40
  16   0  -3   -0.73    1.15
 -16   0   3    0.39    1.45
  16   0  -2   11.51    1.61
 -16   0   2   14.41    1.80
  16   0  -1   -0.01    1.12
 -16   0   1    0.50    1.80
  16   0   0  110.61    3.73
 -16   0   0  113.28    2.97
  16   0   1    0.07    0.81
 -16   0  -1   -0.14    0.92
  16   0   2    2.93    1.30
 -16   0  -2    2.61    1.41
  16   0   3    0.08    1.27
 -16   0  -3    0.18    1.12
  16   0   4    2.39    1.41
 -16   0  -4    0.02    1.17
  16   0   5   -0.18    1.35
 -16   0  -5    0.02    1.45
  16   0   6   33.45    2.05
 -16   0  -6   32.15    1.99
  16   0   7   -0.25    1.25
 -16   0  -7   -1.03    1.50
  16   0   8    0.37    1.16
 -16   0  -8   -0.22    1.20
  16   0   9   -0.10    1.39
 -16   0  -9    0.82    2.40
  16   0  10   -0.20    1.35
 -16   0 -10    0.99    1.40
  16   0  11   -0.08    1.55
 -16   0 -11   -0.08    1.19
  16   0  12   40.45    2.70
 -16   0 -12   38.36    2.29
  16   0  13   -0.42    1.08
 -16   0 -13   -0.03    1.30
  16   0  14    1.10    2.58
 -16   0 -14    0.38    1.66
  16   0  15   -0.02    1.92
 -16   0 -15   -1.03    1.69
  16   0  16   -0.12    2.31
 -16   0 -16    0.20    1.43
  16   0  17   -0.70    1.00
 -16   0 -17    0.92    1.04
  16   0  18    1.40    2.14
 -16   0 -18    1.98    2.06
  16   0  19   -0.35    4.13
 -16   0 -19   -0.60    1.48
  16   0  20    8.65    2.96
  17   0 -23   18.93    3.46
 -17   0  23   18.72    2.89
  17   0 -22    0.05    3.02
  17   0 -21    1.06    1.44
  17   0 -20   -0.35    3.62
 -17   0  20   -0.60    3.18
  17   0 -19    0.41    1.03
 -17   0  19    0.90    3.12
  17   0 -18   -1.45    1.74
 -17   0  18   -0.87    1.21
  17   0 -17    2.14    1.76
 -17   0  17    0.25    1.64
  17   0 -16    0.44    1.10
 -17   0  16    0.82    2.18
  17   0 -15    2.65    1.52
 -17   0  15    3.40    1.50
  17   0 -14   -0.30    1.46
 -17   0  14    1.25    3.04
  17   0 -13    0.58    1.19
 -17   0  13    2.83    1.72
  17   0 -12   -1.39    1.31
 -17   0  12   -0.23    1.09
 -17   0  11    2.35    1.43
  17   0 -10    0.47    1.21
 -17   0  10    0.46    1.03
  17   0  -9   33.12    1.45
 -17   0   9   35.64    2.20
  17   0  -8    0.66    1.19
 -17   0   8    0.61    2.08
  17   0  -7    5.47    1.38
 -17   0   7    4.66    1.05
  17   0  -6   -0.60    1.30
 -17   0   6    0.19    1.28
  17   0  -5    3.30    1.07
 -17   0   5    2.83    2.40
  17   0  -4    0.48    0.95
 -17   0   4    0.68    1.05
  17   0  -3   15.54    1.95
 -17   0   3   10.47    1.00
  17   0  -2    0.27    1.33
 -17   0   2    0.12    1.02
  17   0  -1    8.02    1.16
 -17   0   1    6.10    0.90
  17   0   0   -0.96    1.34
 -17   0   0   -0.10    1.44
  17   0   1    8.86    1.96
 -17   0  -1    8.22    1.81
  17   0   2    0.09    1.28
 -17   0  -2   -0.72    1.11
  17   0   3   12.40    1.72
 -17   0  -3   12.44    1.17
  17   0   4   -0.92    1.76
 -17   0  -4    0.06    1.11
  17   0   5   45.58    2.15
 -17   0  -5   43.86    3.52
  17   0   6    1.01    1.44
 -17   0  -6    0.73    1.08
  17   0   7    1.54    1.52
 -17   0  -7    0.26    1.13
  17   0   8    1.17    2.19
 -17   0  -8    0.07    1.31
  17   0   9    9.40    1.86
 -17   0  -9    8.48    1.56
  17   0  10    0.85    2.04
 -17   0 -10    1.86    1.93
  17   0  11    0.81    1.63
 -17   0 -11    2.15    2.05
  17   0  12    1.19    1.78
 -17   0 -12   -0.84    2.05
  17   0  13    4.47    2.05
 -17   0 -13    4.00    1.62
  17   0  14    0.59    1.92
 -17   0 -14   -1.90    2.34
 -17   0 -15    0.81    3.13
  17   0  16    0.60    1.75
 -17   0 -16    0.68    1.83
  17   0  17    2.31    3.45
 -17   0 -17    4.24    1.40
  18   0 -22    2.06    3.03
 -18   0  22   -0.21    4.47
  18   0 -21   -0.32    1.60
  18   0 -20   11.77    3.33
 -18   0  20    1.33    2.78
  18   0 -19    0.04    1.91
  18   0 -18   -0.16    1.07
 -18   0  18    2.37    1.72
  18   0 -17    0.69    1.06
 -18   0  17    0.73    2.31
  18   0 -16    8.94    1.97
 -18   0  16    8.53    1.58
  18   0 -15    1.80    2.04
 -18   0  15   -0.27    3.26
  18   0 -14   27.73    1.36
 -18   0  14   28.86    2.51
  18   0 -13   -0.96    1.52
 -18   0  13   -0.10    1.47
  18   0 -12    9.94    1.63
 -18   0  12   12.92    2.52
  18   0 -11    0.89    1.81
 -18   0  11   -0.42    1.60
  18   0 -10    1.15    1.96
 -18   0  10   -0.61    1.46
  18   0  -9   -1.00    1.55
 -18   0   9   -0.26    1.97
  18   0  -8    7.23    1.32
  18   0  -7   -1.32    1.30
 -18   0   7   -0.19    1.29
  18   0  -6   17.52    2.04
 -18   0   6   21.10    2.04
  18   0  -5    0.35    1.80
 -18   0   5   -1.33    1.28
  18   0  -4   14.36    1.39
 -18   0   4   13.67    2.64
  18   0  -3   -0.39    1.55
 -18   0   3    0.96    1.46
  18   0  -2   10.19    1.46
 -18   0   2    9.67    1.25
  18   0  -1    0.18    1.24
 -18   0   1    1.15    1.82
  18   0   0    6.34    1.64
  18   0   1    0.65    1.04
 -18   0  -1    1.58    1.75
  18   0   2    0.61    1.53
 -18   0  -2   -0.09    2.52
  18   0   3   -0.50    1.61
 -18   0  -3    0.11    0.89
  18   0   4    0.02    2.14
 -18   0  -4    1.01    1.80
  18   0   5    0.72    1.31
 -18   0  -5   -0.55    1.41
  18   0   6    0.07    2.06
 -18   0  -6    0.42    1.15
  18   0   7   -0.95    1.76
 -18   0  -7    0.61    1.48
  18   0   8    1.03    1.76
 -18   0  -8    0.53    1.00
  18   0   9   -0.39    1.69
 -18   0  -9    0.23    1.26
  18   0  10    9.41    2.12
 -18   0 -10    9.24    1.89
  18   0  11    0.44    1.79
 -18   0 -11    0.88    1.51
  18   0  12   -1.10    1.82
 -18   0 -12   -1.47    1.66
  18   0  13   -1.08    2.37
 -18   0 -13   -0.03    1.22
  18   0  14   14.21    3.82
 -18   0 -14   11.36    1.98
 -18   0 -15   -0.17    2.04
 -18   0 -16   -0.85    1.60
 -18   0 -17   -0.52    0.97
  19   0 -21   22.04    2.90
  19   0 -20   -0.19    3.05
  19   0 -19   -1.77    1.71
  19   0 -18    0.28    2.47
 -19   0  18   -1.04    1.62
  19   0 -17    1.07    1.22
 -19   0  17    8.65    2.79
  19   0 -15    1.91    1.48
 -19   0  15    2.68    1.83
  19   0 -14   -0.33    1.40
 -19   0  14   -1.42    2.48
  19   0 -13    7.23    1.64
 -19   0  13    9.17    3.41
  19   0 -12    1.45    2.13
 -19   0  12    0.98    1.48
  19   0 -11    5.91    1.51
 -19   0  11    5.38    1.61
  19   0 -10   -0.71    1.37
 -19   0  10   -0.73    2.89
  19   0  -9    0.29    1.31
 -19   0   9    2.59    2.03
  19   0  -8    0.15    1.61
  19   0  -7    1.47    1.20
  19   0  -6    1.97    1.93
 -19   0   6   -0.91    2.66
  19   0  -5    6.19    1.90
 -19   0   5    7.35    2.28
  19   0  -4   -0.79    1.36
  19   0  -3    3.52    1.34
 -19   0   3    3.66    2.73
  19   0  -2    0.83    1.64
 -19   0   2    0.79    2.39
  19   0  -1   15.44    2.63
 -19   0   1   14.53    2.19
  19   0   0   -0.35    1.48
 -19   0   0   -1.18    1.25
  19   0   1    0.44    1.73
 -19   0  -1    0.01    2.01
  19   0   2    0.34    1.70
 -19   0  -2    0.41    2.67
  19   0   3    3.49    1.67
 -19   0  -3    3.35    2.93
  19   0   4   -1.32    2.25
 -19   0  -4   -0.38    1.38
  19   0   5    3.18    1.53
 -19   0  -5    6.73    1.50
  19   0   6    0.01    2.40
 -19   0  -6   -0.28    2.12
  19   0   7    7.51    1.62
 -19   0  -7    4.21    2.92
  19   0   8   -1.95    2.13
 -19   0  -8    1.29    1.90
  19   0   9    5.01    2.21
 -19   0  -9    4.49    1.17
  19   0  10   -0.70    2.13
 -19   0 -10    0.00    1.23
  19   0  11    2.39    3.69
 -19   0 -11    1.48    1.67
  19   0  12    0.86    1.88
 -19   0 -12   -0.57    1.08
  19   0  13    0.11    1.40
 -19   0 -13   -0.75    3.53
  19   0  14    2.06    3.52
  20   0 -17    0.84    3.82
 -20   0  16   17.12    2.76
  20   0 -14   -0.63    2.18
 -20   0  14   -0.48    2.27
  20   0 -13   -0.11    1.64
  20   0 -12    0.70    2.44
 -20   0  12    1.38    2.02
  20   0 -11   -0.19    1.06
 -20   0  11   -1.75    2.74
  20   0 -10    0.46    1.62
 -20   0  10   -1.97    1.55
  20   0  -9   -1.21    1.61
 -20   0   9    1.83    1.95
  20   0  -8    1.81    1.24
 -20   0   8    3.39    2.47
  20   0  -7   -0.63    1.47
 -20   0   7    0.47    1.95
  20   0  -6   -1.14    2.50
 -20   0   6    1.88    1.85
  20   0  -5   -0.12    1.57
  20   0  -4    7.35    1.71
 -20   0   4    9.07    1.90
  20   0  -3    0.75    1.30
 -20   0   3    1.20    2.64
  20   0  -2   -0.50    1.72
 -20   0   2    0.65    1.39
  20   0  -1    0.54    1.91
 -20   0   1   -0.57    1.80
  20   0   0    4.11    1.86
 -20   0   0    5.53    2.38
  20   0   1    0.72    2.30
 -20   0  -1   -0.75    2.00
  20   0   2    1.65    1.75
 -20   0  -2    0.10    1.25
  20   0   3   -0.13    1.89
 -20   0  -3   -3.24    3.33
  20   0   4    1.13    2.51
 -20   0  -4    0.54    1.67
  20   0   5   -0.50    1.49
 -20   0  -5   -0.75    1.74
  20   0   6   -0.10    2.62
 -20   0  -6   -1.50    2.49
  20   0   7   -0.60    1.80
 -20   0  -7    0.62    1.11
  20   0   8    5.78    1.63
 -20   0  -8   -0.96    2.71
  20   0   9   -0.36    0.87
 -20   0  -9   -0.61    1.58
  20   0  10   -0.44    1.74
  20   0  11   -0.28    1.45
 -20   0 -11   -0.69    1.61
  20   0  12    1.13    1.33
 -20   0 -12   11.11    3.47
 -20   0 -13   -0.56    2.95
  21   0 -14   11.10    3.22
  21   0 -13   -0.91    2.46
  21   0 -10   -0.51    2.88
 -21   0  10    0.80    3.69
  21   0  -9    3.17    1.71
 -21   0   9    4.84    1.64
  21   0  -8    0.86    1.94
 -21   0   8   -2.63    2.91
  21   0  -7   24.33    2.30
 -21   0   7   25.90    1.75
  21   0  -6    7.56    2.41
 -21   0   6   -0.84    1.59
  21   0  -5    1.17    1.56
  21   0  -4    0.81    3.18
 -21   0   4   -0.94    3.30
  21   0  -3    1.80    2.07
 -21   0   3    2.15    2.41
  21   0  -2    0.01    2.00
 -21   0   2   -0.40    1.11
  21   0  -1    0.80    1.37
 -21   0   1    4.06    2.59
  21   0   0    0.65    2.04
 -21   0   0    0.07    1.40
  21   0   1   18.93    2.33
 -21   0  -1   23.49    2.88
  21   0   2    0.49    2.79
 -21   0  -2    0.63    2.76
  21   0   3    3.13    1.86
 -21   0  -3    1.82    2.74
  21   0   4    1.44    2.83
 -21   0  -4   -0.62    1.46
  21   0   5    1.11    1.39
 -21   0  -5   -0.11    3.28
  21   0   6    0.49    2.64
 -21   0  -6   -1.77    2.02
  21   0   7    7.01    2.19
 -21   0  -7    0.72    1.27
  21   0   8   -0.64    2.01
 -21   0  -9   -0.13    1.64
 -22   0   3    5.69    1.41
  22   0  -2    9.95    3.43
 -22   0   2    9.18    2.00
 -22   0   1    0.41    1.66
  22   0   0   -0.11    2.40
  22   0   1    0.07    3.04
 -22   0  -1    0.60    1.50
  22   0   2    1.97    2.42
 -22   0  -2    0.55    2.61
 -22   0  -3    0.17    1.77
  22   1   4    2.36    1.84
 -22  -1  -3    1.84    3.75
  22   1   3    1.86    2.84
  22   1   1    0.27    1.49
 -22  -1   0    1.40    2.69
  22   1   0   -0.66    1.71
  22   1  -1   -0.18    3.16
 -22  -1   2    0.87    1.72
  22   1  -2    1.27    2.05
 -22  -1   3    2.99    3.53
  22   1  -3    0.54    2.05
 -22  -1   4    0.86    2.14
 -22  -1   9    6.80    2.36
 -21  -1 -10   -0.89    1.74
  21   1  10    4.38    1.58
 -21  -1  -9    9.20    2.12
  21   1   9    1.13    2.45
 -21  -1  -8   -3.16    2.67
  21   1   8    0.69    2.36
 -21  -1  -7    1.02    3.52
  21   1   7   -1.32    2.66
 -21  -1  -6    1.53    2.87
  21   1   6   -1.64    2.15
 -21  -1  -5    0.18    1.57
  21   1   5   -1.62    2.02
 -21  -1  -4   16.43    1.66
  21   1   4   17.63    1.95
 -21  -1  -3   -1.05    2.84
 -21  -1  -2    1.16    2.94
  21   1   2    0.31    1.53
 -21  -1  -1    0.83    1.19
  21   1   1    0.95    1.52
 -21  -1   0    1.87    1.72
  21   1   0    2.04    1.31
 -21  -1   1    0.47    2.82
  21   1  -1    2.17    2.63
 -21  -1   2   18.83    3.67
  21   1  -2    8.50    1.96
 -21  -1   3   -0.79    1.87
  21   1  -3   -0.06    1.86
 -21  -1   4   13.40    1.70
  21   1  -4    6.48    1.73
 -21  -1   5    0.73    1.20
  21   1  -5    2.04    2.63
 -21  -1   6   -0.27    2.26
  21   1  -6    0.45    1.70
 -21  -1   7   -0.35    2.00
  21   1  -7   -1.45    2.18
 -21  -1   8    0.76    1.45
  21   1  -8    0.16    1.11
 -21  -1   9   -2.47    2.64
  21   1  -9    0.33    0.90
 -21  -1  10    7.97    1.61
 -21  -1  11   -2.31    3.70
 -21  -1  12   -0.34    2.19
  21   1 -13    0.11    2.01
 -21  -1  14    0.70    2.99
  21   1 -14    0.61    4.37
  21   1 -15   -0.80    1.79
  20   1  12   -0.17    1.51
 -20  -1 -11   11.74    2.34
  20   1  11   16.07    4.46
 -20  -1 -10    0.21    1.12
  20   1  10   -0.15    1.54
 -20  -1  -9    0.46    1.83
 -20  -1  -8    0.30    1.38
  20   1   8   -0.48    1.87
 -20  -1  -7    1.91    3.26
  20   1   7    0.49    1.10
 -20  -1  -6   -0.95    2.34
  20   1   6    0.87    2.83
 -20  -1  -5    0.04    1.58
  20   1   5    0.84    2.10
 -20  -1  -4   -1.29    2.36
  20   1   4   -2.01    2.67
 -20  -1  -3   -0.36    1.67
  20   1   3    0.07    1.23
 -20  -1  -2   -1.11    1.54
  20   1   2   -1.58    2.65
 -20  -1  -1    2.34    1.66
  20   1   1    2.34    1.36
 -20  -1   0    1.15    2.00
  20   1   0   -1.64    2.16
 -20  -1   1   10.12    1.92
  20   1  -1   10.66    1.91
 -20  -1   2    0.53    3.24
  20   1  -2    0.47    1.02
 -20  -1   3   -0.50    1.83
  20   1  -3    4.34    2.34
 -20  -1   4    1.29    1.32
  20   1  -4    2.08    2.45
 -20  -1   5    3.91    1.54
  20   1  -5    4.18    1.78
 -20  -1   6    1.10    3.23
  20   1  -6    2.45    1.47
 -20  -1   7    2.74    3.65
  20   1  -7    1.65    1.25
 -20  -1   8    0.73    1.79
  20   1  -8   -0.39    1.28
 -20  -1   9    1.77    1.79
  20   1  -9   -0.37    1.71
 -20  -1  10   -0.27    1.63
  20   1 -10    0.59    1.98
 -20  -1  11    0.93    1.62
  20   1 -11    0.99    2.08
 -20  -1  12   -1.23    2.42
  20   1 -12    1.24    0.90
 -20  -1  13    5.30    1.91
  20   1 -13    1.64    1.81
  20   1 -14    1.50    2.70
  20   1 -15   -0.39    2.10
  20   1 -16    0.85    1.82
 -20  -1  17   -0.26    1.02
  20   1 -17   -0.67    2.75
  20   1 -18    0.28    3.70
  20   1 -19   16.97    3.78
 -19  -1 -15   -0.07    2.43
 -19  -1 -14    3.16    3.93
  19   1  14   13.19    4.03
 -19  -1 -13    0.65    2.08
 -19  -1 -12    0.21    1.72
  19   1  12    0.19    1.23
 -19  -1 -11    0.34    1.49
  19   1  11    0.08    1.85
 -19  -1 -10    5.18    2.05
  19   1  10    3.54    2.06
 -19  -1  -9    1.40    1.57
  19   1   9   -0.86    2.78
 -19  -1  -8    0.66    1.42
  19   1   8    3.31    2.01
 -19  -1  -7    0.97    3.46
  19   1   7    0.62    1.53
 -19  -1  -6    7.39    1.53
  19   1   6   13.87    2.73
 -19  -1  -5    1.58    1.59
  19   1   5   -0.75    1.43
 -19  -1  -4   -0.12    1.52
  19   1   4    0.21    1.60
 -19  -1  -3    0.34    1.26
  19   1   3   -0.07    1.24
 -19  -1  -2    0.45    2.16
  19   1   2    3.02    1.65
 -19  -1  -1   -1.04    1.32
  19   1   1    0.87    2.15
 -19  -1   0    6.08    2.76
  19   1   0    3.92    1.19
 -19  -1   1    0.41    1.42
  19   1  -1    1.07    1.31
 -19  -1   2    0.16    1.29
  19   1  -2    0.44    1.31
 -19  -1   3    1.11    1.28
  19   1  -3    2.30    2.19
 -19  -1   4   14.67    1.51
  19   1  -4   14.27    1.75
 -19  -1   5   -1.20    1.28
  19   1  -5    0.79    2.39
 -19  -1   6    9.60    1.65
  19   1  -6    9.56    1.86
 -19  -1   7   -0.07    1.65
  19   1  -7    0.90    1.82
 -19  -1   8    5.81    3.23
  19   1  -8    9.90    1.46
 -19  -1   9    2.11    1.61
  19   1  -9    0.95    1.60
 -19  -1  10   23.56    2.38
  19   1 -10   23.32    1.91
 -19  -1  11   -1.40    1.60
  19   1 -11    0.13    1.40
 -19  -1  12    3.58    1.42
  19   1 -12    2.48    2.67
 -19  -1  13    1.09    2.02
  19   1 -13    0.04    1.51
 -19  -1  14    2.25    2.97
  19   1 -14    5.85    1.44
  19   1 -15    0.09    1.99
 -19  -1  16    0.87    3.25
 -19  -1  17    0.68    1.83
  19   1 -17   -0.59    1.43
  19   1 -18    8.60    1.33
  19   1 -20    0.78    2.58
 -19  -1  21    0.44    2.74
 -18  -1 -17    4.89    1.60
 -18  -1 -16    1.32    1.85
  18   1  16   -0.65    1.46
 -18  -1 -15   -0.59    1.29
  18   1  15    1.09    2.04
 -18  -1 -14   -0.20    1.81
  18   1  14   -1.21    2.21
 -18  -1 -13    0.94    2.51
  18   1  13    2.23    1.78
 -18  -1 -12    0.11    1.26
  18   1  12    0.06    2.75
 -18  -1 -11    9.13    1.55
  18   1  11   11.60    1.58
 -18  -1 -10   -0.22    0.86
  18   1  10   -0.02    1.53
 -18  -1  -9    0.46    1.44
  18   1   9    1.93    1.39
 -18  -1  -8   -0.14    1.23
  18   1   8    1.08    1.82
 -18  -1  -7   10.84    1.43
  18   1   7   10.90    1.48
 -18  -1  -6   -0.18    1.44
  18   1   6    0.56    2.05
 -18  -1  -5   10.19    1.36
  18   1   5   10.91    1.54
 -18  -1  -4    0.35    1.01
  18   1   4    0.83    1.13
 -18  -1  -3   -0.97    2.58
  18   1   3   -1.58    2.11
 -18  -1  -2   -0.77    1.23
  18   1   2    0.14    1.24
 -18  -1  -1   -0.61    1.07
  18   1   1    0.20    0.96
 -18  -1   0    0.74    1.07
  18   1   0    0.68    2.05
 -18  -1   1   13.77    2.07
  18   1  -1   13.24    1.79
 -18  -1   2   -1.01    1.28
  18   1  -2    0.18    1.04
 -18  -1   3   44.24    1.55
  18   1  -3   43.40    3.59
 -18  -1   4   -0.19    1.20
  18   1  -4    0.62    1.43
 -18  -1   5   14.04    1.34
  18   1  -5   13.07    2.42
 -18  -1   6   -0.95    0.98
  18   1  -6   -0.11    1.52
 -18  -1   7    3.95    1.07
  18   1  -7    3.10    1.57
 -18  -1   8    0.03    1.08
  18   1  -8    0.95    1.40
 -18  -1   9    1.61    2.28
  18   1  -9    1.00    1.02
 -18  -1  10    0.85    1.46
  18   1 -10    0.35    1.24
 -18  -1  11   27.25    2.26
  18   1 -11   27.69    1.64
 -18  -1  12   -0.57    1.53
  18   1 -12   -0.49    1.42
 -18  -1  13   12.03    1.71
  18   1 -13   12.44    1.64
 -18  -1  14    0.85    1.60
  18   1 -14    2.62    1.41
 -18  -1  15    8.40    2.24
  18   1 -15    7.35    1.56
 -18  -1  16    1.26    1.52
  18   1 -16   -0.58    1.50
 -18  -1  17   11.21    1.59
  18   1 -17    9.09    1.70
 -18  -1  18    1.26    2.02
  18   1 -18    0.20    2.28
 -18  -1  19    1.27    2.35
  18   1 -19    0.67    1.40
  18   1 -20    0.07    0.90
 -18  -1  21   -0.17    3.06
  18   1 -21    7.47    2.17
 -18  -1  22    5.02    3.95
  18   1 -22   -0.18    2.12
 -17  -1 -19   -0.33    1.45
  17   1  19    0.63    1.52
 -17  -1 -18    0.35    1.40
  17   1  18    5.27    2.04
 -17  -1 -17   -0.52    0.96
  17   1  17    0.23    3.33
 -17  -1 -16    0.80    1.03
  17   1  16    0.03    1.17
 -17  -1 -15   -0.29    1.97
  17   1  15   -1.81    2.69
 -17  -1 -14    7.32    1.62
  17   1  14    6.92    2.99
 -17  -1 -13    0.24    1.53
  17   1  13   -0.28    2.70
 -17  -1 -12   17.84    2.26
  17   1  12   18.19    2.32
 -17  -1 -11   -0.19    1.20
  17   1  11    0.50    1.12
 -17  -1 -10   11.69    1.31
  17   1  10   12.77    2.73
 -17  -1  -9    0.34    1.13
  17   1   9    0.66    2.25
 -17  -1  -8   10.14    1.46
  17   1   8    7.30    1.77
 -17  -1  -7   -0.21    1.07
  17   1   7    0.86    2.03
 -17  -1  -6    9.07    1.34
  17   1   6    9.14    1.81
 -17  -1  -5    1.19    0.99
  17   1   5    0.99    1.17
 -17  -1  -4    2.88    0.92
  17   1   4    2.29    1.35
 -17  -1  -3    1.90    0.95
  17   1   3    0.17    0.98
 -17  -1  -2   97.24    4.42
  17   1   2   85.13    4.07
 -17  -1  -1    0.61    1.27
  17   1   1    1.13    0.93
 -17  -1   0    5.06    0.95
  17   1   0    3.93    1.01
 -17  -1   1    0.01    0.85
  17   1  -1   -2.05    1.12
 -17  -1   2    0.55    0.93
  17   1  -2    0.07    1.34
 -17  -1   3    0.48    1.21
  17   1  -3   -0.09    1.33
 -17  -1   4    2.75    1.06
  17   1  -4    4.20    1.27
 -17  -1   5    5.31    1.17
  17   1  -5    5.98    1.67
 -17  -1   6   59.63    2.78
  17   1  -6   59.89    2.12
 -17  -1   7    2.14    1.36
  17   1  -7    1.96    1.45
 -17  -1   8   10.01    1.17
  17   1  -8   12.50    1.58
 -17  -1   9    0.43    1.17
  17   1  -9    0.75    1.20
 -17  -1  10    2.08    1.83
  17   1 -10    2.18    1.18
 -17  -1  11   -0.89    1.53
  17   1 -11   -0.18    0.94
 -17  -1  12    7.00    1.18
  17   1 -12    4.92    1.42
 -17  -1  13    2.64    2.09
  17   1 -13    1.13    1.29
 -17  -1  14    0.57    2.33
  17   1 -14    1.29    1.34
 -17  -1  15   -0.81    1.77
  17   1 -15   -1.11    1.13
 -17  -1  16    1.95    1.63
  17   1 -16    0.20    0.96
 -17  -1  17    0.60    1.63
  17   1 -17   -0.89    1.34
 -17  -1  18    0.12    1.17
  17   1 -18   -1.22    3.27
 -17  -1  19   -1.18    2.11
  17   1 -19   -0.58    2.11
 -17  -1  20    1.04    2.28
  17   1 -20   -1.18    2.36
 -17  -1  21   -0.22    3.80
  17   1 -21   -0.65    1.57
  17   1 -22   18.21    1.74
  17   1 -23    0.57    3.47
 -16  -1 -22    0.11    3.73
 -16  -1 -21   -0.60    1.32
 -16  -1 -20   -0.03    0.84
  16   1  20   -0.32    1.30
 -16  -1 -19   -0.18    1.20
  16   1  19    0.06    1.60
 -16  -1 -18    0.92    2.13
  16   1  18   -0.22    1.48
 -16  -1 -17    7.66    1.56
  16   1  17    5.10    2.51
 -16  -1 -16    0.31    1.25
  16   1  16   -0.04    2.66
 -16  -1 -15   -1.09    1.75
  16   1  15    0.91    2.74
 -16  -1 -14    1.48    1.78
  16   1  14    1.64    1.62
 -16  -1 -13    1.37    1.52
  16   1  13   -0.35    1.88
 -16  -1 -12    1.90    1.21
  16   1  12    0.51    1.72
 -16  -1 -11    7.71    1.15
  16   1  11    3.04    2.28
 -16  -1 -10    3.85    1.35
  16   1  10    1.89    2.29
 -16  -1  -9   79.69    4.12
  16   1   9   76.47    3.82
 -16  -1  -8    0.24    1.05
  16   1   8    0.61    0.92
 -16  -1  -7   -0.53    1.20
  16   1   7    0.58    1.25
 -16  -1  -6    0.14    1.04
  16   1   6   -0.15    1.21
 -16  -1  -5    1.29    0.95
  16   1   5    0.32    1.12
 -16  -1  -4   -0.43    1.07
  16   1   4    0.97    0.86
 -16  -1  -3   18.28    1.48
  16   1   3   19.82    1.59
 -16  -1  -2    0.26    1.40
  16   1   2   -0.91    1.03
 -16  -1  -1   38.90    2.58
  16   1   1   44.42    1.73
 -16  -1   0    0.48    1.04
  16   1   0    0.64    0.95
 -16  -1   1    0.34    0.95
  16   1  -1    0.16    0.88
 -16  -1   2    0.83    0.94
  16   1  -2    0.64    0.86
 -16  -1   3   44.99    1.88
  16   1  -3   41.22    1.84
 -16  -1   4    9.70    2.28
  16   1  -4    9.14    1.09
 -16  -1   5    0.38    0.91
  16   1  -5    0.70    0.89
 -16  -1   6    3.84    1.12
  16   1  -6    3.82    1.13
 -16  -1   7   32.75    2.43
  16   1  -7   35.26    1.59
 -16  -1   8    0.96    1.36
  16   1  -8    0.48    1.06
 -16  -1   9    1.68    1.59
  16   1  -9    4.04    0.91
 -16  -1  10    1.16    0.85
  16   1 -10    0.70    0.92
 -16  -1  11   26.73    3.06
  16   1 -11   21.33    1.13
 -16  -1  12    3.48    2.04
  16   1 -12    2.47    0.99
 -16  -1  13    0.42    1.52
  16   1 -13    0.31    2.49
 -16  -1  14    0.46    1.16
  16   1 -14    3.11    1.63
 -16  -1  15   51.78    2.12
  16   1 -15   50.10    2.11
 -16  -1  16    1.29    1.22
  16   1 -16   -0.26    1.97
 -16  -1  17   -0.73    1.48
  16   1 -17    0.83    1.34
 -16  -1  18    0.90    2.44
  16   1 -18    0.69    1.25
 -16  -1  19    0.83    1.29
  16   1 -19   -0.08    1.58
 -16  -1  20    1.28    1.94
  16   1 -20    0.77    1.52
 -16  -1  21   12.17    1.71
  16   1 -21   12.64    1.59
 -16  -1  22   -0.22    1.25
  16   1 -22   -0.03    2.97
 -16  -1  23   11.27    3.50
  16   1 -23    2.84    4.05
 -15  -1 -23   -1.32    2.32
 -15  -1 -22   12.02    2.79
  15   1  22    0.15    1.34
 -15  -1 -21   -0.39    1.11
 -15  -1 -20    1.16    1.03
  15   1  20    2.61    1.92
 -15  -1 -19    0.63    1.41
  15   1  19    0.83    1.33
 -15  -1 -18   24.02    1.11
  15   1  18   24.95    2.63
 -15  -1 -17    0.95    1.34
  15   1  17    0.32    1.67
 -15  -1 -16    4.00    1.99
  15   1  16    5.00    1.47
 -15  -1 -15   -0.34    1.63
  15   1  15   -0.06    1.54
 -15  -1 -14    3.27    2.97
  15   1  14    1.39    1.01
 -15  -1 -13   -0.63    1.92
  15   1  13    0.60    1.15
 -15  -1 -12    9.47    1.41
  15   1  12    6.84    1.09
 -15  -1 -11   -0.05    1.01
  15   1  11   -0.28    1.06
 -15  -1 -10   14.50    1.16
  15   1  10   15.92    1.49
 -15  -1  -9    0.40    0.95
  15   1   9    0.20    0.89
 -15  -1  -8   12.79    1.52
  15   1   8   12.74    1.71
 -15  -1  -7    1.34    1.00
  15   1   7    1.16    0.80
 -15  -1  -6    2.67    1.00
  15   1   6    3.02    1.32
 -15  -1  -5    0.56    0.94
  15   1   5    0.71    1.26
 -15  -1  -4  104.68    3.43
  15   1   4  112.81    2.97
 -15  -1  -3    0.62    0.74
  15   1   3    0.47    0.74
 -15  -1  -2    4.46    0.79
  15   1   2    3.48    1.19
 -15  -1  -1    1.76    0.78
  15   1   1    1.27    0.85
 -15  -1   0   34.15    1.86
  15   1   0   36.65    1.38
 -15  -1   1   -0.58    0.78
  15   1  -1    0.93    1.09
 -15  -1   2    1.75    0.92
  15   1  -2    0.58    0.94
 -15  -1   3    0.39    1.75
  15   1  -3    0.82    0.83
 -15  -1   4    8.15    1.46
  15   1  -4   10.24    1.04
 -15  -1   5    0.54    0.72
  15   1  -5   -0.30    0.76
 -15  -1   6    1.55    1.25
  15   1  -6    1.69    0.78
 -15  -1   7    3.18    1.09
  15   1  -7    3.97    0.73
 -15  -1   8   39.03    2.04
  15   1  -8   37.45    1.31
 -15  -1   9   14.19    1.07
  15   1  -9   14.82    1.19
 -15  -1  10    7.12    1.04
  15   1 -10    6.75    1.25
 -15  -1  11    0.57    1.92
  15   1 -11    0.07    0.84
 -15  -1  12   53.26    2.49
  15   1 -12   48.43    1.80
 -15  -1  13   -0.69    1.40
  15   1 -13   -0.29    1.09
 -15  -1  14    1.96    1.11
  15   1 -14    2.72    1.51
 -15  -1  15    1.25    0.87
  15   1 -15    0.90    1.17
 -15  -1  16    9.08    1.09
  15   1 -16   11.02    1.57
 -15  -1  17    1.22    1.09
  15   1 -17    0.51    1.09
 -15  -1  18    0.87    1.44
  15   1 -18   -0.57    1.76
 -15  -1  19    3.60    1.42
  15   1 -19    1.56    1.18
 -15  -1  20   44.78    2.40
  15   1 -20   47.48    1.57
 -15  -1  21   -0.56    1.42
  15   1 -21   -0.84    1.64
 -15  -1  22   -0.25    1.33
  15   1 -22    1.84    1.52
  15   1 -23    1.42    2.01
 -15  -1  24    0.42    2.15
  15   1 -24   -0.11    0.88
  14   1  24    0.01    1.41
 -14  -1 -23   21.10    4.27
  14   1  23    7.91    1.40
 -14  -1 -22    0.42    1.65
  14   1  22   -0.86    1.52
 -14  -1 -21   -1.16    1.31
 -14  -1 -20   -0.20    1.15
  14   1  20   -0.31    1.97
 -14  -1 -19    3.02    1.52
  14   1  19    1.12    1.62
 -14  -1 -18    2.94    1.49
  14   1  18   -0.77    1.71
 -14  -1 -17    2.44    1.78
  14   1  17    4.26    1.09
 -14  -1 -16   -0.21    1.57
  14   1  16    1.39    1.22
 -14  -1 -15   32.32    2.04
  14   1  15   33.48    1.70
 -14  -1 -14    0.59    1.63
  14   1  14    0.11    1.06
 -14  -1 -13    5.28    1.12
  14   1  13    8.40    2.18
 -14  -1 -12    4.18    1.47
  14   1  12    5.48    1.37
 -14  -1 -11   23.85    1.65
  14   1  11   22.87    1.47
 -14  -1 -10    0.59    0.88
  14   1  10    1.21    1.00
 -14  -1  -9    5.80    1.35
  14   1   9    7.12    1.06
 -14  -1  -8    0.33    0.69
  14   1   8   -0.65    1.15
 -14  -1  -7    7.36    0.91
  14   1   7    5.68    1.67
 -14  -1  -6    1.93    0.94
  14   1   6    2.52    0.80
 -14  -1  -5   -0.82    0.78
  14   1   5    0.40    0.89
 -14  -1  -4   -0.58    0.93
  14   1   4   -0.30    0.58
 -14  -1  -3    4.45    0.64
  14   1   3    4.80    0.85
 -14  -1  -2    0.67    0.68
  14   1   2    0.67    0.86
 -14  -1  -1   16.02    1.26
  14   1   1   17.78    1.38
 -14  -1   0    0.89    0.79
  14   1   0    0.57    0.74
 -14  -1   1   10.94    1.05
  14   1  -1   12.23    0.85
 -14  -1   2    0.00    0.77
  14   1  -2    1.31    0.88
 -14  -1   3   43.53    1.56
  14   1  -3   47.12    2.89
 -14  -1   4    4.40    1.22
  14   1  -4    3.85    0.61
 -14  -1   5   96.13    3.05
  14   1  -5   94.93    2.79
 -14  -1   6    1.11    0.98
  14   1  -6   -0.05    0.64
 -14  -1   7   10.80    1.53
  14   1  -7   11.61    0.78
 -14  -1   8    2.77    1.80
  14   1  -8    3.22    0.70
 -14  -1   9   20.31    1.24
  14   1  -9   16.98    1.87
 -14  -1  10    2.17    0.82
  14   1 -10    3.34    1.23
 -14  -1  11   -0.27    0.86
  14   1 -11    0.51    0.92
 -14  -1  12    1.27    0.88
  14   1 -12    1.80    1.65
 -14  -1  13  202.09    8.54
  14   1 -13  209.01    4.99
 -14  -1  14    2.90    1.09
  14   1 -14    1.80    0.85
 -14  -1  15    9.18    1.38
  14   1 -15    9.39    1.19
 -14  -1  16    0.20    0.97
  14   1 -16   -0.30    1.02
 -14  -1  17    4.08    1.93
  14   1 -17    3.26    1.07
 -14  -1  18   -0.39    1.67
  14   1 -18    0.15    1.11
 -14  -1  19    7.69    1.81
  14   1 -19    7.37    1.14
 -14  -1  20    0.98    1.02
  14   1 -20   -0.41    1.12
 -14  -1  21    4.34    1.65
  14   1 -21    2.55    1.37
 -14  -1  22    2.56    1.78
  14   1 -22    1.47    1.27
 -14  -1  23    3.59    1.32
  14   1 -23    2.26    0.96
 -14  -1  24   -0.05    2.91
  14   1 -24    1.93    3.78
  14   1 -25    1.09    2.60
 -13  -1 -25   -0.31    1.03
 -13  -1 -24   -0.11    1.15
  13   1  24   -0.47    2.10
 -13  -1 -23   -0.51    1.23
 -13  -1 -22    4.58    1.10
  13   1  22    9.63    3.10
 -13  -1 -21    0.04    1.69
  13   1  21   -0.77    1.82
 -13  -1 -20    3.98    2.18
  13   1  20    3.79    1.71
 -13  -1 -19    0.85    1.77
  13   1  19    0.87    1.19
 -13  -1 -18    1.80    1.53
  13   1  18    1.81    1.80
 -13  -1 -17   -0.24    1.43
  13   1  17   -0.01    1.67
 -13  -1 -16    4.31    1.36
  13   1  16    4.77    1.33
 -13  -1 -15    0.15    0.88
  13   1  15   -0.30    1.09
 -13  -1 -14   19.42    1.16
  13   1  14   22.13    2.07
 -13  -1 -13    0.52    1.25
  13   1  13    0.00    1.03
 -13  -1 -12    0.25    1.26
  13   1  12    2.27    0.81
 -13  -1 -11   -0.34    0.77
  13   1  11   -0.51    1.28
 -13  -1 -10   26.84    1.74
  13   1  10   27.55    1.45
 -13  -1  -9    0.69    0.91
  13   1   9    0.91    0.84
 -13  -1  -8    1.12    0.84
  13   1   8    1.82    0.73
 -13  -1  -7   -0.15    0.70
  13   1   7   -0.55    1.09
 -13  -1  -6  154.16    4.56
  13   1   6  146.95    6.16
 -13  -1  -5    0.00    0.60
  13   1   5    0.15    0.54
 -13  -1  -4   19.04    1.12
  13   1   4   19.55    1.35
 -13  -1  -3    0.29    0.67
  13   1   3    0.52    0.68
 -13  -1  -2  139.45    4.29
  13   1   2  145.97    3.53
 -13  -1  -1   -0.01    0.66
  13   1   1    0.18    0.68
 -13  -1   0   96.14    2.26
  13   1   0   93.15    2.93
 -13  -1   1    1.62    0.63
  13   1  -1    2.67    0.79
 -13  -1   2   30.79    1.25
  13   1  -2   31.44    1.52
 -13  -1   3    1.06    0.96
  13   1  -3   -0.17    0.50
 -13  -1   4   28.13    0.99
  13   1  -4   25.62    2.09
 -13  -1   5    6.31    0.69
  13   1  -5    6.97    0.82
 -13  -1   6    6.42    0.85
  13   1  -6    6.83    0.78
 -13  -1   7    0.68    1.11
  13   1  -7    1.40    0.63
 -13  -1   8  118.08    3.31
  13   1  -8  122.19    2.62
 -13  -1   9    0.25    0.74
  13   1  -9   -0.97    0.75
 -13  -1  10   72.86    3.64
  13   1 -10   72.03    1.94
 -13  -1  11    0.59    0.85
  13   1 -11   -0.27    0.95
 -13  -1  12    3.10    0.87
  13   1 -12    1.20    0.67
 -13  -1  13    1.82    0.74
  13   1 -13    1.14    0.97
 -13  -1  14    5.43    0.83
  13   1 -14    5.48    0.86
  13   1 -15    0.54    0.84
 -13  -1  16    5.92    1.64
  13   1 -16    7.47    0.86
 -13  -1  17   -1.26    2.09
  13   1 -17    0.21    0.91
 -13  -1  18   25.72    1.45
  13   1 -18   24.93    1.28
 -13  -1  19   -0.53    1.09
  13   1 -19   -0.29    1.43
 -13  -1  20    0.02    1.00
  13   1 -20    2.63    1.54
 -13  -1  21    1.34    1.56
  13   1 -21   -0.35    1.13
 -13  -1  22   10.39    1.69
  13   1 -22   10.34    1.58
 -13  -1  23   -0.36    1.58
  13   1 -23    1.13    1.14
 -13  -1  24    4.01    2.18
  13   1 -24    0.15    1.20
 -13  -1  25    1.42    1.99
  13   1 -25   -0.57    1.87
 -12  -1 -26   -1.78    2.55
 -12  -1 -25   14.48    1.66
 -12  -1 -24    0.33    1.68
  12   1  24   -0.41    3.10
 -12  -1 -23   -2.23    2.72
  12   1  23   -0.11    1.76
 -12  -1 -22    0.73    1.49
  12   1  22    1.78    1.47
 -12  -1 -21   25.41    1.89
  12   1  21   20.14    3.07
 -12  -1 -20   -0.66    1.17
  12   1  20    1.10    2.67
 -12  -1 -19    3.07    1.22
  12   1  19    3.53    1.42
 -12  -1 -18   -0.06    0.91
 -12  -1 -17   12.89    1.10
  12   1  17   15.57    2.43
 -12  -1 -16    0.87    1.03
  12   1  16    0.31    2.00
 -12  -1 -15    3.96    1.06
  12   1  15    5.08    1.33
 -12  -1 -14    3.56    2.04
  12   1  14    2.78    0.88
 -12  -1 -13  112.03    2.67
  12   1  13  118.50    4.67
 -12  -1 -12    6.21    0.87
  12   1  12    4.86    1.34
 -12  -1 -11   10.40    0.85
  12   1  11   10.12    1.04
 -12  -1 -10   -1.18    1.01
  12   1  10   -0.14    0.66
 -12  -1  -9    5.33    0.78
  12   1   9    5.75    0.79
 -12  -1  -8    1.67    0.80
  12   1   8    1.36    0.89
 -12  -1  -7   19.59    0.99
  12   1   7   20.72    0.97
 -12  -1  -6    1.20    0.66
  12   1   6    1.46    0.64
 -12  -1  -5    6.78    0.65
  12   1   5    7.58    0.82
 -12  -1  -4    0.01    0.67
  12   1   4   -0.60    0.59
 -12  -1  -3   11.29    0.87
  12   1   3   10.85    1.22
 -12  -1  -2    8.98    0.89
  12   1   2    8.20    0.87
 -12  -1  -1  227.68    5.93
  12   1   1  229.31    5.89
 -12  -1   0    2.78    0.55
  12   1   0    2.88    0.94
 -12  -1   1   95.76    2.02
  12   1  -1   98.57    2.52
 -12  -1   2    6.29    0.81
  12   1  -2    7.00    0.74
 -12  -1   3  144.16    4.62
  12   1  -3  146.01    4.46
 -12  -1   4   15.44    0.94
  12   1  -4   18.55    1.02
 -12  -1   5    7.70    0.63
  12   1  -5    6.91    0.78
 -12  -1   6    7.66    0.64
  12   1  -6    7.01    1.51
 -12  -1   7   77.80    2.12
  12   1  -7   73.16    2.47
 -12  -1   8    1.84    0.64
  12   1  -8    2.03    0.91
 -12  -1   9    6.30    0.84
  12   1  -9    4.59    0.75
 -12  -1  10   -0.14    0.65
  12   1 -10    0.51    0.82
 -12  -1  11   32.01    1.32
  12   1 -11   34.30    1.56
 -12  -1  12    4.48    1.12
  12   1 -12    4.63    0.80
 -12  -1  13   26.78    1.11
  12   1 -13   25.99    1.25
 -12  -1  14    1.01    0.80
  12   1 -14    0.67    0.81
 -12  -1  15    7.90    0.81
  12   1 -15    7.76    0.96
 -12  -1  16    0.41    0.99
  12   1 -16    0.59    0.99
 -12  -1  17   80.17    4.00
  12   1 -17   82.97    2.09
 -12  -1  18    1.88    0.78
  12   1 -18    1.19    0.99
 -12  -1  19    9.73    1.61
  12   1 -19    8.93    1.34
 -12  -1  20    1.24    1.26
  12   1 -20    2.63    1.82
 -12  -1  21    2.48    1.61
  12   1 -21    2.51    1.04
 -12  -1  22   -1.08    1.56
  12   1 -22   -0.71    1.05
 -12  -1  23    1.57    1.31
  12   1 -23    2.12    1.50
 -12  -1  24    1.01    1.66
  12   1 -24    0.95    1.19
 -12  -1  25   15.12    1.61
  12   1 -25   13.12    1.51
  12   1 -26    2.83    2.73
 -11  -1 -26    0.40    2.09
 -11  -1 -25    6.69    2.53
  11   1  25   -1.18    1.17
 -11  -1 -24   -1.03    1.21
  11   1  24   -0.24    0.94
 -11  -1 -23   -0.02    1.32
  11   1  23    1.15    1.00
 -11  -1 -22    0.08    1.32
  11   1  22   -0.18    1.15
 -11  -1 -21   -1.15    1.71
  11   1  21    0.93    1.33
 -11  -1 -20    1.45    1.41
  11   1  20    2.73    1.25
 -11  -1 -19   -0.20    1.34
  11   1  19    1.58    2.39
 -11  -1 -18    0.87    1.30
  11   1  18   -0.83    1.37
 -11  -1 -17    0.55    0.93
  11   1  17   -0.43    2.10
 -11  -1 -16  157.10    3.79
  11   1  16  158.96    4.53
 -11  -1 -15   -0.81    1.27
  11   1  15    0.11    0.98
 -11  -1 -14    0.52    0.61
 -11  -1 -13    0.78    0.83
  11   1  13    0.37    0.82
 -11  -1 -12   19.77    1.18
  11   1  12   22.02    1.95
 -11  -1 -11    0.13    1.04
  11   1  11   -0.16    0.67
 -11  -1 -10    0.50    0.80
  11   1  10   -0.57    1.41
 -11  -1  -9    0.11    0.61
  11   1   9    0.17    0.70
 -11  -1  -8  208.28    5.49
  11   1   8  204.74    5.90
 -11  -1  -7    3.64    0.60
  11   1   7    4.42    0.95
 -11  -1  -6   -0.01    0.73
  11   1   6    0.17    0.54
 -11  -1  -5    3.26    0.52
  11   1   5    3.99    0.51
 -11  -1  -4   57.28    1.77
  11   1   4   52.92    1.90
 -11  -1  -3    2.14    0.54
  11   1   3    1.63    0.70
 -11  -1  -2  137.67    3.71
  11   1   2  135.01    3.22
 -11  -1  -1   -0.08    0.37
  11   1   1    0.21    0.63
 -11  -1   0   27.37    1.14
  11   1   0   30.03    1.24
 -11  -1   1   -0.16    0.36
  11   1  -1    0.12    0.60
 -11  -1   2   45.61    1.69
  11   1  -2   46.54    1.79
 -11  -1   3   19.26    0.85
  11   1  -3   18.66    0.85
 -11  -1   4    0.42    0.59
  11   1  -4    0.22    0.88
 -11  -1   5    0.68    0.61
  11   1  -5    0.04    0.62
 -11  -1   6  112.27    2.57
  11   1  -6  110.16    2.67
 -11  -1   7   10.49    0.89
  11   1  -7    9.96    0.75
 -11  -1   8   55.30    1.42
  11   1  -8   55.80    1.65
 -11  -1   9   22.62    1.20
  11   1  -9   22.49    1.08
 -11  -1  10   66.97    3.51
  11   1 -10   72.91    3.94
 -11  -1  11   -0.03    0.64
  11   1 -11   -0.33    0.55
 -11  -1  12   51.19    1.72
  11   1 -12   51.46    1.61
 -11  -1  13    0.78    1.00
  11   1 -13   -0.62    0.86
 -11  -1  14   50.16    1.55
  11   1 -14   52.69    1.69
 -11  -1  15    1.50    1.87
  11   1 -15    2.05    0.72
 -11  -1  16    3.68    1.14
  11   1 -16    3.49    0.74
  11   1 -17    1.06    0.93
 -11  -1  18    2.09    1.32
  11   1 -18    1.18    0.98
 -11  -1  19    0.71    1.03
  11   1 -19    0.59    0.93
 -11  -1  20   28.70    1.25
  11   1 -20   31.28    1.59
 -11  -1  21   -0.56    1.44
  11   1 -21    0.43    1.41
 -11  -1  22   55.70    4.19
  11   1 -22   58.46    1.92
 -11  -1  23   -0.45    1.37
  11   1 -23    0.63    0.97
 -11  -1  24    0.71    2.00
  11   1 -24    1.95    1.62
 -11  -1  25    1.43    1.59
  11   1 -25    0.17    1.28
 -11  -1  26    1.72    1.25
  11   1 -26    0.01    1.67
 -10  -1 -28   -0.20    2.50
 -10  -1 -27    1.64    0.97
  10   1  27    9.73    2.55
 -10  -1 -26    0.80    1.58
 -10  -1 -25    2.35    3.11
  10   1  25   -0.55    1.42
 -10  -1 -24    1.01    1.17
  10   1  24   -0.37    1.10
 -10  -1 -23   34.23    2.02
 -10  -1 -22    0.70    1.21
  10   1  22   -0.10    2.45
 -10  -1 -21   -0.19    1.22
  10   1  21    0.54    2.09
 -10  -1 -20   -0.78    1.19
  10   1  20    0.13    0.88
 -10  -1 -19    4.55    1.68
  10   1  19    4.72    1.44
 -10  -1 -18    0.81    1.01
  10   1  18   -0.73    1.08
 -10  -1 -17    0.88    1.14
  10   1  17    0.79    1.20
 -10  -1 -16    0.55    1.27
  10   1  16   -0.12    1.18
 -10  -1 -15   95.10    3.03
  10   1  15   85.58    2.77
 -10  -1 -14    1.06    0.57
  10   1  14    1.24    1.46
 -10  -1 -13   15.23    1.12
  10   1  13   17.30    0.99
 -10  -1 -12    6.98    0.67
  10   1  12    7.02    1.60
 -10  -1 -11   34.04    1.76
  10   1  11   30.78    2.14
 -10  -1 -10    1.03    0.72
  10   1  10    0.72    0.60
 -10  -1  -9   26.39    1.03
  10   1   9   26.95    1.25
 -10  -1  -8    0.90    0.64
  10   1   8   -0.53    0.63
 -10  -1  -7   14.24    0.72
  10   1   7   13.77    0.85
 -10  -1  -6   19.72    0.69
  10   1   6   20.66    1.18
 -10  -1  -5   80.59    2.39
  10   1   5   77.05    2.41
 -10  -1  -4    1.17    0.43
  10   1   4    1.41    0.63
 -10  -1  -3   91.16    2.72
  10   1   3   92.75    2.91
 -10  -1  -2    1.85    0.60
  10   1   2    0.81    0.48
 -10  -1  -1    4.03    0.46
  10   1   1    3.86    0.82
 -10  -1   0    0.72    0.40
  10   1   0    0.49    0.39
 -10  -1   1  477.36   10.93
  10   1  -1  490.67   10.18
 -10  -1   2    8.61    0.59
  10   1  -2    9.03    0.78
 -10  -1   3    1.68    0.40
  10   1  -3    1.26    0.74
 -10  -1   4    2.56    0.51
  10   1  -4    2.79    0.58
 -10  -1   5   24.87    1.85
  10   1  -5   26.16    0.89
 -10  -1   6    0.83    0.60
  10   1  -6    0.43    0.58
 -10  -1   7  174.18    4.05
  10   1  -7  164.81    3.71
 -10  -1   8   52.04    1.98
  10   1  -8   54.40    1.52
 -10  -1   9   85.52    3.97
  10   1  -9   87.12    3.63
 -10  -1  10    4.53    0.86
 -10  -1  11    1.08    0.63
  10   1 -11    1.35    0.61
 -10  -1  12    1.85    0.94
  10   1 -12    2.70    0.63
 -10  -1  13   27.91    1.30
  10   1 -13   27.65    1.41
 -10  -1  14   -0.68    0.96
  10   1 -14    0.39    0.66
 -10  -1  15  342.08    8.97
  10   1 -15  326.44    7.95
 -10  -1  16    7.46    1.71
  10   1 -16    5.13    0.94
 -10  -1  17   11.96    1.05
  10   1 -17   11.89    1.26
 -10  -1  18    3.91    0.99
  10   1 -18    4.79    1.04
 -10  -1  19    0.55    1.23
  10   1 -19    0.34    0.90
 -10  -1  20   -0.74    1.27
  10   1 -20   -0.61    0.80
 -10  -1  21    0.45    0.90
  10   1 -21    0.09    0.76
 -10  -1  22    2.67    1.47
  10   1 -22    1.74    1.73
 -10  -1  23   22.40    2.05
  10   1 -23   23.55    1.77
 -10  -1  24    4.17    1.35
  10   1 -24    3.37    1.11
 -10  -1  25    0.74    1.63
  10   1 -25    0.64    1.28
 -10  -1  26    0.70    1.62
  10   1 -26   -0.47    1.31
 -10  -1  27    2.36    2.92
  10   1 -27    3.68    1.83
  -9  -1 -28    0.47    1.63
   9   1  28    0.85    2.15
  -9  -1 -27   -1.01    1.99
   9   1  27    0.96    3.07
  -9  -1 -26   -2.50    2.43
   9   1  26    1.07    3.26
  -9  -1 -25    0.31    1.62
   9   1  25    0.82    1.58
  -9  -1 -24    0.44    1.27
   9   1  24    0.42    1.32
  -9  -1 -23   -0.55    1.33
  -9  -1 -22    2.90    1.15
   9   1  22    2.78    1.57
  -9  -1 -21    0.30    0.99
   9   1  21    0.90    1.08
  -9  -1 -20   10.25    1.40
   9   1  20    9.47    1.29
  -9  -1 -19   -0.34    0.99
   9   1  19   -0.17    1.94
  -9  -1 -18   60.31    1.68
   9   1  18   62.84    3.27
  -9  -1 -17    1.01    1.07
   9   1  17   -0.19    1.48
  -9  -1 -16    0.58    0.71
   9   1  16    0.48    0.81
  -9  -1 -15    7.37    1.23
   9   1  15    6.98    0.98
  -9  -1 -14  122.42    3.50
   9   1  14  118.89    3.50
  -9  -1 -13    0.36    0.56
   9   1  13    0.06    0.68
  -9  -1 -12    3.73    0.61
   9   1  12    4.05    0.79
  -9  -1 -11    2.83    0.87
   9   1  11    2.19    0.54
  -9  -1 -10   70.29    1.66
   9   1  10   72.94    1.84
  -9  -1  -9    0.34    0.68
   9   1   9    0.48    0.65
  -9  -1  -8   23.76    1.16
   9   1   8   23.85    0.98
  -9  -1  -7    1.35    0.50
   9   1   7    1.53    0.95
  -9  -1  -6  245.42    4.44
   9   1   6  253.64    5.98
  -9  -1  -5    1.09    0.51
   9   1   5    1.14    0.71
  -9  -1  -4   65.73    1.50
   9   1   4   68.63    2.09
  -9  -1  -3    0.26    0.34
   9   1   3    0.65    0.54
  -9  -1  -2  201.36    3.70
   9   1   2  205.50    4.44
  -9  -1  -1    3.07    0.49
   9   1   1    3.39    0.36
  -9  -1   0  398.31    8.06
   9   1   0  396.35    9.47
  -9  -1   1    0.36    0.45
   9   1  -1    0.09    0.44
  -9  -1   2   39.82    1.50
   9   1  -2   38.68    1.35
  -9  -1   3   17.99    0.60
   9   1  -3   19.29    1.25
  -9  -1   4   33.24    1.27
   9   1  -4   32.28    1.44
  -9  -1   5   23.57    0.76
   9   1  -5   25.97    1.82
  -9  -1   6  427.29    9.00
   9   1  -6  406.97   10.77
  -9  -1   7    3.06    0.52
   9   1  -7    3.07    0.48
  -9  -1   8  129.41    3.10
   9   1  -8  132.20    3.58
  -9  -1   9    2.67    0.87
   9   1  -9    3.38    0.65
  -9  -1  10   23.46    1.27
   9   1 -10   24.46    0.84
  -9  -1  11    5.09    0.75
   9   1 -11    5.20    0.57
  -9  -1  12    1.00    0.69
   9   1 -12    0.57    0.57
  -9  -1  13   38.08    1.41
   9   1 -13   37.03    2.29
  -9  -1  14   10.58    0.92
   9   1 -14   13.13    1.16
  -9  -1  15    0.63    0.68
   9   1 -15    0.23    0.57
  -9  -1  16   18.93    1.04
   9   1 -16   17.39    1.20
  -9  -1  17   -0.95    1.67
   9   1 -17   -0.19    0.72
  -9  -1  18   28.27    1.24
   9   1 -18   28.49    1.37
  -9  -1  19    6.56    1.05
   9   1 -19    7.60    0.79
  -9  -1  20   72.02    3.77
   9   1 -20   76.67    2.18
  -9  -1  21    1.26    1.83
   9   1 -21   -0.42    0.97
  -9  -1  22    0.91    2.35
   9   1 -22    1.53    1.13
  -9  -1  23   -0.27    1.24
   9   1 -23    0.18    1.10
  -9  -1  24   29.80    1.76
   9   1 -24   26.80    1.83
  -9  -1  25    1.05    1.15
   9   1 -25    0.11    1.28
  -9  -1  26    0.17    1.99
   9   1 -26    0.43    1.23
  -9  -1  27    0.65    1.35
   9   1 -27    0.48    3.83
  -8  -1 -29   12.94    2.35
   8   1  29   15.65    3.65
   8   1  28    0.90    3.44
  -8  -1 -27    1.49    2.47
   8   1  27    0.12    2.47
  -8  -1 -26    0.93    1.78
   8   1  26   -0.51    1.20
  -8  -1 -25   23.04    2.28
   8   1  25   19.05    1.52
  -8  -1 -24    0.73    1.31
   8   1  24   -0.84    1.38
  -8  -1 -23    0.35    1.47
   8   1  23   -0.51    2.36
  -8  -1 -22   -0.17    1.12
   8   1  22    0.96    1.48
  -8  -1 -21   10.09    1.22
   8   1  21   11.20    1.55
  -8  -1 -20    1.49    0.95
   8   1  20    1.39    1.69
  -8  -1 -19   16.64    1.19
   8   1  19   17.05    1.17
  -8  -1 -18    1.16    0.90
   8   1  18   -0.13    1.09
  -8  -1 -17    0.72    1.29
   8   1  17    0.92    0.96
  -8  -1 -16    0.05    0.82
   8   1  16   -0.61    0.97
  -8  -1 -15    7.70    0.74
   8   1  15   10.25    1.00
  -8  -1 -14    0.08    0.59
   8   1  14    0.47    0.89
  -8  -1 -13   -0.15    0.95
   8   1  13    0.08    0.69
  -8  -1 -12   34.96    1.24
   8   1  12   34.24    1.98
  -8  -1 -11  171.00    3.35
   8   1  11  163.66    6.16
  -8  -1 -10   11.12    0.73
   8   1  10   12.12    1.44
  -8  -1  -9  426.22   10.40
   8   1   9  427.52    7.61
  -8  -1  -8   22.78    1.07
   8   1   8   25.77    0.84
  -8  -1  -7   12.76    0.82
   8   1   7   12.84    0.78
  -8  -1  -6   29.72    0.89
   8   1   6   30.86    1.02
  -8  -1  -5    5.07    0.47
   8   1   5    5.33    0.99
  -8  -1  -4    1.45    0.37
   8   1   4    1.16    0.58
  -8  -1  -3  210.83    5.56
   8   1   3  200.78    5.20
  -8  -1  -2   24.71    0.67
   8   1   2   24.41    0.74
  -8  -1  -1  889.17   21.02
   8   1   1  918.68   17.68
  -8  -1   0    1.04    0.28
   8   1   0    0.29    0.55
  -8  -1   1    1.95    0.40
   8   1  -1    2.26    0.42
  -8  -1   2   32.59    1.15
   8   1  -2   32.95    1.03
  -8  -1   3  270.18    4.79
   8   1  -3  266.64    6.78
  -8  -1   4    0.12    0.40
   8   1  -4    0.00    0.39
  -8  -1   5  686.21   15.82
   8   1  -5  711.94   13.85
  -8  -1   6    1.77    0.58
   8   1  -6    1.64    0.41
  -8  -1   7   74.87    2.04
   8   1  -7   72.96    2.41
  -8  -1   8    0.28    0.81
   8   1  -8   -0.12    0.81
  -8  -1   9  183.12    7.45
  -8  -1  10    1.99    0.84
   8   1 -10    3.62    0.46
  -8  -1  11  101.64    3.21
   8   1 -11  105.15    2.20
  -8  -1  12   16.47    0.94
   8   1 -12   17.08    1.03
  -8  -1  13  129.66    5.67
   8   1 -13  121.53    2.57
  -8  -1  14    0.82    0.95
   8   1 -14    0.69    0.62
  -8  -1  15   26.14    1.30
   8   1 -15   26.56    1.12
  -8  -1  16    0.46    0.67
   8   1 -16   -0.26    0.87
  -8  -1  17   37.70    2.39
   8   1 -17   39.91    1.30
  -8  -1  18    0.15    0.69
   8   1 -18   -0.93    0.71
  -8  -1  19   22.72    1.60
   8   1 -19   25.11    1.62
  -8  -1  20    1.97    0.95
   8   1 -20    1.56    0.92
  -8  -1  21   11.93    1.48
   8   1 -21   12.68    1.38
  -8  -1  22    0.92    1.06
   8   1 -22    0.69    1.08
  -8  -1  23   10.57    2.24
   8   1 -23   11.66    1.10
  -8  -1  24    1.55    1.28
   8   1 -24    2.47    1.67
  -8  -1  25    2.18    1.70
   8   1 -25    1.51    1.71
  -8  -1  26    1.66    3.30
   8   1 -26    0.61    1.34
  -8  -1  27    9.37    2.18
   8   1 -27    8.96    1.99
  -8  -1  28   -0.74    2.16
   8   1 -28    0.83    1.57
  -7  -1 -29    0.62    2.55
  -7  -1 -28    1.12    3.52
  -7  -1 -27    2.29    1.76
   7   1  27    0.01    1.01
  -7  -1 -26    4.87    1.65
   7   1  26    3.81    1.69
  -7  -1 -25   -0.28    2.12
   7   1  25   -0.24    2.62
  -7  -1 -24    8.05    1.33
   7   1  24   11.36    1.82
  -7  -1 -23    1.58    1.04
   7   1  23    0.51    1.15
  -7  -1 -22    0.02    1.02
   7   1  22    0.56    1.41
  -7  -1 -21    2.11    0.87
   7   1  21    3.00    1.11
  -7  -1 -20   52.13    1.91
   7   1  20   50.84    2.24
  -7  -1 -19    0.79    1.35
   7   1  19    0.25    0.98
  -7  -1 -18   54.49    2.35
   7   1  18   51.75    3.18
  -7  -1 -17    2.96    0.72
   7   1  17    3.39    0.88
  -7  -1 -16   82.86    2.25
   7   1  16   77.32    3.37
  -7  -1 -15    2.23    0.77
   7   1  15    3.02    1.33
  -7  -1 -14  119.55    3.29
   7   1  14  125.25    3.75
  -7  -1 -13   10.91    0.64
   7   1  13   12.74    1.06
  -7  -1 -12    1.22    0.65
   7   1  12    0.28    0.58
  -7  -1 -11   -0.23    0.57
   7   1  11    1.03    0.56
  -7  -1 -10    9.38    0.55
   7   1  10    9.05    0.81
  -7  -1  -9    2.06    0.72
   7   1   9    1.68    0.47
  -7  -1  -8   50.11    1.61
   7   1   8   53.00    2.11
  -7  -1  -7   28.95    0.90
   7   1   7   28.04    0.88
  -7  -1  -6 1378.19   33.25
   7   1   6 1367.84   25.31
  -7  -1  -5    4.81    0.44
   7   1   5    5.28    0.47
  -7  -1  -4  218.90    5.31
   7   1   4  224.25    4.71
  -7  -1  -3    4.97    0.57
   7   1   3    4.93    0.36
  -7  -1  -2   18.12    1.08
   7   1   2   18.29    1.10
  -7  -1  -1    5.27    0.35
   7   1   1    5.41    0.35
  -7  -1   0    8.01    0.40
   7   1   0    8.02    0.47
  -7  -1   1   11.83    0.82
   7   1  -1   11.76    0.46
  -7  -1   2  230.70    4.93
   7   1  -2  233.78    6.21
  -7  -1   3    2.66    0.37
   7   1  -3    2.68    0.37
  -7  -1   4   51.27    1.56
   7   1  -4   49.01    1.59
  -7  -1   5    0.03    0.35
   7   1  -5    0.36    0.45
  -7  -1   6    5.94    0.55
   7   1  -6    5.79    0.51
  -7  -1   7   29.04    1.45
   7   1  -7   22.93    1.37
  -7  -1   8   67.03    1.58
   7   1  -8   61.81    3.25
  -7  -1   9    1.28    0.53
   7   1  -9    1.17    0.39
  -7  -1  10   82.76    2.34
   7   1 -10   81.56    2.80
  -7  -1  11   68.97    3.39
   7   1 -11   75.95    1.68
  -7  -1  12  193.38    3.78
   7   1 -12  206.22    5.89
  -7  -1  13   -0.20    0.57
   7   1 -13    0.60    0.59
  -7  -1  14   24.01    1.07
   7   1 -14   23.84    1.26
  -7  -1  15    4.80    0.77
   7   1 -15    4.97    0.58
  -7  -1  16   69.30    2.62
   7   1 -16   74.38    2.65
  -7  -1  17    0.31    0.69
   7   1 -17    0.28    0.59
  -7  -1  18   74.55    2.63
   7   1 -18   76.73    2.63
  -7  -1  19   -1.04    0.95
   7   1 -19    0.76    0.72
  -7  -1  20   59.49    2.37
   7   1 -20   58.76    1.68
  -7  -1  21    0.29    0.96
   7   1 -21    1.14    0.88
  -7  -1  22   67.14    3.85
   7   1 -22   68.52    2.19
  -7  -1  23    1.57    2.06
   7   1 -23   -0.54    0.88
  -7  -1  24   53.10    2.00
   7   1 -24   54.40    2.25
  -7  -1  25    1.62    1.45
   7   1 -25    1.73    1.02
  -7  -1  26    0.96    1.10
   7   1 -26    1.29    1.11
  -7  -1  27    0.21    1.86
   7   1 -27    0.41    1.25
  -7  -1  28    0.34    3.08
   7   1 -28    2.52    2.59
  -7  -1  29    1.83    3.70
  -6  -1 -30   13.34    2.56
  -6  -1 -29   14.01    3.10
  -6  -1 -28   -0.44    2.08
  -6  -1 -27   41.49    1.56
   6   1  27   34.90    3.06
  -6  -1 -26    0.19    1.76
   6   1  26    1.88    2.16
  -6  -1 -25    0.18    1.54
  -6  -1 -24    3.41    1.17
   6   1  24    5.78    1.44
  -6  -1 -23    3.14    1.26
   6   1  23    3.90    2.39
  -6  -1 -22    5.15    2.58
   6   1  22    2.47    1.20
  -6  -1 -21   75.13    1.89
   6   1  21   73.71    3.04
  -6  -1 -20    0.28    0.87
   6   1  20    0.28    1.83
  -6  -1 -19   17.96    1.25
   6   1  19   19.57    1.23
  -6  -1 -18    0.94    0.67
   6   1  18    1.40    0.69
  -6  -1 -17    7.99    0.78
   6   1  17    7.82    0.67
  -6  -1 -16    0.72    0.86
   6   1  16   -0.60    0.98
  -6  -1 -15   67.52    2.09
   6   1  15   69.08    1.92
  -6  -1 -14    0.27    0.71
   6   1  14   -0.12    0.44
  -6  -1 -13  333.59    5.96
   6   1  13  341.97   11.63
  -6  -1 -12   12.47    0.63
   6   1  12   12.47    0.72
  -6  -1 -11   89.80    2.54
   6   1  11   93.00    3.61
  -6  -1 -10    8.46    0.58
   6   1  10    8.51    0.69
  -6  -1  -9   42.55    1.20
   6   1   9   40.24    1.01
  -6  -1  -8   59.69    1.51
   6   1   8   61.39    1.48
  -6  -1  -7  216.91    4.52
   6   1   7  224.05    5.80
  -6  -1  -6    0.28    0.30
   6   1   6    0.52    0.75
  -6  -1  -5   37.02    1.16
   6   1   5   36.95    1.67
  -6  -1  -4    9.77    0.46
   6   1   4    8.87    0.55
  -6  -1  -3    1.82    0.34
   6   1   3    2.05    0.30
  -6  -1  -2    8.11    0.46
   6   1   2    7.97    0.67
  -6  -1  -1   29.21    0.74
   6   1   1   29.14    1.73
  -6  -1   0    1.19    0.26
   6   1   0    0.73    0.32
  -6  -1   1   12.00    0.51
   6   1  -1   11.40    0.49
  -6  -1   2    6.32    0.40
   6   1  -2    6.27    0.34
  -6  -1   3  853.94   15.71
   6   1  -3  852.51   19.50
  -6  -1   4   19.83    0.85
   6   1  -4   19.14    0.81
  -6  -1   5  218.70    5.88
   6   1  -5  213.63    5.33
  -6  -1   6    0.22    0.57
   6   1  -6    1.40    0.36
  -6  -1   7   49.72    2.14
  -6  -1   8   36.40    1.42
   6   1  -8   39.59    1.15
  -6  -1   9   66.56    1.72
   6   1  -9   61.16    2.95
  -6  -1  10    0.30    0.40
   6   1 -10    0.20    0.73
  -6  -1  11  726.57   17.58
   6   1 -11  709.89   13.87
  -6  -1  12    6.79    0.91
   6   1 -12    7.04    0.60
  -6  -1  13  147.35    4.09
   6   1 -13  155.26    3.51
  -6  -1  14    0.80    0.67
   6   1 -14    1.20    0.61
  -6  -1  15   37.29    1.56
   6   1 -15   37.59    1.28
  -6  -1  16   54.76    1.72
   6   1 -16   54.85    1.51
  -6  -1  17  123.42    4.05
   6   1 -17  114.26    5.36
  -6  -1  18   27.42    1.24
   6   1 -18   26.40    1.05
  -6  -1  19    2.05    1.01
   6   1 -19    2.03    0.87
  -6  -1  20    0.38    0.82
   6   1 -20    0.27    0.81
  -6  -1  21    0.71    0.79
   6   1 -21    1.58    1.00
  -6  -1  22    0.34    1.00
   6   1 -22   -0.13    1.05
  -6  -1  23   26.58    1.81
   6   1 -23   24.76    1.27
  -6  -1  24    2.77    1.25
   6   1 -24    3.39    1.44
   6   1 -25   11.75    1.23
  -6  -1  26    1.08    1.91
   6   1 -26    0.59    1.56
  -6  -1  27   26.71    2.42
   6   1 -27   22.19    1.61
  -6  -1  28    1.54    2.45
   6   1 -28    0.74    1.43
   6   1 -29   -0.26    1.12
  -5  -1 -30    1.56    2.17
   5   1  30    9.48    2.86
  -5  -1 -29    0.42    1.39
  -5  -1 -28    9.19    2.69
   5   1  28    9.59    4.14
  -5  -1 -27    1.00    1.97
   5   1  27   -0.99    3.14
  -5  -1 -26    2.68    1.45
   5   1  26    1.72    1.12
  -5  -1 -25    1.33    2.17
   5   1  25    5.40    2.52
  -5  -1 -24    0.70    1.38
   5   1  24   -0.96    2.43
  -5  -1 -23    3.67    1.37
   5   1  23    4.86    1.10
  -5  -1 -22  112.08    3.41
   5   1  22  122.73    5.05
  -5  -1 -21    0.26    0.88
   5   1  21    1.07    1.09
  -5  -1 -20    0.71    0.80
   5   1  20    1.68    1.21
  -5  -1 -19   -0.51    0.62
   5   1  19    0.29    0.85
  -5  -1 -18    1.28    0.92
   5   1  18    2.46    1.05
  -5  -1 -17    0.32    0.65
   5   1  17   -1.83    1.35
  -5  -1 -16   17.05    0.90
   5   1  16   16.88    1.14
  -5  -1 -15    9.55    0.84
   5   1  15    8.86    0.83
  -5  -1 -14    0.59    0.84
   5   1  14    0.19    0.80
  -5  -1 -13    0.30    0.63
   5   1  13    0.55    0.50
  -5  -1 -12  183.65    3.53
   5   1  12  200.76    8.14
  -5  -1 -11    4.21    0.50
   5   1  11    4.49    0.45
  -5  -1 -10    0.81    0.36
   5   1  10    1.41    0.47
  -5  -1  -9    5.82    0.65
   5   1   9    5.39    0.50
  -5  -1  -8  402.13    7.90
   5   1   8  381.56    9.07
  -5  -1  -7   13.20    0.62
   5   1   7   13.97    0.49
  -5  -1  -6  260.79    6.20
   5   1   6  260.66    5.43
  -5  -1  -5    4.29    0.27
   5   1   5    4.96    0.40
  -5  -1  -4  727.37   13.77
   5   1   4  720.72   17.84
  -5  -1  -3   -0.01    0.26
   5   1   3    0.08    0.26
  -5  -1  -2    3.27    0.34
   5   1   2    2.58    0.34
  -5  -1  -1   11.82    0.53
   5   1   1   12.35    0.55
  -5  -1   0  132.63    2.88
   5   1   0  133.13    2.45
  -5  -1   1  104.45    1.94
   5   1  -1  101.75    2.73
  -5  -1   2   23.41    0.72
   5   1  -2   22.75    0.71
  -5  -1   3   25.36    0.67
   5   1  -3   25.61    0.79
  -5  -1   4  652.56   20.79
   5   1  -4  681.67   12.64
  -5  -1   5  210.44    5.18
   5   1  -5  207.84    5.35
   5   1  -6  164.88    4.05
  -5  -1   7   37.53    0.95
   5   1  -7   38.09    1.30
  -5  -1   8 1332.13   24.67
   5   1  -8 1286.84   29.22
  -5  -1   9    7.79    0.60
   5   1  -9    7.04    0.72
  -5  -1  10  140.20    3.19
   5   1 -10  146.60    3.40
  -5  -1  11    3.20    0.73
   5   1 -11    3.64    0.59
  -5  -1  12    1.46    0.60
   5   1 -12    2.21    0.57
  -5  -1  13   32.28    1.14
   5   1 -13   31.95    0.99
  -5  -1  14   37.68    1.67
   5   1 -14   35.30    1.30
  -5  -1  15   13.74    0.87
   5   1 -15   15.76    1.81
  -5  -1  16  397.11    7.47
   5   1 -16  399.22    8.60
  -5  -1  17    4.63    0.72
   5   1 -17    6.45    0.87
  -5  -1  18   28.20    1.22
   5   1 -18   24.29    1.46
  -5  -1  19    3.91    0.92
   5   1 -19    3.50    0.74
  -5  -1  20   12.02    1.36
   5   1 -20   11.14    1.20
  -5  -1  21    0.18    1.26
   5   1 -21    0.15    0.80
  -5  -1  22    6.58    1.05
   5   1 -22    7.96    0.99
  -5  -1  23    0.17    1.37
   5   1 -23   -0.54    0.95
  -5  -1  24    8.96    1.58
   5   1 -24   10.48    0.97
  -5  -1  25    2.38    1.34
   5   1 -25    0.93    1.18
  -5  -1  26   31.27    1.94
   5   1 -26   32.26    1.67
  -5  -1  27    2.66    2.99
   5   1 -27   -0.13    1.30
  -5  -1  28    5.14    2.07
   5   1 -28    5.05    2.11
   5   1 -29   -2.33    2.11
  -4  -1 -31    3.89    1.68
  -4  -1 -30    0.36    2.01
   4   1  30   -0.80    3.75
  -4  -1 -29   19.30    1.89
   4   1  29   15.89    2.37
  -4  -1 -28    0.03    2.21
   4   1  28    0.13    2.29
  -4  -1 -27   12.87    1.14
   4   1  27   13.70    1.52
  -4  -1 -26   -0.58    1.55
   4   1  26    0.24    3.54
  -4  -1 -25    5.03    1.27
   4   1  25    4.15    1.46
  -4  -1 -24    2.03    1.61
   4   1  24    0.66    2.25
  -4  -1 -23   30.92    1.94
   4   1  23   30.64    2.07
  -4  -1 -22    1.32    1.00
   4   1  22    0.07    1.02
  -4  -1 -21    0.95    0.84
   4   1  21    1.01    0.79
  -4  -1 -20   16.73    1.10
   4   1  20   18.29    1.15
  -4  -1 -19  109.03    3.64
   4   1  19  110.54    4.72
  -4  -1 -18    0.67    0.75
   4   1  18    1.58    0.83
  -4  -1 -17   10.59    0.76
   4   1  17   11.67    1.44
  -4  -1 -16    3.49    0.66
   4   1  16    3.52    0.66
  -4  -1 -15   27.95    0.87
   4   1  15   28.36    1.26
  -4  -1 -14    2.02    0.51
   4   1  14    1.54    0.62
  -4  -1 -13  236.90    6.04
   4   1  13  233.78    4.90
  -4  -1 -12   36.41    1.07
   4   1  12   37.07    1.37
  -4  -1 -11  161.93    3.01
   4   1  11  164.16    6.04
  -4  -1 -10    3.64    0.49
   4   1  10    3.02    0.46
  -4  -1  -9  208.66    4.79
   4   1   9  212.35    4.38
  -4  -1  -8   45.73    1.13
   4   1   8   47.12    1.65
  -4  -1  -7  292.18    5.97
   4   1   7  297.77    7.12
  -4  -1  -6   24.95    0.87
   4   1   6   26.55    0.97
  -4  -1  -5  913.45   14.71
   4   1   5  928.84   22.81
  -4  -1  -4   27.26    0.64
   4   1   4   28.45    0.66
  -4  -1  -3  366.72    9.28
   4   1   3  369.37    8.68
  -4  -1  -2    0.06    0.17
   4   1   2   -0.07    0.16
  -4  -1   0   16.51    0.49
   4   1   0   16.32    0.49
  -4  -1   2    2.85    0.24
   4   1  -2    3.10    0.22
  -4  -1   3  207.38    7.27
   4   1  -3  248.46    4.94
  -4  -1   4   37.16    1.28
   4   1  -4   39.40    1.15
   4   1  -5   22.27    0.84
  -4  -1   6    0.48    0.33
   4   1  -6    0.27    0.29
  -4  -1   7    0.94    0.32
   4   1  -7    1.39    0.34
  -4  -1   8   48.38    1.71
   4   1  -8   49.24    1.29
  -4  -1   9  332.54    8.34
   4   1  -9  340.40    7.18
  -4  -1  10   -0.14    0.43
   4   1 -10    0.04    0.43
  -4  -1  11   73.00    1.97
   4   1 -11   71.87    1.93
  -4  -1  12    0.23    0.39
   4   1 -12    0.76    0.76
  -4  -1  13   46.99    1.43
   4   1 -13   45.05    1.20
  -4  -1  14   23.46    1.09
   4   1 -14   24.31    1.04
  -4  -1  15   99.01    3.13
   4   1 -15   97.48    2.07
  -4  -1  16    0.45    0.94
   4   1 -16    0.65    0.50
  -4  -1  17   14.83    0.77
   4   1 -17   12.63    0.81
  -4  -1  18   26.70    1.21
   4   1 -18   26.65    1.18
  -4  -1  19   59.00    1.90
   4   1 -19   58.04    1.65
  -4  -1  20    3.14    0.96
   4   1 -20    3.00    1.03
  -4  -1  21    5.61    1.28
   4   1 -21    5.34    1.01
  -4  -1  22    1.16    0.84
   4   1 -22    2.12    0.91
  -4  -1  23    1.49    0.88
   4   1 -23    0.56    1.30
  -4  -1  24    2.88    1.41
   4   1 -24    2.03    1.12
  -4  -1  25  108.47    3.79
   4   1 -25  105.23    2.82
  -4  -1  26   -0.32    1.09
   4   1 -26    0.32    1.08
  -4  -1  27   -2.06    1.82
   4   1 -27    0.83    1.26
  -4  -1  28   -0.26    1.48
   4   1 -28   -0.09    1.71
  -4  -1  29   -0.24    3.52
   4   1 -29   -0.15    1.15
  -3  -1 -30    0.77    2.19
   3   1  30    0.25    2.60
  -3  -1 -29    1.06    2.86
  -3  -1 -28    4.22    1.80
   3   1  28    1.43    2.20
  -3  -1 -27    0.30    1.28
   3   1  27   -0.10    0.96
  -3  -1 -26    2.39    1.24
   3   1  26    1.19    1.10
  -3  -1 -25    0.61    1.39
   3   1  25    0.52    2.59
  -3  -1 -24   -0.28    0.95
   3   1  24   -0.01    1.43
  -3  -1 -23   -1.09    1.57
   3   1  23    0.98    1.36
  -3  -1 -22    1.66    1.06
   3   1  22    1.01    1.02
  -3  -1 -21   -0.35    0.80
   3   1  21    0.21    1.13
  -3  -1 -20   37.21    1.17
   3   1  20   35.62    1.30
  -3  -1 -19    2.51    0.71
   3   1  19    2.81    0.72
  -3  -1 -18  170.09    3.90
   3   1  18  184.09    5.14
  -3  -1 -17    5.00    0.58
   3   1  17    4.66    1.32
  -3  -1 -16  237.77    5.15
   3   1  16  234.79    5.03
  -3  -1 -15    7.51    0.75
   3   1  15    8.84    0.84
  -3  -1 -14   86.95    1.84
   3   1  14   87.20    2.43
  -3  -1 -13   27.30    1.11
   3   1  13   27.70    1.03
  -3  -1 -12   59.23    1.46
   3   1  12   62.60    1.72
  -3  -1 -11   21.06    0.77
   3   1  11   21.11    0.78
  -3  -1 -10  592.58   11.51
   3   1  10  605.01   11.56
  -3  -1  -9    2.40    0.39
   3   1   9    2.65    0.68
  -3  -1  -8  146.26    3.21
   3   1   8  142.13    4.73
  -3  -1  -7   80.08    1.73
   3   1   7   76.32    2.10
  -3  -1  -6  141.33    3.55
   3   1   6  139.14    2.95
  -3  -1  -5   33.06    0.95
   3   1   5   33.89    1.47
  -3  -1  -4  991.25   18.65
   3   1   4  961.03   21.58
  -3  -1  -3    4.26    0.39
   3   1   3    4.46    0.24
  -3  -1  -2    1.56    0.16
   3   1   2    1.55    0.18
  -3  -1  -1   50.18    1.10
   3   1   1   53.20    1.50
  -3  -1   0  168.08    4.22
   3   1   0  172.06    3.42
   3   1  -1    9.38    0.31
  -3  -1   2   23.51    0.76
   3   1  -2   22.68    0.67
  -3  -1   3  300.06    6.07
   3   1  -3  300.10    5.27
  -3  -1   4  303.66    7.94
   3   1  -4  307.27    7.33
  -3  -1   5   19.51    1.21
   3   1  -5   21.94    1.21
  -3  -1   6  261.42    6.84
   3   1  -6  258.81    4.72
  -3  -1   7  523.49   10.00
   3   1  -7  524.45    9.89
  -3  -1   8  200.20    5.07
   3   1  -8  201.49    4.36
  -3  -1   9   48.80    1.70
   3   1  -9   44.04    1.52
  -3  -1  10  530.32   10.54
   3   1 -10  514.35    8.87
  -3  -1  11  157.53    4.40
   3   1 -11  166.16    4.67
  -3  -1  12  122.46    2.92
   3   1 -12  129.03    3.00
  -3  -1  13    5.69    0.49
   3   1 -13    5.74    0.53
  -3  -1  14  143.46    3.31
   3   1 -14  142.67    2.77
  -3  -1  15    0.11    0.51
   3   1 -15    0.37    0.48
  -3  -1  16   20.28    1.28
   3   1 -16   19.40    1.13
  -3  -1  17    0.79    0.61
   3   1 -17    2.66    0.61
  -3  -1  18  101.97    3.29
   3   1 -18   97.13    2.62
  -3  -1  19    5.95    1.22
   3   1 -19    4.68    0.79
  -3  -1  20   52.00    2.20
   3   1 -20   47.54    1.81
  -3  -1  21    1.54    1.01
   3   1 -21    2.57    1.37
   3   1 -22    8.17    1.26
  -3  -1  23   -0.10    1.44
   3   1 -23    0.55    1.01
  -3  -1  24   37.84    2.04
   3   1 -24   37.61    1.61
  -3  -1  25    5.91    1.32
   3   1 -25    5.28    1.06
   3   1 -26   33.90    1.77
  -3  -1  27   -1.25    2.86
   3   1 -27   -1.67    1.74
  -3  -1  28    6.79    1.47
   3   1 -28    7.00    1.26
   3   1 -29    1.43    1.85
  -3  -1  30   15.93    2.85
   3   1 -30   13.83    2.09
  -2  -1 -31    1.95    2.07
  -2  -1 -30   -0.43    1.95
   2   1  30   -1.47    3.23
  -2  -1 -29    0.05    1.32
  -2  -1 -28    0.99    2.07
   2   1  28   -0.14    0.87
  -2  -1 -27   -0.40    1.15
   2   1  27   -0.09    1.51
  -2  -1 -26    0.53    1.34
   2   1  26    0.41    1.06
  -2  -1 -25   66.05    2.34
   2   1  25   66.84    4.46
  -2  -1 -24    1.81    0.90
   2   1  24    2.43    1.17
  -2  -1 -23   10.86    1.11
   2   1  23   10.42    1.21
  -2  -1 -22    8.29    0.92
   2   1  22   10.35    1.18
  -2  -1 -21    9.15    1.04
   2   1  21    9.87    0.93
  -2  -1 -20    3.02    0.98
   2   1  20    3.90    1.09
  -2  -1 -19    4.84    0.78
   2   1  19    6.02    0.94
  -2  -1 -18    1.07    0.96
   2   1  18    1.35    0.93
  -2  -1 -17  196.96    4.75
   2   1  17  198.95    7.54
  -2  -1 -16    1.69    0.52
   2   1  16    0.87    0.81
  -2  -1 -15  112.11    2.18
   2   1  15  107.20    3.02
  -2  -1 -14    0.54    0.60
  -2  -1 -13  245.93    4.36
   2   1  13  259.07    5.65
  -2  -1 -12    4.35    0.46
   2   1  12    3.96    0.51
  -2  -1 -11  241.17    5.00
   2   1  11  244.22    5.94
  -2  -1 -10    5.92    0.63
   2   1  10    5.42    0.43
  -2  -1  -9   13.98    0.59
   2   1   9   14.56    0.66
  -2  -1  -8  135.09    2.54
   2   1   8  136.77    2.91
  -2  -1  -7   82.66    1.64
   2   1   7   82.46    1.75
  -2  -1  -6  133.72    2.91
   2   1   6  140.55    3.03
  -2  -1  -5 1072.31   20.43
   2   1   5  966.66   31.31
  -2  -1  -4   62.23    1.38
   2   1   4   62.24    2.15
  -2  -1  -3    1.03    0.20
   2   1   3    0.72    0.19
  -2  -1  -2    5.17    0.27
   2   1   2    5.17    0.21
  -2  -1   0    1.54    0.14
   2   1   0    1.40    0.15
  -2  -1   1  155.11    4.03
   2   1  -1  158.23    3.21
  -2  -1   2    2.81    0.15
   2   1  -2    2.73    0.23
  -2  -1   3  361.85    6.26
  -2  -1   4   27.32    1.29
   2   1  -4   28.64    1.21
  -2  -1   5  224.81    5.52
   2   1  -5  205.26    4.27
  -2  -1   6  218.57    3.86
   2   1  -6  219.90    4.48
  -2  -1   7   34.33    1.09
   2   1  -7   33.17    0.97
  -2  -1   8   13.62    0.57
   2   1  -8   13.89    0.60
  -2  -1   9   45.19    1.40
   2   1  -9   48.74    1.59
  -2  -1  10    3.98    0.52
   2   1 -10    4.10    0.49
   2   1 -11   69.81    2.25
  -2  -1  12   10.11    1.13
   2   1 -12   11.09    0.75
  -2  -1  13  582.98   19.53
   2   1 -13  608.33   14.43
  -2  -1  14    2.64    1.04
   2   1 -14    1.46    0.57
  -2  -1  15  263.14    6.84
   2   1 -15  259.79    5.48
  -2  -1  16   19.12    0.83
   2   1 -16   19.00    0.96
  -2  -1  17   23.89    1.32
   2   1 -17   27.73    1.39
  -2  -1  18   10.24    0.93
   2   1 -18   10.38    0.89
  -2  -1  19    0.37    0.91
   2   1 -19    0.32    0.54
  -2  -1  20   -0.65    1.04
   2   1 -20    0.45    0.73
  -2  -1  21   25.38    1.48
   2   1 -21   22.11    0.99
  -2  -1  22    1.79    1.23
   2   1 -22    3.50    0.84
   2   1 -23   57.86    1.87
  -2  -1  24    2.52    1.03
   2   1 -24    1.98    1.05
  -2  -1  25   21.04    1.70
   2   1 -25   23.68    1.38
  -2  -1  26    3.75    2.80
   2   1 -26    3.26    1.47
  -2  -1  27   -0.32    1.49
   2   1 -27    0.51    1.10
  -2  -1  28    0.79    2.07
   2   1 -28    0.39    1.29
  -2  -1  29   15.27    3.08
   2   1 -29   13.73    2.84
  -2  -1  30    0.59    1.87
   2   1 -30   -0.12    1.84
  -1  -1 -31    0.53    1.67
  -1  -1 -30    3.23    2.03
  -1  -1 -29   -0.29    2.39
   1   1  29   -1.52    2.03
  -1  -1 -28   17.64    1.54
   1   1  28   17.48    2.27
  -1  -1 -27    0.37    1.19
   1   1  27    0.28    1.39
  -1  -1 -26    1.44    1.73
   1   1  26    0.82    1.13
  -1  -1 -25    3.68    1.25
   1   1  25    3.98    1.73
  -1  -1 -24    0.16    1.01
   1   1  24    0.26    1.34
  -1  -1 -23    1.42    0.86
   1   1  23    1.55    1.56
  -1  -1 -22    0.77    0.94
   1   1  22   -0.22    1.85
  -1  -1 -21    0.37    0.76
   1   1  21    0.40    0.87
  -1  -1 -20  237.49    6.78
   1   1  20  249.12    7.05
  -1  -1 -19    3.23    0.79
   1   1  19    3.11    0.72
  -1  -1 -18    9.09    0.75
   1   1  18   11.19    1.57
  -1  -1 -17    4.26    0.69
   1   1  17    4.62    0.59
  -1  -1 -16   28.16    0.96
   1   1  16   29.48    1.11
  -1  -1 -15    0.41    0.57
   1   1  15    1.15    0.47
  -1  -1 -14    3.21    0.45
   1   1  14    2.60    0.44
  -1  -1 -13    9.33    0.69
   1   1  13    8.41    0.77
  -1  -1 -12  502.46    8.52
   1   1  12  517.59   10.06
   1   1  11   19.32    0.78
  -1  -1 -10   45.23    1.28
   1   1  10   46.91    1.25
  -1  -1  -9    1.75    0.36
   1   1   9    1.45    0.49
  -1  -1  -8  109.49    2.49
   1   1   8  106.29    2.69
  -1  -1  -7  239.10    4.75
   1   1   7  246.86    6.31
  -1  -1  -6    1.18    0.24
   1   1   6    0.78    0.27
  -1  -1  -5    4.76    0.26
   1   1   5    3.70    0.28
  -1  -1  -4   50.05    1.24
   1   1   4   48.38    1.02
  -1  -1  -3  118.03    2.34
  -1  -1  -1    1.86    0.13
   1   1   1    2.18    0.13
  -1  -1   0    1.23    0.13
  -1  -1   1    1.07    0.19
   1   1  -1    1.12    0.13
  -1  -1   2  108.41    3.97
   1   1  -2  115.32    3.89
  -1  -1   3    6.47    0.45
   1   1  -4   -0.22    0.20
  -1  -1   5    0.11    0.17
   1   1  -5    0.32    0.22
  -1  -1   6 1221.29   27.33
   1   1  -6 1122.22   21.15
  -1  -1   7    0.19    0.41
   1   1  -7    0.09    0.33
   1   1  -8   57.16    1.54
  -1  -1   9   66.57    1.99
   1   1  -9   63.85    1.58
  -1  -1  10  188.32    4.76
   1   1 -10  190.28    4.88
  -1  -1  11   30.16    1.21
   1   1 -11   30.01    0.98
  -1  -1  12  173.56    6.62
   1   1 -12  175.41    4.79
  -1  -1  13    0.74    0.48
   1   1 -13    0.96    0.34
  -1  -1  14   15.86    0.68
   1   1 -14   16.20    1.03
   1   1 -15   24.93    0.99
  -1  -1  16  116.85    2.79
   1   1 -16  118.26    2.72
  -1  -1  17    1.31    1.37
   1   1 -17    1.72    0.62
  -1  -1  18  258.65    9.56
   1   1 -18  245.07    5.37
  -1  -1  19    0.74    0.92
   1   1 -19    1.02    0.65
  -1  -1  20   10.34    0.90
   1   1 -20    9.43    0.79
  -1  -1  21    0.00    0.91
   1   1 -21   -0.60    0.77
  -1  -1  22   53.34    1.54
   1   1 -22   52.16    2.21
  -1  -1  23    1.75    1.10
   1   1 -23    0.38    0.90
  -1  -1  24   -0.29    2.10
   1   1 -24    0.09    1.09
  -1  -1  25    1.26    0.98
   1   1 -25    0.29    0.92
  -1  -1  26   35.79    2.01
   1   1 -26   37.51    1.56
  -1  -1  27    0.44    1.26
   1   1 -27   -0.11    1.12
  -1  -1  28   -0.68    1.36
   1   1 -28   -0.32    1.47
   1   1 -29    1.06    2.07
  -1  -1  30   -0.51    1.52
   1   1 -30    2.87    2.05
   0  -1 -31    9.41    1.61
   0  -1 -30    0.40    1.91
   0   1  30   -0.06    1.95
   0  -1 -29    6.60    1.60
   0  -1 -28    0.72    0.94
   0   1  28    1.34    1.91
   0  -1 -27   30.32    1.67
   0   1  27   27.13    2.14
   0  -1 -26    1.33    1.21
   0   1  26    1.08    1.64
   0  -1 -25    0.51    1.21
   0   1  25   -0.01    1.21
   0  -1 -24    3.48    1.12
   0   1  24    2.90    1.10
   0  -1 -23   18.40    1.35
   0   1  23   16.35    1.32
   0  -1 -22    5.29    0.77
   0   1  22    6.46    1.59
   0  -1 -21    1.18    1.18
   0  -1 -20   30.26    1.16
   0   1  20   30.48    1.28
   0  -1 -19    4.07    0.69
   0   1  19    3.14    0.81
   0  -1 -18   18.88    1.17
   0   1  18   19.91    1.21
   0  -1 -17   12.74    0.92
   0   1  17   13.84    0.78
   0  -1 -16    1.04    0.56
   0   1  16    0.08    0.60
   0  -1 -15   60.45    1.66
   0   1  15   57.57    2.55
   0  -1 -14   48.34    1.20
   0   1  14   46.08    1.42
   0  -1 -13   27.88    0.81
   0   1  13   25.66    1.06
   0  -1 -12    1.27    0.48
   0   1  12    2.83    0.66
   0   1  11  709.47   17.51
   0  -1 -10   21.22    0.68
   0   1  10   20.87    1.10
   0   1   9  147.29    5.40
   0  -1  -8   -0.33    0.47
   0   1   8    0.60    0.50
   0  -1  -7  516.45   12.47
   0  -1  -6   36.55    1.35
   0   1   6   35.48    1.12
   0  -1  -5   16.62    0.63
   0   1   5   17.22    0.58
   0  -1  -4    1.39    0.16
   0   1   4    1.79    0.26
   0  -1  -2    7.52    0.24
   0   1   2    7.38    0.26
   0  -1  -1   40.60    1.08
   0   1   1   38.89    1.18
   0  -1   0    1.18    0.07
   0   1   0    1.31    0.07
   0  -1   1   41.45    1.08
   0   1  -1   36.33    1.13
   0  -1   2    7.52    0.25
   0   1  -2    7.73    0.31
   0  -1   4    1.64    0.20
   0   1  -4    1.23    0.21
   0  -1   5   16.32    0.60
   0   1  -5   16.49    0.44
   0  -1   6   34.50    1.08
   0   1  -6   35.48    0.94
   0  -1   7  494.66    9.44
   0   1  -7  499.49    8.33
   0  -1   8    0.02    0.25
   0   1  -8    0.49    0.36
   0  -1   9  161.10    4.57
   0   1  -9  157.42    3.24
   0  -1  10   21.25    0.91
   0   1 -10   20.33    1.45
   0  -1  11  677.97   13.07
   0   1 -11  674.66   11.33
   0  -1  12    2.08    0.54
   0   1 -12    2.63    0.36
   0  -1  13   28.78    0.96
   0   1 -13   29.11    1.73
   0  -1  14   49.30    1.77
   0   1 -14   46.89    1.22
   0  -1  15   63.27    2.08
   0   1 -15   61.43    1.45
   0  -1  16    1.70    0.85
   0   1 -16    0.93    0.46
   0  -1  17   12.95    0.84
   0   1 -17   11.07    1.03
   0  -1  18   20.92    1.02
   0   1 -18   19.16    0.90
   0  -1  19    3.38    0.72
   0   1 -19    3.40    0.72
   0  -1  20   30.52    1.58
   0   1 -20   30.95    1.37
   0  -1  21    1.93    0.92
   0   1 -21    1.68    0.63
   0  -1  22    4.13    1.19
   0   1 -22    4.35    0.79
   0  -1  23   18.49    1.63
   0   1 -23   17.89    0.95
   0  -1  24    2.14    1.16
   0   1 -24    4.19    1.05
   0  -1  25    0.14    1.25
   0   1 -25   -0.85    1.27
   0  -1  26    0.83    1.51
   0   1 -26    0.38    1.19
   0  -1  27   29.49    1.71
   0   1 -27   29.95    1.72
   0  -1  28   -0.42    2.05
   0   1 -28    1.28    1.25
   0  -1  29    2.89    2.16
   0   1 -29    0.56    1.87
   0  -1  30    1.16    3.05
   0   1 -30   -0.16    2.16
   1  -1 -30   10.41    1.87
   1  -1 -29   -0.50    3.54
  -1   1  29   -2.56    3.33
   1  -1 -28   -0.09    1.39
  -1   1  28   -1.21    1.24
   1  -1 -27    1.21    1.37
  -1   1  27    0.13    1.23
   1  -1 -26   37.48    1.84
   1  -1 -25    0.56    1.27
  -1   1  25    1.16    2.67
   1  -1 -24   -0.71    1.10
   1  -1 -23    1.29    0.95
  -1   1  23    2.04    2.15
   1  -1 -22   55.90    1.95
  -1   1  22   56.21    2.36
   1  -1 -21    1.20    0.88
  -1   1  21   -0.52    0.71
   1  -1 -20    9.76    1.09
  -1   1  20    9.83    1.35
   1  -1 -19    0.83    0.58
  -1   1  19    0.81    1.08
   1  -1 -18  244.13    6.60
  -1   1  18  237.11    8.82
   1  -1 -17    2.59    0.72
   1  -1 -16  115.37    5.31
  -1   1  16  122.78    3.03
   1  -1 -15   23.97    1.03
  -1   1  15   26.26    1.29
   1  -1 -14   15.57    0.79
   1  -1 -13    0.88    0.39
  -1   1  13    0.28    0.53
   1  -1 -12  178.77    4.90
  -1   1  12  180.59    4.42
   1  -1 -11   29.64    0.84
  -1   1  11   27.78    1.80
   1  -1 -10  178.37    3.61
  -1   1  10  172.35    3.87
   1  -1  -9   65.23    1.31
  -1   1   9   71.03    1.83
   1  -1  -8   61.45    1.26
  -1   1   8   62.92    2.42
   1  -1  -7    0.08    0.44
  -1   1   7   -0.40    0.30
   1  -1  -6 1345.47   29.60
  -1   1   6 1178.36   26.59
   1  -1  -5   -0.07    0.15
  -1   1   5    0.10    0.17
   1  -1  -4 1056.13   16.70
  -1   1   4 1085.54   34.37
   1  -1  -3    6.00    0.25
  -1   1   3    6.34    0.19
   1  -1  -2  112.76    2.78
  -1   1   2  112.07    2.91
   1  -1  -1    0.93    0.18
  -1   1   1    1.11    0.09
   1  -1   0    1.36    0.17
  -1   1   0    0.90    0.09
   1  -1   1    1.83    0.12
  -1   1  -1    1.96    0.19
   1  -1   3  125.19    2.43
  -1   1  -3  116.66    2.12
   1  -1   4   44.28    1.03
  -1   1  -4   49.63    1.65
   1  -1   5    3.90    0.34
  -1   1  -5    3.89    0.27
   1  -1   6    0.97    0.26
  -1   1  -6    0.53    0.28
   1  -1   7  244.31    8.49
  -1   1  -7  247.65    4.93
   1  -1   8  111.42    2.53
  -1   1  -8  110.69    2.14
   1  -1   9    2.18    0.30
  -1   1  -9    1.28    0.42
   1  -1  10   44.88    1.21
  -1   1 -10   44.17    1.04
   1  -1  11   20.71    0.67
  -1   1 -11   19.09    0.75
  -1   1 -12  530.13   10.23
   1  -1  13    9.42    0.67
  -1   1 -13    9.19    0.58
   1  -1  14    3.99    0.61
  -1   1 -14    3.24    0.64
   1  -1  15    1.05    0.59
  -1   1 -15    1.01    0.48
   1  -1  16   29.15    1.51
  -1   1 -16   28.22    1.17
   1  -1  17    3.88    0.67
  -1   1 -17    3.33    0.60
   1  -1  18    8.63    0.87
  -1   1 -18    9.65    0.74
   1  -1  19    2.94    0.92
  -1   1 -19    3.55    0.84
   1  -1  20  247.62    5.18
  -1   1 -20  246.03    4.61
   1  -1  21    0.46    0.72
  -1   1 -21    1.36    0.85
   1  -1  22    0.79    0.87
  -1   1 -22    0.57    0.93
   1  -1  23    0.12    0.82
  -1   1 -23    1.41    0.80
   1  -1  24   -0.26    0.97
  -1   1 -24   -0.10    1.01
   1  -1  25    4.81    1.64
  -1   1 -25    4.20    1.21
   1  -1  26    0.74    1.02
  -1   1 -26    2.79    1.20
   1  -1  27    0.20    1.24
  -1   1 -27    3.16    1.50
   1  -1  28   15.72    1.74
  -1   1 -28   15.60    2.15
   1  -1  29    0.80    2.97
  -1   1 -29    2.55    1.96
   1  -1  30   -0.44    1.51
  -1   1 -30    0.78    2.05
   2  -1 -30   -0.16    2.06
  -2   1  30    0.97    2.34
   2  -1 -29   14.64    2.53
  -2   1  29   12.14    4.02
   2  -1 -28    0.93    1.67
  -2   1  28   -0.93    2.01
   2  -1 -27   -0.02    1.86
   2  -1 -26    1.27    1.47
   2  -1 -25   23.81    1.59
  -2   1  25   21.43    1.46
   2  -1 -24    0.61    1.13
  -2   1  24    1.15    1.15
   2  -1 -23   56.54    1.63
   2  -1 -22    3.66    0.80
  -2   1  22    0.26    0.72
   2  -1 -21   24.90    1.58
   2  -1 -20    0.37    0.58
  -2   1  20    0.22    0.80
   2  -1 -19    0.22    0.49
  -2   1  19    0.60    0.84
   2  -1 -18   10.97    0.92
  -2   1  18    9.43    0.82
   2  -1 -17   25.99    0.94
  -2   1  17   25.89    1.33
   2  -1 -16   21.57    0.93
  -2   1  16   18.04    0.88
   2  -1 -15  268.25    4.83
  -2   1  15  278.83    7.09
   2  -1 -14    1.72    0.57
  -2   1  14    1.79    0.60
   2  -1 -13  607.90   11.55
  -2   1  13  605.57   21.02
   2  -1 -12   10.37    0.52
  -2   1  12   10.12    1.13
   2  -1 -11   73.30    1.61
  -2   1  11   69.87    2.52
   2  -1 -10    3.77    0.34
  -2   1  10    3.23    0.81
   2  -1  -9   47.13    1.92
  -2   1   9   48.88    1.26
   2  -1  -8   14.71    0.46
  -2   1   8   14.81    0.65
   2  -1  -7   32.72    1.10
  -2   1   7   36.71    1.75
   2  -1  -6  240.77    5.59
  -2   1   6  237.65    5.87
   2  -1  -5  234.43    4.52
  -2   1   5  229.75    5.83
   2  -1  -4   29.93    0.80
  -2   1   4   30.74    0.67
   2  -1  -3  401.60    9.41
  -2   1   3  376.68    7.10
   2  -1  -2    2.54    0.20
  -2   1   2    2.50    0.19
   2  -1  -1  155.26    3.80
  -2   1   1  155.85    3.98
   2  -1   0    1.64    0.30
  -2   1   0    1.51    0.19
   2  -1   2    5.17    0.28
  -2   1  -2    5.57    0.25
   2  -1   3    1.18    0.43
  -2   1  -3    1.33    0.46
   2  -1   4   64.48    2.53
  -2   1  -4   63.78    1.36
   2  -1   5 1099.70   24.58
  -2   1  -5 1035.37   17.03
   2  -1   6  148.36    3.36
  -2   1  -6  138.99    2.51
   2  -1   7   81.71    1.61
  -2   1  -7   81.92    1.93
   2  -1   8  137.19    2.93
  -2   1  -8  138.87    3.65
   2  -1   9   14.19    0.69
  -2   1  -9   13.55    0.72
   2  -1  10    4.81    0.51
  -2   1 -10    4.96    0.39
   2  -1  11  234.34    6.04
  -2   1 -11  246.63    5.22
   2  -1  12    4.61    0.63
  -2   1 -12    5.03    0.60
   2  -1  13  245.78    6.85
  -2   1 -13  240.96    5.06
   2  -1  14    0.62    0.52
  -2   1 -14    0.71    0.50
   2  -1  15  113.63    2.63
  -2   1 -15  111.23    3.28
   2  -1  16    1.72    0.71
  -2   1 -16    1.22    0.54
   2  -1  17  196.56    5.37
  -2   1 -17  199.54    4.35
   2  -1  18    1.51    0.92
  -2   1 -18    0.62    0.60
   2  -1  19    6.33    1.04
  -2   1 -19    4.87    0.78
   2  -1  20    3.73    0.93
  -2   1 -20    3.15    0.68
   2  -1  21    9.58    1.27
  -2   1 -21   10.17    1.15
   2  -1  22    9.61    0.99
  -2   1 -22    8.85    1.31
   2  -1  23    9.51    1.19
  -2   1 -23    9.63    1.08
   2  -1  24    1.80    1.20
  -2   1 -24    2.00    1.18
   2  -1  25   64.39    2.17
  -2   1 -25   64.28    2.02
   2  -1  26   -0.22    1.08
  -2   1 -26    0.09    1.07
   2  -1  27    0.19    1.17
  -2   1 -27    0.60    1.41
   2  -1  28    0.25    2.92
  -2   1 -28    0.59    1.22
   2  -1  29    0.45    1.70
  -2   1 -29    0.75    1.69
   3  -1 -31    1.43    2.04
  -3   1  31   -0.52    1.71
   3  -1 -30   12.29    1.93
  -3   1  30    6.55    2.44
   3  -1 -29    0.93    2.65
   3  -1 -28    7.06    1.70
  -3   1  28    6.81    1.55
   3  -1 -27   -0.11    1.23
  -3   1  27    0.72    1.49
   3  -1 -26   33.10    1.81
  -3   1  26   32.66    1.85
   3  -1 -25    3.20    1.42
   3  -1 -24   42.40    1.78
  -3   1  24   38.84    1.63
   3  -1 -23    0.62    1.06
  -3   1  23    0.11    1.14
   3  -1 -22    9.10    1.00
  -3   1  22    8.25    1.32
   3  -1 -21    1.37    0.76
  -3   1  21    0.70    1.13
   3  -1 -20   48.66    1.46
  -3   1  20   49.85    1.67
   3  -1 -19    5.46    0.84
  -3   1  19    5.17    1.38
   3  -1 -18  103.77    2.48
  -3   1  18  100.41    2.21
   3  -1 -17    2.07    0.69
  -3   1  17    2.30    0.56
   3  -1 -16   21.40    0.91
  -3   1  16   19.13    0.94
   3  -1 -15    0.43    0.40
  -3   1  15    0.06    0.48
   3  -1 -14  147.75    3.95
  -3   1  14  140.88    3.44
   3  -1 -13    6.66    0.68
  -3   1  13    5.94    0.77
   3  -1 -12  128.48    3.43
  -3   1  12  125.90    2.92
   3  -1 -11  170.09    3.27
  -3   1  11  170.53    6.74
   3  -1 -10  544.12   10.50
  -3   1  10  514.90   10.30
   3  -1  -9   51.54    1.49
  -3   1   9   49.54    2.43
  -3   1   8  205.40    3.62
   3  -1  -7  562.97   18.58
  -3   1   7  559.17    9.26
   3  -1  -6  281.43    5.91
  -3   1   6  278.05    5.30
   3  -1  -5   21.13    0.63
  -3   1   5   21.12    0.77
   3  -1  -4  334.20    7.77
  -3   1   4  329.26    5.53
   3  -1  -3  301.81    7.02
  -3   1   3  299.73    6.03
   3  -1  -2   22.95    1.37
  -3   1   2   23.53    0.70
   3  -1  -1    8.85    0.31
  -3   1   1    8.66    0.67
   3  -1   0  162.25    6.03
  -3   1   0  161.97    4.31
   3  -1   2    1.57    0.35
  -3   1  -2    1.41    0.26
   3  -1   3    3.34    0.39
  -3   1  -3    3.77    0.25
   3  -1   4  988.94   18.92
  -3   1  -4  965.62   22.05
   3  -1   5   35.71    0.91
  -3   1  -5   35.11    0.85
   3  -1   6  142.84    5.75
  -3   1  -6  143.51    3.20
   3  -1   7   81.32    1.71
  -3   1  -7   80.72    1.85
   3  -1   8  144.41    2.57
  -3   1  -8  147.45    3.08
   3  -1   9    2.55    0.40
  -3   1  -9    2.22    0.40
   3  -1  10  615.35   14.80
  -3   1 -10  569.94   11.10
   3  -1  11   21.52    0.91
  -3   1 -11   20.59    0.84
   3  -1  12   61.81    1.70
  -3   1 -12   59.42    1.57
   3  -1  13   27.02    0.94
  -3   1 -13   29.73    1.72
   3  -1  14   85.61    2.24
  -3   1 -14   85.33    2.23
   3  -1  15    6.79    0.88
  -3   1 -15    8.01    0.71
   3  -1  16  236.29    5.31
  -3   1 -16  240.26    4.80
   3  -1  17    5.57    1.27
  -3   1 -17    5.09    0.72
   3  -1  18  168.39    6.68
  -3   1 -18  168.31    3.83
   3  -1  19    2.98    1.81
  -3   1 -19    2.62    0.81
   3  -1  20   43.35    1.75
  -3   1 -20   38.70    1.50
   3  -1  21   -0.09    0.91
  -3   1 -21   -0.24    1.02
   3  -1  22    0.22    1.00
  -3   1 -22    0.44    0.70
   3  -1  23    0.01    0.90
  -3   1 -23    1.01    0.80
   3  -1  24    0.33    0.96
  -3   1 -24    0.08    0.80
   3  -1  25   -0.36    0.97
  -3   1 -25    0.21    1.09
   3  -1  26    3.12    1.75
  -3   1 -26    2.16    1.06
   3  -1  27    0.41    1.48
  -3   1 -27    1.10    1.54
   3  -1  28    4.23    2.00
  -3   1 -28    2.05    1.48
  -3   1 -29    1.98    2.53
  -3   1 -30    7.31    1.64
   4  -1 -30    0.65    2.66
  -4   1  30    0.06    2.37
   4  -1 -29    0.21    2.78
  -4   1  29   -1.04    3.31
   4  -1 -28    0.08    1.29
  -4   1  28    0.00    1.33
   4  -1 -27    0.58    1.31
  -4   1  27    0.69    1.73
   4  -1 -26   -0.15    1.08
  -4   1  26    0.90    1.20
   4  -1 -25  107.51    2.88
  -4   1  25  101.19    2.73
   4  -1 -24    1.00    1.06
  -4   1  24    1.86    1.57
   4  -1 -23    0.07    1.08
  -4   1  23    1.21    1.02
   4  -1 -22    1.65    0.74
  -4   1  22    2.30    1.00
   4  -1 -21    5.54    1.06
  -4   1  21    4.83    0.87
   4  -1 -20    2.67    1.58
  -4   1  20    3.07    0.81
   4  -1 -19   57.81    1.71
  -4   1  19   65.84    2.62
   4  -1 -18   27.97    1.03
  -4   1  18   26.63    2.45
   4  -1 -17   14.59    1.20
  -4   1  17   12.13    1.58
   4  -1 -16    0.18    0.44
  -4   1  16    0.59    0.59
   4  -1 -15   94.91    2.82
  -4   1  15   96.69    3.28
   4  -1 -14   24.31    1.32
  -4   1  14   24.26    0.84
   4  -1 -13   50.20    1.41
  -4   1  13   46.45    1.80
   4  -1 -12    0.14    0.44
  -4   1  12   -0.22    0.42
   4  -1 -11   73.11    2.17
  -4   1  11   68.72    2.12
   4  -1 -10    0.20    0.30
  -4   1  10   -0.60    0.46
   4  -1  -9  353.58    8.65
  -4   1   9  359.05    8.68
   4  -1  -8   50.90    1.27
  -4   1   8   48.58    1.13
   4  -1  -7    0.93    0.44
  -4   1   7    1.11    0.29
   4  -1  -6    1.06    0.35
  -4   1   6    0.65    0.27
   4  -1  -5   23.51    0.95
  -4   1   5   23.93    0.74
   4  -1  -4   37.02    1.00
  -4   1   4   36.66    1.19
   4  -1  -3  238.47    4.17
  -4   1   3  239.10    6.09
   4  -1  -2    2.84    0.27
  -4   1   2    2.72    0.23
   4  -1   2    0.58    0.51
  -4   1  -2    0.36    0.48
   4  -1   3  335.82    7.99
  -4   1  -3  348.18    8.07
   4  -1   4   28.04    0.74
  -4   1  -4   26.61    1.38
   4  -1   5  935.51   21.05
  -4   1  -5  960.68   31.92
   4  -1   6   26.60    0.76
  -4   1  -6   26.03    0.73
   4  -1   7  292.32    7.08
  -4   1  -7  300.88    7.34
   4  -1   8   45.74    1.13
  -4   1  -8   45.72    2.00
   4  -1   9  205.77    5.73
  -4   1  -9  213.26    5.44
   4  -1  10    2.29    0.52
  -4   1 -10    2.58    0.41
   4  -1  11  160.44    5.76
  -4   1 -11  156.09    3.36
   4  -1  12   35.88    1.25
  -4   1 -12   35.33    1.34
   4  -1  13  250.22    4.72
  -4   1 -13  233.32    4.33
   4  -1  14    2.18    0.69
  -4   1 -14    1.63    0.57
   4  -1  15   28.84    1.41
  -4   1 -15   29.50    1.13
   4  -1  16    3.56    0.82
  -4   1 -16    3.60    0.60
   4  -1  17   12.67    1.01
  -4   1 -17   12.03    0.91
   4  -1  18   -0.09    0.81
  -4   1 -18    0.83    0.61
   4  -1  19  115.50    4.61
  -4   1 -19  110.20    3.40
   4  -1  20   17.36    1.06
  -4   1 -20   18.65    1.12
   4  -1  21   -0.39    1.71
  -4   1 -21    0.76    1.01
  -4   1 -22    0.40    0.95
   4  -1  23   30.28    1.28
  -4   1 -23   28.48    1.33
   4  -1  24    2.50    1.06
  -4   1 -24    2.35    0.99
   4  -1  25    3.68    2.08
  -4   1 -25    4.62    1.56
   4  -1  26   -1.38    1.69
  -4   1 -26    0.09    1.27
   4  -1  27   17.28    1.80
  -4   1 -27   14.05    1.81
   4  -1  28    0.59    1.12
  -4   1 -28    1.60    1.80
   4  -1  29   13.68    3.63
  -4   1 -29   23.82    2.35
   5  -1 -30    4.45    1.21
   5  -1 -29    2.52    2.57
   5  -1 -28    7.39    2.66
  -5   1  28    5.12    1.72
   5  -1 -27    0.47    1.97
  -5   1  27    0.66    1.24
   5  -1 -26   33.42    1.57
  -5   1  26   35.81    3.10
   5  -1 -25    1.47    0.92
  -5   1  25    1.20    1.58
   5  -1 -24    9.23    1.20
  -5   1  24   11.75    1.39
   5  -1 -23   -0.52    0.74
  -5   1  23   -0.62    1.19
   5  -1 -22    8.20    1.12
  -5   1  22    8.18    0.90
   5  -1 -21    0.31    0.80
  -5   1  21    0.62    1.09
   5  -1 -20   12.56    0.90
   5  -1 -19    4.32    0.69
  -5   1  19    3.90    0.78
   5  -1 -18   27.33    1.13
  -5   1  18   26.14    1.27
   5  -1 -17    6.38    0.98
  -5   1  17    5.58    1.44
   5  -1 -16  404.79    8.03
  -5   1  16  392.14    8.06
   5  -1 -15   12.54    1.07
  -5   1  15   14.88    1.05
   5  -1 -14   37.76    1.33
  -5   1  14   36.27    1.34
   5  -1 -13   33.52    1.03
  -5   1  13   31.25    1.16
   5  -1 -12    2.15    0.57
  -5   1  12    2.44    0.46
   5  -1 -11    2.65    0.40
  -5   1  11    2.69    0.56
   5  -1 -10  145.41    4.01
  -5   1  10  145.12    3.24
   5  -1  -9    8.35    0.50
  -5   1   9    6.53    0.85
   5  -1  -8 1318.43   24.70
  -5   1   8 1392.08   22.97
   5  -1  -7   38.86    1.05
  -5   1   7   40.43    1.15
   5  -1  -6  168.49    3.68
  -5   1   6  167.84    3.63
   5  -1  -5  218.51    4.40
  -5   1   5  220.25    7.36
   5  -1  -4  671.31   12.68
  -5   1   4  685.72   16.69
   5  -1  -3   24.07    0.93
  -5   1   3   25.91    0.83
   5  -1  -2   22.00    0.73
  -5   1   2   20.96    0.68
  -5   1   1  107.71    4.31
  -5   1   0  123.35    3.17
   5  -1   1   10.71    0.79
  -5   1  -1   13.01    0.92
   5  -1   2    2.38    0.39
  -5   1  -2    2.92    0.26
   5  -1   3    0.29    0.37
  -5   1  -3   -0.29    0.67
   5  -1   4  721.62   13.60
  -5   1  -4  669.17   21.29
   5  -1   5    4.36    0.30
  -5   1  -5    4.18    0.40
   5  -1   6  259.07    5.20
  -5   1  -6  267.31    4.76
   5  -1   7   13.39    0.79
  -5   1  -7   12.54    0.57
   5  -1   8  394.91    6.76
  -5   1  -8  375.48    9.32
   5  -1   9    5.37    0.38
  -5   1  -9    5.47    0.62
   5  -1  10    0.80    0.39
  -5   1 -10    1.25    0.57
   5  -1  11    4.67    0.59
  -5   1 -11    4.97    0.70
   5  -1  12  182.95    5.03
  -5   1 -12  182.73    3.91
   5  -1  13    0.59    0.77
  -5   1 -13    0.19    0.47
   5  -1  14    1.41    0.51
  -5   1 -14    1.60    0.49
   5  -1  15    9.85    0.77
  -5   1 -15    8.41    0.90
   5  -1  16   15.70    1.43
  -5   1 -16   16.06    0.78
   5  -1  17   -0.12    0.74
  -5   1 -17    1.41    0.89
   5  -1  18    3.29    1.51
  -5   1 -18    2.33    0.80
   5  -1  19    0.45    0.90
  -5   1 -19   -0.66    0.83
   5  -1  20    0.56    0.75
  -5   1 -20    0.09    0.62
   5  -1  21    1.03    1.37
  -5   1 -21   -0.38    0.89
   5  -1  22  109.85    2.96
  -5   1 -22  108.90    2.82
   5  -1  23    5.46    1.59
  -5   1 -23    5.65    1.45
   5  -1  24    0.41    1.22
  -5   1 -24    1.20    1.08
   5  -1  25    0.87    1.21
  -5   1 -25    1.64    1.19
   5  -1  26    1.99    1.98
  -5   1 -26   -0.90    2.14
   5  -1  27   -1.94    2.59
  -5   1 -27    0.10    1.23
   5  -1  28    8.78    2.76
  -5   1 -28    7.87    1.35
  -5   1 -29   -0.17    1.21
  -6   1  30    0.24    3.61
   6  -1 -29   -1.44    3.13
  -6   1  29    1.38    2.78
   6  -1 -28    1.07    1.30
  -6   1  28   -0.62    1.73
   6  -1 -27   22.31    1.68
  -6   1  27   30.32    3.37
   6  -1 -26    0.80    1.13
  -6   1  26    1.79    1.77
   6  -1 -25   10.17    1.07
  -6   1  25    8.57    2.07
   6  -1 -24    1.58    0.88
  -6   1  24    2.39    0.97
   6  -1 -23   26.20    1.46
  -6   1  23   26.80    1.37
   6  -1 -22    0.23    0.79
  -6   1  22   -0.13    1.76
   6  -1 -21    0.88    0.83
  -6   1  21    0.97    1.24
   6  -1 -20    0.40    0.86
  -6   1  20    1.33    0.79
   6  -1 -19    1.48    0.73
  -6   1  19    1.42    1.20
   6  -1 -18   29.20    1.35
  -6   1  18   27.55    1.32
   6  -1 -17  121.52    2.66
  -6   1  17  116.14    3.61
   6  -1 -16   52.20    1.98
  -6   1  16   52.68    1.42
   6  -1 -15   37.31    1.07
  -6   1  15   35.57    1.29
   6  -1 -14    0.15    0.71
  -6   1  14    0.02    0.53
   6  -1 -13  151.20    4.32
  -6   1  13  156.56    3.44
   6  -1 -12    6.97    0.72
  -6   1  12    7.78    0.58
   6  -1 -11  751.82   12.61
  -6   1  11  760.58   18.05
   6  -1 -10    0.24    0.44
   6  -1  -9   64.94    1.69
  -6   1   9   65.35    2.76
   6  -1  -8   39.40    2.13
  -6   1   8   40.17    1.01
   6  -1  -7   48.72    1.84
  -6   1   7   52.41    1.49
   6  -1  -6    1.45    0.48
  -6   1   6    1.79    0.32
   6  -1  -5  204.14    5.53
  -6   1   5  215.74    4.77
   6  -1  -4   19.75    0.67
  -6   1   4   19.84    0.81
   6  -1  -3  771.03   18.24
  -6   1   3  823.57   26.50
   6  -1  -2    6.28    0.39
  -6   1   2    6.23    0.37
  -6   1   1   11.11    0.81
   6  -1   0    0.71    0.47
  -6   1   0    0.93    0.24
   6  -1   1   26.64    0.81
  -6   1  -1   28.19    1.46
   6  -1   2    7.26    0.70
  -6   1  -2    7.41    0.29
   6  -1   3    1.76    0.58
  -6   1  -3    1.11    0.49
   6  -1   4    9.08    0.49
  -6   1  -4    8.96    0.41
   6  -1   5   36.84    1.27
  -6   1  -5   37.77    1.05
   6  -1   6    0.25    0.28
  -6   1  -6    0.12    0.39
   6  -1   7  209.64    5.48
  -6   1  -7  214.98    4.74
   6  -1   8   57.57    1.86
  -6   1  -8   57.49    1.94
   6  -1   9   43.19    1.19
  -6   1  -9   42.06    1.18
   6  -1  10    8.30    0.52
  -6   1 -10    9.14    0.90
   6  -1  11   92.96    2.46
  -6   1 -11   86.78    2.45
   6  -1  12   12.05    0.95
  -6   1 -12   13.06    0.88
   6  -1  13  328.70    5.78
  -6   1 -13  333.80    5.84
   6  -1  14    0.36    0.67
  -6   1 -14    0.12    0.49
   6  -1  15   68.41    1.91
  -6   1 -15   65.20    1.78
   6  -1  16    0.33    0.90
  -6   1 -16   -0.30    0.60
   6  -1  17    8.61    0.87
  -6   1 -17    7.42    0.77
   6  -1  18    1.69    0.94
  -6   1 -18    0.59    0.85
   6  -1  19   18.82    1.11
  -6   1 -19   17.02    0.92
   6  -1  20    1.12    0.85
  -6   1 -20   -0.57    0.96
   6  -1  21   70.40    2.15
  -6   1 -21   68.19    1.98
   6  -1  22    2.10    1.71
  -6   1 -22    2.68    1.13
   6  -1  23    3.85    1.30
  -6   1 -23    3.83    0.95
   6  -1  24    6.22    2.48
  -6   1 -24    4.01    1.32
   6  -1  25    0.10    1.23
  -6   1 -25    0.68    1.12
   6  -1  26    0.26    1.63
  -6   1 -26   -0.13    1.51
   6  -1  27   32.68    2.12
  -6   1 -27   34.76    1.95
   6  -1  28    0.76    2.12
  -6   1 -28    0.34    2.25
  -6   1 -29    0.23    1.15
   7  -1 -29   -1.17    1.49
  -7   1  29    1.18    3.63
   7  -1 -28    0.32    2.43
  -7   1  28    0.83    2.13
   7  -1 -27    0.30    0.92
  -7   1  27    0.28    1.35
   7  -1 -26    0.35    1.53
  -7   1  26    0.48    1.52
   7  -1 -25    1.98    1.27
  -7   1  25    0.05    1.71
   7  -1 -24   54.71    2.08
  -7   1  24   53.57    1.86
   7  -1 -23   -0.51    0.90
  -7   1  23    0.19    0.91
   7  -1 -22   68.04    2.08
  -7   1  22   66.88    4.11
   7  -1 -21    0.30    0.78
  -7   1  21   -0.42    1.93
   7  -1 -20   56.35    1.59
  -7   1  20   55.44    2.12
   7  -1 -19   -0.83    0.75
  -7   1  19   -0.27    0.73
   7  -1 -18   76.51    2.89
  -7   1  18   77.94    2.74
   7  -1 -17    0.13    0.58
  -7   1  17    0.24    0.66
   7  -1 -16   69.91    2.04
  -7   1  16   71.35    2.05
   7  -1 -15    5.20    0.62
  -7   1  15    5.94    1.06
   7  -1 -14   23.68    1.27
  -7   1  14   23.65    0.97
   7  -1 -13   -0.33    0.52
  -7   1  13    0.28    0.54
   7  -1 -12  204.20    3.78
  -7   1  12  204.92    4.68
   7  -1 -11   76.90    2.40
  -7   1  11   76.11    2.36
   7  -1 -10   84.17    2.05
  -7   1  10   82.72    2.69
   7  -1  -9    0.95    0.74
  -7   1   9    1.03    0.37
   7  -1  -8   71.11    2.48
  -7   1   8   68.95    1.78
   7  -1  -7   24.11    0.78
  -7   1   7   21.25    1.40
   7  -1  -6    5.32    0.44
  -7   1   6    5.29    0.50
   7  -1  -5    0.00    0.35
  -7   1   5    0.28    0.43
   7  -1  -4   49.47    1.67
  -7   1   4   50.89    1.61
   7  -1  -3    2.38    0.37
  -7   1   3    3.10    0.71
  -7   1   2  228.68    7.92
   7  -1  -1   10.58    0.69
  -7   1   1   11.55    0.58
   7  -1   0    7.62    0.36
  -7   1   0    7.12    0.41
   7  -1   1    5.26    0.60
  -7   1  -1    5.27    0.37
   7  -1   2   15.37    0.77
  -7   1  -2   18.78    0.73
   7  -1   3    4.66    0.92
  -7   1  -3    4.92    0.38
   7  -1   4  219.75    5.54
  -7   1  -4  221.88    3.93
   7  -1   5    5.10    0.72
  -7   1  -5    4.78    0.35
   7  -1   6 1372.72   44.78
  -7   1  -6 1385.61   22.59
   7  -1   7   30.86    0.95
  -7   1  -7   28.15    1.11
   7  -1   8   51.06    1.90
  -7   1  -8   52.71    1.81
   7  -1   9    1.65    1.09
  -7   1  -9    2.04    0.42
   7  -1  10    9.13    1.30
  -7   1 -10    9.82    0.75
   7  -1  11    0.18    0.65
  -7   1 -11    0.11    0.41
   7  -1  12   -0.08    1.12
  -7   1 -12    0.43    0.59
   7  -1  13   11.93    0.81
  -7   1 -13   11.12    1.18
   7  -1  14  119.20    4.60
  -7   1 -14  118.69    2.43
   7  -1  15    1.49    0.84
  -7   1 -15    1.48    0.66
   7  -1  16   84.84    2.46
  -7   1 -16   81.93    2.00
   7  -1  17    3.92    0.77
  -7   1 -17    3.49    0.87
  -7   1 -18   57.08    1.67
   7  -1  19    0.08    0.68
  -7   1 -19    0.14    1.01
   7  -1  20   54.39    1.90
  -7   1 -20   56.83    1.67
   7  -1  21    2.99    1.56
  -7   1 -21    1.92    0.97
   7  -1  22   -0.09    1.08
  -7   1 -22   -1.66    1.53
   7  -1  23    2.16    1.22
  -7   1 -23    2.03    1.16
   7  -1  24   13.08    1.91
  -7   1 -24   10.32    1.37
   7  -1  25    1.01    1.90
  -7   1 -25    1.58    2.06
   7  -1  26    6.10    1.41
  -7   1 -26    3.09    1.82
   7  -1  27   -0.37    2.41
  -7   1 -27    3.68    1.24
   7  -1  28   -0.45    2.59
  -7   1 -28   -1.12    1.94
   8  -1 -29   32.81    2.22
   8  -1 -28   -0.77    1.87
  -8   1  28   -0.85    2.39
   8  -1 -27    9.61    1.48
  -8   1  27   10.78    1.60
   8  -1 -26   -0.02    1.10
  -8   1  26    1.41    1.44
   8  -1 -25    1.99    1.55
  -8   1  25    1.67    1.63
   8  -1 -24    1.15    1.04
  -8   1  24    1.00    1.29
   8  -1 -23   10.52    1.74
  -8   1  23   10.66    1.19
   8  -1 -22    0.54    0.78
  -8   1  22    0.54    1.13
   8  -1 -21   12.40    0.91
  -8   1  21   12.68    1.16
   8  -1 -20    1.31    1.16
  -8   1  20    1.90    0.89
   8  -1 -19   23.58    1.56
  -8   1  19   23.37    1.30
   8  -1 -18   -0.40    0.87
  -8   1  18    0.07    0.89
   8  -1 -17   39.51    2.02
  -8   1  17   38.70    1.37
   8  -1 -16    0.88    0.63
  -8   1  16    0.56    0.67
   8  -1 -15   28.13    1.28
  -8   1  15   25.88    1.23
   8  -1 -14    1.74    0.84
  -8   1  14    1.66    0.74
   8  -1 -13  120.80    3.13
  -8   1  13  125.32    3.82
   8  -1 -12   17.48    1.07
  -8   1  12   18.36    0.90
   8  -1 -11  104.70    2.50
  -8   1  11  104.95    2.71
   8  -1 -10    3.81    0.73
  -8   1  10    4.36    0.69
   8  -1  -9  173.98    3.77
  -8   1   9  175.34    3.98
   8  -1  -8    0.99    0.48
  -8   1   8    1.52    0.38
   8  -1  -7   71.27    2.11
  -8   1   7   72.09    2.27
   8  -1  -6    1.66    0.49
  -8   1   6    2.06    0.48
   8  -1  -5  726.57   17.07
  -8   1   5  693.84   13.43
   8  -1  -4    0.09    0.41
  -8   1   4    0.19    0.37
  -8   1   3  236.97    8.14
   8  -1  -2   32.72    1.68
  -8   1   2   32.06    1.25
   8  -1  -1    2.02    0.33
  -8   1   1    2.26    0.63
   8  -1   0    0.67    0.48
  -8   1   0    0.05    0.86
   8  -1   1  877.20   29.53
  -8   1  -1  922.04   21.82
   8  -1   2   23.99    1.55
  -8   1  -2   23.89    1.13
   8  -1   3  206.05    7.83
  -8   1  -3  190.58    7.33
   8  -1   4    1.52    0.67
  -8   1  -4    1.31    0.40
   8  -1   5    5.02    0.45
  -8   1  -5    5.01    0.47
   8  -1   6   31.48    1.25
  -8   1  -6   28.63    1.67
   8  -1   7   12.22    0.95
  -8   1  -7   12.25    0.69
   8  -1   8   26.13    1.02
  -8   1  -8   26.00    1.04
   8  -1   9  446.75    9.29
  -8   1  -9  420.29   10.53
   8  -1  10   13.54    0.86
  -8   1 -10   10.92    0.72
   8  -1  11  168.89    4.45
  -8   1 -11  169.25    4.70
   8  -1  12   32.37    2.05
  -8   1 -12   36.36    1.34
   8  -1  13    0.59    0.65
  -8   1 -13    0.94    0.76
   8  -1  14    0.25    0.59
  -8   1 -14    0.46    0.82
   8  -1  15    8.58    0.77
  -8   1 -15    9.21    0.86
   8  -1  16    0.37    1.43
  -8   1 -16   -0.32    0.81
   8  -1  17    1.57    0.97
  -8   1 -17    0.28    0.72
   8  -1  18    0.01    0.84
  -8   1 -18    0.15    1.05
  -8   1 -19   16.29    1.12
   8  -1  20    2.96    1.60
  -8   1 -20    1.67    1.23
   8  -1  21    9.41    1.27
  -8   1 -21    9.79    1.46
   8  -1  22    0.11    1.30
  -8   1 -22    0.10    0.94
   8  -1  23   -0.44    1.05
  -8   1 -23    0.83    1.30
   8  -1  24    1.55    1.63
  -8   1 -24   -0.39    1.41
   8  -1  25   27.13    4.12
  -8   1 -25   19.94    1.88
   8  -1  26   -1.27    3.29
  -8   1 -26    2.96    1.98
   8  -1  27   -0.40    1.94
  -8   1 -27   -1.25    2.19
  -8   1 -28   -2.02    2.42
   9  -1 -28   -0.26    1.77
   9  -1 -27    0.22    1.57
  -9   1  27    0.77    1.79
   9  -1 -26    0.60    1.42
  -9   1  26    1.23    1.79
   9  -1 -25    0.64    1.70
  -9   1  25    0.49    1.33
   9  -1 -24   28.11    1.67
  -9   1  24   26.44    2.05
   9  -1 -23    1.29    1.02
  -9   1  23    1.20    1.12
   9  -1 -22    1.63    1.37
  -9   1  22    0.99    1.27
   9  -1 -21    0.18    1.58
  -9   1  21   -0.89    1.41
   9  -1 -20   75.85    2.25
  -9   1  20   72.96    2.72
   9  -1 -19    8.74    1.14
  -9   1  19    8.41    1.11
   9  -1 -18   30.13    1.73
  -9   1  18   32.42    1.87
   9  -1 -17    0.10    0.69
  -9   1  17   -0.41    1.27
   9  -1 -16   17.07    1.20
  -9   1  16   19.99    1.46
   9  -1 -15    0.94    0.64
  -9   1  15    0.41    0.80
   9  -1 -14    9.30    0.93
  -9   1  14   12.19    1.11
   9  -1 -13   37.98    1.37
  -9   1  13   37.97    2.52
   9  -1 -12    1.57    0.60
  -9   1  12    1.34    0.97
   9  -1 -11    5.41    0.74
  -9   1  11    5.04    0.63
   9  -1 -10   26.52    0.94
  -9   1  10   23.96    0.94
   9  -1  -9    2.48    0.47
  -9   1   9    2.31    0.96
   9  -1  -8  136.31    3.96
  -9   1   8  130.04    2.72
   9  -1  -7    3.01    0.45
  -9   1   7    3.57    0.90
   9  -1  -6  436.65   11.30
  -9   1   6  394.85   13.81
   9  -1  -5   24.84    1.03
  -9   1   5   23.59    1.05
  -9   1   4   31.63    1.30
   9  -1  -3   18.31    1.03
  -9   1   3   18.24    1.23
   9  -1  -2   36.32    1.52
  -9   1   2   40.14    2.04
   9  -1  -1    0.20    0.30
  -9   1   1    0.25    0.31
   9  -1   0  376.16   13.53
  -9   1   0  394.11    9.72
   9  -1   1    2.98    0.58
  -9   1  -1    2.27    0.38
   9  -1   2  205.42    5.38
  -9   1  -2  210.06    7.94
   9  -1   3    0.54    0.69
  -9   1  -3    0.06    0.38
   9  -1   4   67.68    2.04
  -9   1  -4   67.57    2.34
   9  -1   5    1.12    0.32
  -9   1  -5    0.93    0.42
   9  -1   6  254.88    6.58
  -9   1  -6  244.03    4.70
   9  -1   7    1.19    0.42
  -9   1  -7    1.38    0.40
   9  -1   8   25.71    0.92
  -9   1  -8   25.88    0.99
   9  -1   9    0.10    0.59
  -9   1  -9    0.41    0.56
   9  -1  10   70.67    1.69
  -9   1 -10   67.84    2.18
   9  -1  11    2.88    0.69
  -9   1 -11    2.23    0.60
   9  -1  12    4.85    0.76
  -9   1 -12    4.13    0.59
   9  -1  13   -0.23    0.83
  -9   1 -13    0.03    0.65
   9  -1  14  122.57    3.77
  -9   1 -14  113.38    3.58
   9  -1  15    8.32    0.90
  -9   1 -15    6.66    0.78
   9  -1  16   -0.04    0.80
  -9   1 -16    0.49    0.67
   9  -1  17    1.55    0.88
  -9   1 -17    0.30    1.02
   9  -1  18   59.87    2.40
  -9   1 -18   59.51    1.63
   9  -1  19   -0.28    1.00
  -9   1 -19    0.03    1.00
   9  -1  20   10.01    1.14
  -9   1 -20    9.42    1.00
   9  -1  21    0.72    1.35
  -9   1 -21   -0.06    1.17
   9  -1  22    1.33    0.99
  -9   1 -22    2.58    1.29
   9  -1  23   -0.21    1.44
  -9   1 -23    0.59    1.98
  -9   1 -24    1.36    1.53
   9  -1  25   -1.15    2.46
  -9   1 -25    0.94    1.65
   9  -1  26   -0.50    1.84
  -9   1 -26    2.10    1.88
   9  -1  27   -1.39    2.33
  -9   1 -27   -0.15    1.16
  10  -1 -27    4.95    1.58
 -10   1  27    0.88    1.12
  10  -1 -26   -0.29    1.23
 -10   1  26   -1.02    1.29
  10  -1 -25    0.40    2.25
 -10   1  25    1.23    1.50
  10  -1 -24    1.76    1.11
 -10   1  24    4.28    1.74
  10  -1 -23   23.26    1.31
 -10   1  23   24.53    1.49
  10  -1 -22    0.41    1.21
 -10   1  22    0.66    1.25
  10  -1 -21    0.45    0.91
 -10   1  21    0.58    1.27
  10  -1 -20    0.81    0.96
 -10   1  20    0.97    1.22
  10  -1 -19    1.65    0.83
 -10   1  19    0.84    1.07
  10  -1 -18    3.99    1.12
 -10   1  18    3.41    0.90
  10  -1 -17   10.98    1.01
 -10   1  17   10.86    0.88
  10  -1 -16    5.24    0.79
 -10   1  16    6.01    1.95
  10  -1 -15  350.10    9.83
 -10   1  15  344.17    7.91
  10  -1 -14   -0.57    0.78
 -10   1  14    0.32    0.67
  10  -1 -13   28.58    1.03
 -10   1  13   26.92    1.48
  10  -1 -12    1.98    0.63
 -10   1  12    1.89    0.90
  10  -1 -11    0.84    1.05
 -10   1  11    1.38    0.56
  10  -1 -10    5.79    1.18
 -10   1  10    5.05    0.56
  10  -1  -9   77.26    2.74
 -10   1   9   82.83    2.13
  10  -1  -8   55.07    2.13
 -10   1   8   54.36    1.59
  10  -1  -7  171.72    4.89
 -10   1   7  167.86    3.68
  10  -1  -6   -0.25    0.48
 -10   1   6    0.64    0.41
  10  -1  -5   25.20    1.23
 -10   1   5   24.52    1.16
  10  -1  -4    3.05    0.55
 -10   1   4    3.37    0.63
  10  -1  -3    1.59    0.48
 -10   1   3    0.99    0.42
  10  -1  -2    8.93    0.55
 -10   1   2    6.88    1.21
  10  -1  -1  446.83   10.77
 -10   1   1  479.67   11.80
  10  -1   0    0.95    1.09
 -10   1   0    0.47    0.35
  10  -1   1    4.20    0.78
 -10   1  -1    3.90    0.45
  10  -1   2    1.20    1.12
 -10   1  -2    1.31    0.43
  10  -1   3   86.60    2.41
 -10   1  -3   91.91    1.84
  10  -1   4    1.62    1.09
 -10   1  -4    0.56    0.84
  10  -1   5   76.76    3.69
 -10   1  -5   81.91    2.12
  10  -1   6   20.21    1.76
 -10   1  -6   19.37    1.06
  10  -1   7   13.56    1.11
 -10   1  -7   14.41    0.68
  10  -1   8   -0.06    0.71
 -10   1  -8    0.56    0.59
  10  -1   9   25.35    1.01
 -10   1  -9   24.62    0.96
  10  -1  10   -0.02    0.52
 -10   1 -10   -1.12    1.36
  10  -1  11   30.19    1.86
 -10   1 -11   27.54    1.04
  10  -1  12    7.39    1.07
 -10   1 -12    7.03    0.77
  10  -1  13   15.14    1.21
 -10   1 -13   15.69    1.18
  10  -1  14    1.18    0.78
 -10   1 -14    0.32    0.92
  10  -1  15   88.99    2.29
 -10   1 -15   99.59    4.47
  10  -1  16    0.00    1.13
 -10   1 -16   -0.20    0.93
  10  -1  17    0.49    0.97
 -10   1 -17    1.03    1.40
  10  -1  18    0.34    1.03
 -10   1 -18    0.44    0.85
  10  -1  19    4.29    1.18
 -10   1 -19    5.92    1.36
  10  -1  20    0.13    1.16
 -10   1 -20    0.70    1.04
  10  -1  21    0.19    1.26
 -10   1 -21    0.01    1.29
  10  -1  22   -0.41    1.40
 -10   1 -22    0.59    1.11
  10  -1  23   41.76    2.11
 -10   1 -23   40.73    1.72
  10  -1  24    2.15    1.35
 -10   1 -24    1.75    1.53
  10  -1  25   -1.36    2.57
 -10   1 -25    1.31    1.49
  10  -1  26    6.58    1.99
 -10   1 -26    1.45    3.10
  10  -1  27    8.73    2.47
  11  -1 -27   -0.62    3.78
  11  -1 -26    1.36    1.89
 -11   1  26   -0.70    1.15
  11  -1 -25    0.44    1.32
 -11   1  25   -1.74    3.03
  11  -1 -24    0.67    1.24
 -11   1  24    2.27    1.28
  11  -1 -23    0.52    1.65
 -11   1  23    1.44    2.28
  11  -1 -22   59.79    1.83
 -11   1  22   53.86    3.55
  11  -1 -21    0.48    0.82
 -11   1  21   -0.06    0.93
  11  -1 -20   33.14    1.75
 -11   1  20   33.75    3.14
  11  -1 -19    1.55    1.01
 -11   1  19    0.26    1.14
  11  -1 -18    2.05    1.01
 -11   1  18    2.13    1.22
  11  -1 -17    2.28    1.00
 -11   1  17    1.00    1.10
  11  -1 -16    4.09    0.88
 -11   1  16    1.88    0.91
  11  -1 -15    2.40    0.92
 -11   1  15    2.18    0.89
  11  -1 -14   54.95    2.16
 -11   1  14   52.82    1.61
  11  -1 -13    0.97    0.85
 -11   1  13    0.30    0.65
  11  -1 -12   55.44    1.65
 -11   1  12   55.97    2.05
  11  -1 -11   -0.14    0.66
 -11   1  11    0.45    0.62
  11  -1 -10   72.18    1.93
 -11   1  10   66.61    2.37
  11  -1  -9   22.96    1.19
 -11   1   9   22.36    1.01
  11  -1  -8   57.69    1.67
 -11   1   8   55.26    1.82
  11  -1  -7   11.45    1.03
 -11   1   7   11.47    1.65
  11  -1  -6  106.50    3.20
 -11   1   6  105.46    3.38
  11  -1  -5    0.52    0.55
 -11   1   5    0.61    0.64
  11  -1  -4    0.42    0.63
 -11   1   4    0.81    0.44
  11  -1  -3   18.74    1.03
 -11   1   3   18.94    0.87
  11  -1  -2   43.55    1.70
 -11   1   2   45.25    1.91
  11  -1  -1    0.23    0.43
 -11   1   1   -1.07    0.79
  11  -1   0   29.16    2.05
 -11   1   0   25.54    0.99
  11  -1   1    0.62    0.65
 -11   1  -1    0.73    0.52
  11  -1   2  134.06    3.82
 -11   1  -2  118.33    4.87
  11  -1   3    1.08    0.88
 -11   1  -3    1.86    0.51
  11  -1   4   55.94    1.91
 -11   1  -4   58.13    2.28
  11  -1   5    3.92    0.90
 -11   1  -5    3.09    0.44
  11  -1   6    0.60    0.71
 -11   1  -6    0.90    0.98
  11  -1   7    4.73    0.68
 -11   1  -7    4.28    0.50
  11  -1   8  198.22    7.44
 -11   1  -8  205.23    4.44
  11  -1   9   -0.54    1.42
 -11   1  -9   -0.02    0.56
  11  -1  10    1.12    0.69
 -11   1 -10    0.01    1.07
  11  -1  11    0.28    0.77
 -11   1 -11    0.78    0.76
  11  -1  12   21.41    1.37
 -11   1 -12   20.55    0.98
  11  -1  13    0.71    1.02
 -11   1 -13    0.42    0.72
  11  -1  14   -0.11    0.84
 -11   1 -14    0.16    0.89
  11  -1  15   -0.10    1.15
 -11   1 -15   -0.19    0.97
  11  -1  16  150.33    6.39
 -11   1 -16  157.32    3.30
  11  -1  17   -0.27    0.92
 -11   1 -17   -0.72    1.24
  11  -1  18    0.73    1.64
 -11   1 -18   -0.05    0.85
  11  -1  19    0.49    1.48
 -11   1 -19   -0.45    1.39
  11  -1  20    1.17    1.57
 -11   1 -20    0.27    1.33
  11  -1  21    0.74    1.79
 -11   1 -21   -1.02    1.11
  11  -1  22   -2.02    2.56
 -11   1 -22    1.10    1.91
  11  -1  23    1.09    1.37
 -11   1 -23    2.02    2.61
  11  -1  24    0.52    2.36
 -11   1 -24   -0.07    1.64
  11  -1  25   -0.94    2.05
 -11   1 -25   -0.49    2.09
  11  -1  26    0.26    2.28
 -11   1 -26    0.24    2.42
  12  -1 -26    2.43    1.74
 -12   1  26    0.91    2.92
  12  -1 -25   10.46    1.51
 -12   1  25   13.86    2.19
  12  -1 -24   -1.36    2.08
 -12   1  24    0.55    1.62
  12  -1 -23    0.79    1.50
 -12   1  23    1.41    1.45
  12  -1 -22    0.62    1.25
  12  -1 -21    0.83    1.33
 -12   1  21    1.95    1.31
  12  -1 -20    0.00    0.99
 -12   1  20    0.28    0.95
  12  -1 -19   11.12    1.23
 -12   1  19   10.96    1.25
  12  -1 -18   -0.62    1.42
 -12   1  18    1.63    1.17
  12  -1 -17   77.73    1.98
 -12   1  17   78.20    2.36
  12  -1 -16    1.27    1.00
 -12   1  16    0.22    0.87
  12  -1 -15    8.27    1.19
 -12   1  15    7.25    0.93
  12  -1 -14    1.53    0.63
 -12   1  14   -0.17    1.71
  12  -1 -13   28.68    1.61
 -12   1  13   28.04    1.28
  12  -1 -12    6.39    1.04
 -12   1  12    5.53    0.83
  12  -1 -11   32.91    1.25
 -12   1  11   35.04    1.71
  12  -1 -10    0.75    0.91
 -12   1  10    0.68    1.53
  12  -1  -9    5.50    0.90
 -12   1   9    4.13    0.67
  12  -1  -8    1.97    0.86
 -12   1   8    1.32    0.65
  12  -1  -7   78.48    2.43
 -12   1   7   75.36    2.60
 -12   1   6    9.63    1.33
  12  -1  -5    8.00    0.99
 -12   1   5    7.86    0.93
  12  -1  -4   16.42    0.99
  12  -1  -3  129.76    3.86
 -12   1   3  137.74    3.98
  12  -1  -2    5.82    0.81
 -12   1   2    5.48    0.68
  12  -1  -1   94.89    2.45
 -12   1   1   94.42    3.17
  12  -1   0    1.65    0.71
 -12   1   0    2.88    0.83
  12  -1   1  216.26    6.10
 -12   1  -1  200.69    7.96
  12  -1   2   10.28    1.11
 -12   1  -2    9.26    0.74
  12  -1   3   12.06    1.19
 -12   1  -3    9.35    1.31
  12  -1   4    0.29    0.96
 -12   1  -4   -0.86    0.83
  12  -1   5    5.09    1.08
 -12   1  -5    6.96    0.86
  12  -1   6    0.82    1.04
 -12   1  -6    1.38    0.74
  12  -1   7   19.64    1.31
 -12   1  -7   20.56    1.36
  12  -1   8    1.17    0.88
 -12   1  -8    0.98    1.10
  12  -1   9    7.35    1.24
 -12   1  -9    6.39    1.22
  12  -1  10   -0.17    0.60
 -12   1 -10   -0.01    0.66
  12  -1  11   10.89    0.97
 -12   1 -11   10.52    0.86
  12  -1  12    6.42    1.31
 -12   1 -12    5.20    0.94
  12  -1  13  107.44    3.34
 -12   1 -13  116.72    3.00
  12  -1  14    3.88    0.91
 -12   1 -14    2.49    1.34
  12  -1  15    5.30    1.33
 -12   1 -15    4.54    1.18
  12  -1  16    0.91    1.11
 -12   1 -16    1.39    1.01
  12  -1  17   17.05    1.99
 -12   1 -17   14.26    1.18
  12  -1  18   -0.25    1.17
 -12   1 -18    1.33    1.43
  12  -1  19    2.98    1.33
 -12   1 -19    2.91    1.31
  12  -1  20   -0.66    1.42
 -12   1 -20    0.71    1.75
  12  -1  21   21.08    1.64
 -12   1 -21   23.47    1.26
  12  -1  22   -0.04    1.33
 -12   1 -22   -0.47    1.55
  12  -1  23    1.66    2.72
 -12   1 -23   -0.33    1.30
  12  -1  24   -0.02    0.89
 -12   1 -24   -0.16    0.81
  12  -1  25    1.46    1.43
 -12   1 -25   16.84    3.12
  13  -1 -26   -0.85    2.79
  13  -1 -25   -0.12    0.93
 -13   1  25    1.23    2.92
  13  -1 -24    4.93    3.68
 -13   1  24    0.98    0.89
  13  -1 -23    0.69    1.43
 -13   1  23    0.05    1.34
  13  -1 -22   11.57    1.67
 -13   1  22    9.90    2.66
  13  -1 -21    1.84    1.31
 -13   1  21    1.45    1.31
  13  -1 -20    1.31    1.09
 -13   1  20    0.16    1.46
  13  -1 -19   -1.04    1.48
 -13   1  19   -0.62    1.24
  13  -1 -18   29.22    1.78
 -13   1  18   26.12    1.41
  13  -1 -17   -0.28    1.04
 -13   1  17   -0.84    1.37
  13  -1 -16    7.76    1.56
 -13   1  16    7.70    1.06
  13  -1 -15   -0.96    0.76
  13  -1 -14    6.02    0.83
 -13   1  14    6.16    1.32
  13  -1 -13    0.85    0.77
 -13   1  13    0.76    0.88
  13  -1 -12    1.96    0.78
  13  -1 -11    0.17    0.71
 -13   1  11   -0.03    1.22
  13  -1 -10   74.27    2.28
  13  -1  -9   -0.69    1.19
 -13   1   9    0.86    1.14
  13  -1  -8  116.21    5.99
 -13   1   8  114.42    3.83
  13  -1  -7    1.41    0.76
 -13   1   7    1.84    0.72
  13  -1  -6    9.62    1.91
 -13   1   6    7.08    1.08
  13  -1  -5    6.54    0.84
 -13   1   5    7.78    0.84
  13  -1  -4   27.22    1.15
 -13   1   4   28.65    1.68
  13  -1  -3    0.21    0.84
 -13   1   3    0.23    1.40
  13  -1  -2   29.55    1.47
 -13   1   2   29.09    2.43
  13  -1  -1    2.53    0.66
 -13   1   1    2.24    0.62
  13  -1   0   91.75    2.98
 -13   1   0   86.20    4.35
  13  -1   1    0.03    0.83
 -13   1  -1    0.42    0.96
  13  -1   2  139.49    6.17
 -13   1  -2  140.92    4.79
  13  -1   3   -0.31    1.40
 -13   1  -3    0.27    0.57
  13  -1   4   16.69    1.82
 -13   1  -4   18.96    1.44
  13  -1   5   -0.09    0.89
 -13   1  -5   -0.07    1.57
  13  -1   6  146.95    4.14
 -13   1  -6  145.80    4.37
  13  -1   7    0.51    1.16
 -13   1  -7   -0.43    0.57
  13  -1   8    1.60    1.22
 -13   1  -8    0.96    0.62
  13  -1   9    1.20    1.20
 -13   1  -9    0.30    0.84
  13  -1  10   26.03    1.36
 -13   1 -10   25.16    1.47
  13  -1  11    0.18    0.64
 -13   1 -11   -0.99    1.22
  13  -1  12    1.97    0.98
 -13   1 -12    1.67    0.92
  13  -1  13    0.26    0.83
 -13   1 -13   -0.41    1.05
  13  -1  14   19.08    1.20
 -13   1 -14   18.76    1.52
  13  -1  15    0.99    1.42
 -13   1 -15    1.77    1.36
  13  -1  16    2.88    1.16
 -13   1 -16    3.65    1.05
  13  -1  17   -0.28    1.16
 -13   1 -17   -1.13    1.15
  13  -1  18   -0.89    2.23
 -13   1 -18    1.38    1.28
  13  -1  19   -0.19    1.62
 -13   1 -19   -0.93    2.15
  13  -1  20    4.21    2.02
 -13   1 -20    1.85    1.23
  13  -1  21   -1.61    1.81
 -13   1 -21    0.22    1.52
 -13   1 -22   10.88    1.72
  13  -1  23    1.26    2.08
 -13   1 -23    1.82    1.69
 -13   1 -24    2.15    1.66
  14  -1 -25   -0.06    1.87
  14  -1 -24    0.57    1.83
 -14   1  24   -0.31    0.95
  14  -1 -23    2.72    1.87
 -14   1  23    3.30    2.03
  14  -1 -22    0.56    1.45
 -14   1  22    1.19    1.48
  14  -1 -21    7.75    1.58
 -14   1  21    5.94    1.63
  14  -1 -20    0.87    1.30
 -14   1  20   -0.49    1.67
  14  -1 -19    9.82    1.34
 -14   1  19    6.62    1.71
  14  -1 -18    0.62    1.64
 -14   1  18   -0.61    1.50
  14  -1 -17    2.47    1.04
 -14   1  17    4.68    1.54
  14  -1 -16   -0.07    1.47
 -14   1  16   -0.46    0.92
  14  -1 -15   10.74    0.92
 -14   1  15    9.94    1.56
  14  -1 -14    0.34    1.52
 -14   1  14    1.38    0.97
  14  -1 -13  225.43    6.11
 -14   1  13  203.13    5.78
  14  -1 -12   -0.30    0.88
 -14   1  12   -0.91    1.17
  14  -1 -11    0.48    0.97
 -14   1  11    1.31    1.05
  14  -1 -10    2.21    0.92
 -14   1  10    1.97    0.72
  14  -1  -9   19.10    1.36
 -14   1   9   20.37    1.19
  14  -1  -8    1.27    1.01
 -14   1   8    2.61    0.93
 -14   1   7   11.67    1.23
  14  -1  -6    0.75    1.06
 -14   1   6   -0.06    0.81
  14  -1  -5  103.23    4.55
 -14   1   5   95.64    3.33
  14  -1  -4    3.55    0.73
 -14   1   4    4.70    0.83
  14  -1  -3   44.36    1.47
 -14   1   3   44.78    1.85
  14  -1  -2    0.27    0.61
 -14   1   2    0.70    0.93
  14  -1  -1   10.66    1.45
 -14   1   1   10.72    1.52
  14  -1   0    0.26    0.88
 -14   1   0   -0.60    0.72
  14  -1   1   13.65    1.56
 -14   1  -1   15.16    1.73
  14  -1   2   -0.30    1.05
 -14   1  -2    0.05    1.62
  14  -1   3    5.11    1.00
 -14   1  -3    3.90    0.74
  14  -1   4    0.51    1.13
 -14   1  -4    0.68    1.26
  14  -1   5    0.42    1.13
 -14   1  -5   -0.77    0.81
  14  -1   6    1.77    1.21
 -14   1  -6    1.46    0.58
  14  -1   7    7.54    1.52
 -14   1  -7    5.65    1.29
  14  -1   8   -0.87    1.31
 -14   1  -8   -1.06    1.41
  14  -1   9    5.59    1.77
 -14   1  -9    5.18    0.85
  14  -1  10    2.62    1.86
 -14   1 -10    1.56    1.02
  14  -1  11   24.26    2.54
 -14   1 -11   21.71    1.77
  14  -1  12    4.89    0.92
 -14   1 -12    3.72    1.13
  14  -1  13    5.96    1.18
 -14   1 -13    7.06    1.16
  14  -1  14   -0.21    1.25
 -14   1 -14    0.01    1.32
  14  -1  15   33.44    2.12
 -14   1 -15   29.63    1.32
  14  -1  16   -0.76    1.10
 -14   1 -16    0.02    1.31
  14  -1  17    1.70    1.26
 -14   1 -17    1.66    1.61
  14  -1  18    0.00    1.35
 -14   1 -18    0.48    1.77
  14  -1  19    3.81    1.50
 -14   1 -19    3.99    1.25
  14  -1  20    0.58    2.02
 -14   1 -20   -1.01    1.43
  14  -1  21   -0.06    1.59
 -14   1 -21    0.09    1.05
  14  -1  22   -0.15    2.94
 -14   1 -22    4.77    1.32
  14  -1  23   13.59    1.65
 -14   1 -24   -0.45    2.05
 -15   1  23    0.38    1.44
  15  -1 -22    0.32    1.04
 -15   1  22    1.61    2.24
  15  -1 -21   -1.00    1.46
 -15   1  21    1.13    2.36
  15  -1 -20   51.63    1.99
 -15   1  20   56.75    2.33
  15  -1 -19    1.96    2.00
 -15   1  19    0.97    1.30
  15  -1 -18   -0.82    1.26
 -15   1  18    0.98    1.44
  15  -1 -17    0.25    1.52
 -15   1  17    0.34    1.17
  15  -1 -16   12.31    1.34
 -15   1  16   11.58    1.25
  15  -1 -15    2.27    1.57
 -15   1  15    2.39    1.14
  15  -1 -14    3.15    1.16
 -15   1  14    2.89    1.24
  15  -1 -13   -0.19    1.15
 -15   1  13    0.39    1.19
  15  -1 -12   58.01    2.28
 -15   1  12   52.62    2.41
  15  -1 -11   -0.20    1.21
 -15   1  11    0.86    0.94
  15  -1 -10    7.48    1.24
 -15   1  10    8.23    1.68
  15  -1  -9   15.95    1.25
 -15   1   9   12.41    1.62
 -15   1   8   35.31    1.21
  15  -1  -7    2.31    1.17
 -15   1   7    4.07    0.83
  15  -1  -6    2.32    0.98
 -15   1   6    1.65    1.08
  15  -1  -5   -0.05    0.72
 -15   1   5   -0.32    1.68
  15  -1  -4    8.44    1.53
 -15   1   4    7.34    1.43
  15  -1  -3    0.51    0.71
 -15   1   3    0.84    0.74
  15  -1  -2    1.37    1.12
 -15   1   2   -0.22    1.36
  15  -1  -1   -0.52    1.19
 -15   1   1   -0.33    1.30
  15  -1   0   38.91    2.50
 -15   1   0   33.78    2.32
  15  -1   1    1.09    1.23
 -15   1  -1    1.67    0.83
  15  -1   2    5.36    1.08
 -15   1  -2    3.88    1.82
  15  -1   3    0.91    0.97
 -15   1  -3    0.37    0.84
  15  -1   4  113.15    3.51
 -15   1  -4  108.02    3.27
  15  -1   5   -0.11    1.23
 -15   1  -5   -0.04    0.88
  15  -1   6    3.94    1.32
 -15   1  -6    1.79    2.02
  15  -1   7    2.54    1.86
 -15   1  -7    0.49    0.74
  15  -1   8   11.90    2.14
 -15   1  -8   10.67    1.23
  15  -1   9    1.01    1.09
 -15   1  -9    0.00    1.08
  15  -1  10   15.33    1.85
 -15   1 -10   18.26    1.28
  15  -1  11    0.09    1.40
 -15   1 -11    0.35    1.55
  15  -1  12    8.82    1.54
 -15   1 -12   10.56    1.65
  15  -1  13   -0.65    1.40
 -15   1 -13    0.75    1.12
  15  -1  14    1.89    1.15
 -15   1 -14    1.22    1.43
  15  -1  15   -0.13    1.50
 -15   1 -15   -0.43    2.98
  15  -1  16    6.41    1.97
 -15   1 -16    3.47    1.35
  15  -1  17    0.07    1.86
 -15   1 -17    0.37    1.53
  15  -1  18   25.39    2.83
 -15   1 -18   26.61    1.56
  15  -1  19   -1.21    2.30
 -15   1 -19   -0.67    1.86
  15  -1  20    0.87    1.90
 -15   1 -20    1.08    0.92
  15  -1  21    0.06    1.33
 -15   1 -21   -0.04    2.99
 -16   1  24    0.87    3.36
  16  -1 -23    2.10    2.27
 -16   1  23    1.91    3.02
  16  -1 -22    4.02    1.97
  16  -1 -21   12.79    1.59
 -16   1  21   11.59    1.90
  16  -1 -20    2.06    2.70
 -16   1  20   -1.39    2.32
  16  -1 -19    0.32    1.17
 -16   1  19   -1.29    2.75
  16  -1 -18   -2.10    1.88
 -16   1  18    0.79    1.26
  16  -1 -17    0.14    1.33
 -16   1  17    0.98    1.25
  16  -1 -16   -1.41    1.23
 -16   1  16    0.67    2.89
  16  -1 -15   53.79    2.89
 -16   1  15   57.95    3.98
  16  -1 -14    1.18    1.29
 -16   1  14    0.98    1.81
  16  -1 -13    0.53    0.97
 -16   1  13   -0.68    1.25
  16  -1 -12    2.13    1.60
 -16   1  12    2.98    1.05
  16  -1 -11   23.29    1.68
 -16   1  11   26.81    1.34
  16  -1 -10    0.57    0.91
 -16   1  10   -0.02    1.06
  16  -1  -9    2.61    1.45
 -16   1   9    3.80    1.70
  16  -1  -8   -0.34    0.92
 -16   1   8   -1.17    2.29
  16  -1  -7   36.82    1.79
 -16   1   7   35.87    1.83
  16  -1  -6    3.70    0.87
 -16   1   6    4.25    0.95
  16  -1  -5   -0.41    1.20
 -16   1   5    0.45    1.31
  16  -1  -4    8.64    0.95
 -16   1   4    6.75    0.99
  16  -1  -3   39.63    1.50
 -16   1   3   47.12    1.81
  16  -1  -2    0.19    1.77
 -16   1   2    0.35    1.03
  16  -1  -1    0.21    1.20
 -16   1   1    0.66    1.38
  16  -1   0   -0.85    1.70
 -16   1   0    0.62    1.10
  16  -1   1   45.92    2.12
 -16   1  -1   45.32    2.98
  16  -1   2    0.46    1.08
 -16   1  -2    0.12    1.32
  16  -1   3   22.37    1.80
 -16   1  -3   20.13    1.75
  16  -1   4    0.48    1.11
 -16   1  -4    1.84    2.00
  16  -1   5    1.07    1.25
 -16   1  -5    1.21    1.03
  16  -1   6   -0.73    1.24
 -16   1  -6    0.88    0.66
  16  -1   7   -0.34    1.41
 -16   1  -7    0.88    1.21
  16  -1   8    1.13    2.22
 -16   1  -8    0.11    1.14
  16  -1   9   71.15    3.74
 -16   1  -9   85.47    4.01
  16  -1  10    0.78    1.57
 -16   1 -10    1.89    1.82
  16  -1  11    6.37    1.48
 -16   1 -11    7.52    1.08
  16  -1  12    0.72    1.85
 -16   1 -12    1.68    1.91
  16  -1  13    0.21    1.78
 -16   1 -13    0.21    1.55
  16  -1  14    1.60    1.81
 -16   1 -14    0.43    1.57
  16  -1  15    0.61    1.65
 -16   1 -15    2.67    1.32
  16  -1  16    1.69    2.52
 -16   1 -16   -1.41    2.36
  16  -1  17    5.11    2.86
 -16   1 -17    5.82    1.65
  16  -1  18    0.90    2.32
 -16   1 -18   -0.15    1.76
 -16   1 -19    0.96    1.65
 -16   1 -20   -0.36    2.61
  17  -1 -23   -0.42    2.68
  17  -1 -22   17.91    3.57
 -17   1  22   15.98    1.77
 -17   1  21   -1.62    2.43
  17  -1 -20    0.74    2.10
 -17   1  20    1.13    1.38
  17  -1 -19   -0.87    1.48
 -17   1  19   -0.73    1.43
  17  -1 -18    0.36    1.73
 -17   1  18    0.29    1.69
  17  -1 -17    0.71    1.15
 -17   1  17    1.86    2.02
  17  -1 -16    2.21    1.84
 -17   1  16    6.12    2.32
  17  -1 -15   -0.72    1.46
 -17   1  15    0.94    1.32
  17  -1 -14    1.80    1.51
 -17   1  14    1.64    1.62
  17  -1 -13   -0.33    1.42
 -17   1  13    1.76    1.78
  17  -1 -12    3.73    1.06
 -17   1  12    6.53    1.56
  17  -1 -11    0.70    2.36
 -17   1  11    0.32    1.01
  17  -1 -10    2.88    1.15
 -17   1  10    5.22    2.64
  17  -1  -9    0.73    1.37
 -17   1   9    1.19    1.08
 -17   1   8   10.80    1.82
  17  -1  -7    1.36    1.10
 -17   1   7   -0.78    2.40
  17  -1  -6   57.21    2.33
 -17   1   6   52.27    2.35
  17  -1  -5    6.63    1.16
 -17   1   5    6.79    1.00
  17  -1  -4    2.12    1.42
 -17   1   4    2.86    1.25
  17  -1  -3    0.02    1.25
 -17   1   3    0.31    1.11
  17  -1  -2    0.36    1.11
 -17   1   2    0.56    2.18
  17  -1  -1   -0.50    1.45
 -17   1   1    0.52    1.46
  17  -1   0    4.84    1.27
 -17   1   0    7.96    1.79
  17  -1   1   -0.29    1.46
 -17   1  -1   -0.57    1.61
  17  -1   2   89.48    3.03
 -17   1  -2   92.03    3.06
  17  -1   3    0.79    1.44
 -17   1  -3   -1.05    2.31
  17  -1   4    3.74    1.49
 -17   1  -4    3.63    2.30
  17  -1   5   -1.07    2.04
 -17   1  -5   -0.55    1.31
  17  -1   6    9.13    1.37
 -17   1  -6    7.41    1.80
  17  -1   7    0.16    1.53
 -17   1  -7    0.89    1.03
  17  -1   8    9.50    1.86
 -17   1  -8    8.23    1.24
  17  -1   9    2.04    2.31
 -17   1  -9    1.24    1.31
  17  -1  10   12.15    1.60
 -17   1 -10   13.64    1.46
  17  -1  11    0.86    1.43
 -17   1 -11    0.67    1.35
  17  -1  12   18.82    2.94
 -17   1 -12   14.34    1.57
  17  -1  13    1.31    1.54
 -17   1 -13    0.10    1.30
  17  -1  14   10.21    1.91
 -17   1 -14    8.36    1.21
  17  -1  15   -1.48    2.83
 -17   1 -15    1.35    1.90
  17  -1  16    0.58    1.09
 -17   1 -16   -0.71    1.81
 -17   1 -17    2.43    2.23
  17  -1  18   -1.16    2.68
  18  -1 -23   -0.48    2.90
 -18   1  22    0.56    2.03
  18  -1 -21    6.55    3.70
 -18   1  21    1.79    2.34
  18  -1 -20    0.17    1.83
  18  -1 -19    2.81    3.15
 -18   1  19    5.18    4.15
  18  -1 -18   -0.77    1.83
 -18   1  18    0.18    1.69
  18  -1 -17   12.91    2.22
 -18   1  17    8.89    2.11
  18  -1 -16    0.48    1.31
 -18   1  16    0.74    2.38
  18  -1 -15   12.69    1.76
 -18   1  15   11.01    1.88
  18  -1 -14   -0.30    1.62
 -18   1  14    1.74    2.18
  18  -1 -13   14.89    1.98
 -18   1  13   13.90    3.32
  18  -1 -12    0.50    1.60
 -18   1  12    1.59    1.90
  18  -1 -11   21.31    1.70
 -18   1  11   22.72    1.80
  18  -1 -10    0.34    1.33
 -18   1  10    0.19    1.48
  18  -1  -8    1.62    1.15
 -18   1   8    1.66    2.58
  18  -1  -7    3.12    1.09
 -18   1   7    2.08    2.62
  18  -1  -6    1.39    2.12
 -18   1   6    0.98    1.04
  18  -1  -5   14.78    2.39
 -18   1   5   12.21    1.28
  18  -1  -4   -1.53    1.92
 -18   1   4    0.25    1.12
  18  -1  -3   45.43    3.02
 -18   1   3   44.11    2.27
  18  -1  -2   -0.33    1.44
 -18   1   2    0.29    1.06
  18  -1  -1   10.51    1.80
 -18   1   1   10.86    1.37
  18  -1   0   -0.04    1.41
 -18   1   0    1.17    1.67
  18  -1   1   -1.73    2.11
 -18   1  -1   -0.64    1.36
  18  -1   2    0.19    1.58
 -18   1  -2    0.94    1.70
  18  -1   3    1.76    1.61
 -18   1  -3    0.74    2.54
  18  -1   4    0.34    1.45
 -18   1  -4   -0.70    1.69
  18  -1   5   11.14    2.65
 -18   1  -5   12.61    2.19
  18  -1   6   -0.06    1.29
 -18   1  -6    2.26    1.57
  18  -1   7   13.00    2.57
 -18   1  -7   12.38    1.77
  18  -1   8   -0.15    1.71
 -18   1  -8    0.56    1.23
  18  -1   9    0.06    1.89
 -18   1  -9    2.31    1.59
  18  -1  10   -1.05    1.84
 -18   1 -10    1.17    1.68
  18  -1  11   14.11    2.05
 -18   1 -11    9.58    1.54
  18  -1  12   -0.88    2.34
 -18   1 -12    1.21    1.66
  18  -1  13    1.03    1.84
 -18   1 -13   -0.03    0.98
  18  -1  14    2.04    3.03
 -18   1 -14   -0.26    0.98
 -18   1 -15    0.62    1.77
 -18   1 -16   -0.11    1.13
  19  -1 -20   -0.69    3.12
 -19   1  20   11.87    2.89
 -19   1  19   -1.54    3.10
  19  -1 -18    7.18    2.87
 -19   1  17    2.21    1.81
  19  -1 -16    1.91    2.01
 -19   1  16    1.21    1.15
  19  -1 -15    1.10    2.31
 -19   1  15   -0.29    1.44
  19  -1 -14    7.71    1.94
 -19   1  14    5.61    1.64
  19  -1 -13   -0.12    2.08
 -19   1  13   -0.13    2.05
  19  -1 -12   -0.39    1.85
 -19   1  12    2.68    1.29
  19  -1 -11    0.53    1.31
 -19   1  11    0.78    1.55
  19  -1 -10   19.76    1.59
 -19   1  10   21.82    3.40
  19  -1  -9    1.46    1.75
 -19   1   9    1.31    2.58
  19  -1  -8    6.84    1.92
 -19   1   8    8.33    1.92
  19  -1  -7    0.59    2.02
 -19   1   7   -0.70    1.85
  19  -1  -6    9.32    2.40
 -19   1   6    9.33    1.10
  19  -1  -5    0.86    2.20
 -19   1   5   -0.03    1.99
  19  -1  -4   11.78    1.99
 -19   1   4   10.09    2.01
  19  -1  -3    1.31    1.49
 -19   1   3   -0.30    1.96
  19  -1  -2    0.55    1.71
 -19   1   2    1.00    2.21
  19  -1  -1   -0.26    1.78
 -19   1   1    1.72    1.86
  19  -1   0    7.18    1.90
 -19   1   0    8.45    2.04
  19  -1   1   -0.51    1.52
 -19   1  -1   -0.91    1.79
  19  -1   2    4.27    1.86
 -19   1  -2    2.75    1.98
  19  -1   3   -1.47    1.76
 -19   1  -3    0.53    2.11
  19  -1   4   -0.99    1.43
 -19   1  -4    1.45    1.92
  19  -1   5    0.72    1.66
 -19   1  -5    0.01    2.03
  19  -1   6    7.89    2.23
 -19   1  -6    9.16    2.07
  19  -1   7    1.10    1.45
 -19   1  -7   -0.05    1.44
  19  -1   8   -0.36    2.34
 -19   1  -8    0.51    1.31
  19  -1   9    0.45    2.03
 -19   1  -9    0.79    2.21
  19  -1  10    3.95    2.94
 -19   1 -10    2.54    1.19
  19  -1  11    0.23    1.85
 -19   1 -11    0.69    2.53
  19  -1  12    0.15    1.90
 -19   1 -12   -0.36    1.33
  19  -1  13    1.34    1.18
 -19   1 -13    0.20    1.36
  19  -1  14    9.13    2.62
 -19   1 -14    2.75    3.34
 -20   1  17    0.43    4.02
  20  -1 -16    8.15    3.92
 -20   1  16   -1.43    4.78
  20  -1 -15    2.82    2.79
 -20   1  15   -0.44    2.96
  20  -1 -13    1.48    1.99
 -20   1  13    2.59    1.91
  20  -1 -12    0.57    1.94
 -20   1  12   -2.39    2.91
  20  -1 -11    2.28    2.42
 -20   1  11    1.22    2.44
  20  -1  -9    0.25    2.27
 -20   1   9   -0.34    2.39
  20  -1  -8    0.79    2.18
 -20   1   8    0.60    2.28
  20  -1  -7    0.47    1.63
 -20   1   7   -1.07    2.33
  20  -1  -6    0.44    2.35
 -20   1   6   -0.66    1.48
  20  -1  -5    6.46    1.96
 -20   1   5    4.03    2.23
 -20   1   4    1.75    1.80
  20  -1  -3   -0.53    1.67
  20  -1  -2    0.20    1.47
 -20   1   2   -0.51    2.75
  20  -1  -1   11.31    1.95
 -20   1   1   10.63    2.63
  20  -1   0   -0.09    1.39
 -20   1   0   -0.21    1.84
  20  -1   1    2.45    1.58
 -20   1  -1    7.93    3.76
  20  -1   2    0.50    2.36
 -20   1  -2   -1.60    1.89
  20  -1   3    0.90    3.01
 -20   1  -3   -0.77    1.62
  20  -1   4   -0.13    1.70
 -20   1  -4   -3.03    2.36
  20  -1   5    0.81    1.76
 -20   1  -5    3.58    2.65
  20  -1   6   -0.84    2.83
 -20   1  -6   -0.70    1.80
  20  -1   7    2.57    1.50
 -20   1  -7    3.66    2.16
  20  -1   8    0.85    1.56
 -20   1  -8   -1.64    2.02
  20  -1   9    0.85    1.37
 -20   1  -9    2.52    1.74
  20  -1  10   -1.43    2.12
 -20   1 -10   -0.79    2.07
  20  -1  11   14.52    3.57
 -20   1 -11   13.87    1.60
 -20   1 -12    0.70    1.83
  21  -1  -9   -1.01    2.06
 -21   1   9    3.52    3.82
  21  -1  -8    0.32    2.25
 -21   1   8    0.15    2.54
  21  -1  -7   -0.16    1.14
 -21   1   7    0.58    1.59
  21  -1  -6    2.18    2.78
 -21   1   6    2.44    2.86
 -21   1   5   -0.69    2.03
  21  -1  -4    6.12    1.69
 -21   1   4   10.47    1.91
  21  -1  -3    0.15    2.40
 -21   1   3   -0.34    1.45
  21  -1  -2   15.22    2.11
 -21   1   2   10.09    1.61
  21  -1  -1   -0.38    1.88
 -21   1   1   -0.49    2.56
  21  -1   0    1.75    2.78
 -21   1   0   -0.65    3.57
  21  -1   1    0.24    3.06
 -21   1  -1   -0.55    2.14
  21  -1   2    1.71    2.52
 -21   1  -2    0.55    2.47
  21  -1   3    1.46    2.57
 -21   1  -3   -1.02    1.59
  21  -1   4   18.05    1.59
  21  -1   5    0.09    1.41
  21  -1   6    0.48    1.70
 -21   1  -6    1.38    2.78
  21  -1   7   -0.68    2.08
 -21   1  -7    0.10    1.87
  21  -1   8   -0.11    1.66
 -21   1  -8    1.13    2.35
  22   2   4   -0.03    1.99
 -22  -2  -3    7.42    3.27
  22   2   3   -0.51    1.74
 -22  -2  -2    0.46    2.42
 -22  -2  -1   -1.85    3.05
  22   2   1   -0.89    1.95
 -22  -2   0   -0.41    2.34
  22   2   0    0.46    1.61
 -22  -2   1   -0.80    2.54
  22   2  -1   -0.54    0.91
 -22  -2   2    8.83    2.51
  22   2  -2    5.54    2.30
 -22  -2   3   -0.84    1.74
  22   2  -3   -0.05    1.77
 -22  -2   4    9.24    2.33
  22   2  -4    2.28    0.93
 -22  -2   6   13.68    3.15
  22   2  -7   -1.52    3.38
  22   2  -9   -0.73    2.99
 -22  -2  10   -0.94    2.97
 -22  -2  11    0.73    3.13
  22   2 -11   -0.51    1.93
 -21  -2 -11    0.85    1.37
  21   2  11    0.02    2.73
 -21  -2 -10    0.73    2.44
  21   2  10    0.23    1.85
 -21  -2  -9   -1.23    2.34
 -21  -2  -8    0.43    1.58
  21   2   8    1.07    1.84
 -21  -2  -7    4.68    1.78
  21   2   7   16.21    2.48
 -21  -2  -6   -1.11    2.80
  21   2   6   -0.97    1.74
  21   2   5   -0.57    2.27
 -21  -2  -4    0.27    2.36
  21   2   4    1.05    1.43
 -21  -2  -2   -0.61    1.83
  21   2   2    0.00    1.86
 -21  -2  -1   23.69    1.76
  21   2   1   20.27    2.35
 -21  -2   0    0.35    1.79
  21   2   0    1.44    2.40
 -21  -2   1    0.47    1.68
  21   2  -1   -0.30    1.49
 -21  -2   2   -1.10    2.39
  21   2  -2    0.59    1.45
 -21  -2   3    0.32    1.68
  21   2  -3   -0.02    1.12
 -21  -2   4    0.65    2.12
  21   2  -4    1.58    1.75
 -21  -2   5    0.91    2.65
  21   2  -5   -0.32    1.44
 -21  -2   6   -0.20    1.15
  21   2  -6   -0.59    1.88
 -21  -2   7   10.03    2.19
  21   2  -7   19.77    1.71
 -21  -2   8   -0.76    2.37
  21   2  -8    1.24    1.68
 -21  -2   9    0.62    1.53
 -21  -2  13    1.59    1.90
  21   2 -13   -0.29    2.75
 -21  -2  14   -1.25    2.05
  21   2 -14    0.30    3.21
 -21  -2  15   -1.63    1.75
  21   2 -15   -0.17    1.56
 -20  -2 -14    1.02    1.15
  20   2  14    0.96    1.19
 -20  -2 -13    0.81    2.07
 -20  -2 -12    9.72    1.95
  20   2  12   -1.09    2.72
 -20  -2 -11    2.78    1.70
  20   2  11   -0.45    3.05
 -20  -2 -10    0.93    1.60
  20   2  10    8.54    1.84
 -20  -2  -9    0.49    1.40
  20   2   9   -0.29    1.14
 -20  -2  -8   17.78    1.92
  20   2   8   19.61    1.46
 -20  -2  -7   -1.09    3.33
  20   2   7    0.99    1.87
 -20  -2  -6    5.60    1.71
  20   2   6    7.37    2.82
 -20  -2  -5   -1.12    1.56
  20   2   5    1.52    2.29
 -20  -2  -4    3.26    2.43
  20   2   4    0.86    1.91
 -20  -2  -3    0.75    1.19
  20   2   3   -1.59    1.58
 -20  -2  -2    1.67    1.55
  20   2   2    4.75    2.80
 -20  -2  -1    0.63    1.79
  20   2   1   -0.49    1.99
 -20  -2   0    3.43    2.89
  20   2   0    0.69    1.62
 -20  -2   1    1.44    3.27
  20   2  -1    0.23    1.92
 -20  -2   2    1.66    1.62
  20   2  -2   -0.73    1.30
 -20  -2   3    0.62    1.22
  20   2  -3    1.27    1.43
 -20  -2   4   10.85    2.32
  20   2  -4   12.13    2.21
  20   2  -5    0.39    1.37
 -20  -2   6    0.09    1.46
  20   2  -6    0.69    2.01
 -20  -2   7   -0.53    1.72
  20   2  -7    0.12    1.71
 -20  -2   8    2.53    1.71
  20   2  -8    1.91    1.29
 -20  -2   9    0.59    1.75
  20   2  -9    1.02    2.09
 -20  -2  10    2.71    1.96
  20   2 -10   -2.03    1.64
 -20  -2  11   -0.53    1.82
  20   2 -11    0.13    1.55
 -20  -2  12    7.82    1.77
  20   2 -12   10.46    2.32
 -20  -2  13    0.30    1.59
  20   2 -13    0.06    1.95
 -20  -2  14    0.08    2.56
  20   2 -14    0.86    2.53
 -20  -2  15    1.19    1.79
  20   2 -15    0.43    2.59
 -20  -2  16    8.11    2.06
  20   2 -18   -0.52    3.59
  20   2 -19    0.80    3.85
 -19  -2 -16   -1.57    1.95
 -19  -2 -15   -0.14    1.50
  19   2  15   -0.22    1.45
 -19  -2 -14    0.61    4.27
  19   2  14   -2.74    3.44
 -19  -2 -13    1.03    1.44
 -19  -2 -12    1.40    1.96
  19   2  12   -0.88    2.86
 -19  -2 -11   -0.35    1.52
  19   2  11    1.62    2.60
 -19  -2 -10   -0.06    1.92
  19   2  10   -0.38    1.84
 -19  -2  -9    1.73    1.08
  19   2   9    1.62    1.34
 -19  -2  -8    0.23    1.34
  19   2   8    1.27    1.53
 -19  -2  -7    9.85    1.70
  19   2   7    9.79    1.95
 -19  -2  -6    0.08    1.04
  19   2   6    2.12    1.85
 -19  -2  -5   -1.13    1.97
  19   2   5   -0.02    1.31
 -19  -2  -4    0.22    1.66
  19   2   4    0.31    1.37
 -19  -2  -3   22.63    1.71
  19   2   3   21.10    2.23
 -19  -2  -2    1.54    2.16
  19   2   2   -0.14    1.47
 -19  -2  -1    0.96    1.78
  19   2   1    0.03    2.02
 -19  -2   0    1.37    1.81
  19   2   0    0.23    1.33
 -19  -2   1   20.54    1.61
  19   2  -1   22.76    2.07
 -19  -2   2    0.29    1.59
  19   2  -2    0.54    1.45
 -19  -2   3    5.78    1.59
  19   2  -3    5.50    1.82
 -19  -2   4    1.56    1.81
  19   2  -4    1.84    1.30
 -19  -2   5    7.63    2.11
  19   2  -5    6.24    1.39
 -19  -2   6    0.55    1.84
  19   2  -6   -0.63    1.04
 -19  -2   7   -1.67    1.85
  19   2  -7    0.46    1.19
 -19  -2   8    0.58    2.79
  19   2  -8    0.77    1.32
 -19  -2   9    7.75    1.44
  19   2  -9    9.08    1.94
 -19  -2  10   -0.37    1.24
  19   2 -10    0.12    1.61
 -19  -2  11    9.88    2.52
  19   2 -11    9.02    1.29
 -19  -2  12   -0.86    1.46
  19   2 -12   -0.60    1.23
 -19  -2  13    9.32    1.63
  19   2 -13   11.84    1.82
 -19  -2  14    0.69    1.67
  19   2 -14    0.45    2.08
 -19  -2  15    0.30    1.50
  19   2 -15    0.49    1.41
 -19  -2  16    1.38    3.13
  19   2 -16    1.71    2.57
  19   2 -17    0.47    2.04
 -19  -2  18    0.68    1.68
  19   2 -19    0.44    2.94
 -19  -2  20   -0.16    1.13
  19   2 -20    0.39    1.27
 -18  -2 -18    1.90    2.53
  18   2  16   -0.53    2.28
 -18  -2 -15   -1.20    1.55
  18   2  15   -0.04    1.78
 -18  -2 -14   14.67    2.58
  18   2  14    8.04    2.23
 -18  -2 -13    0.33    1.22
  18   2  13   -0.25    1.48
 -18  -2 -12    0.04    1.34
  18   2  12   -0.43    1.71
 -18  -2 -11   -0.71    1.41
  18   2  11    1.33    1.40
 -18  -2 -10   12.74    1.78
  18   2  10   12.08    2.31
 -18  -2  -9    1.70    1.59
  18   2   9   -0.18    1.84
 -18  -2  -8   -0.88    1.42
  18   2   8    0.58    2.52
 -18  -2  -7    0.44    1.55
  18   2   7    0.20    1.42
 -18  -2  -6    0.81    1.49
  18   2   6    0.67    2.33
 -18  -2  -5   -0.92    1.26
  18   2   5    0.26    1.03
 -18  -2  -4    1.54    1.22
  18   2   4    3.01    1.38
 -18  -2  -3   -1.59    1.87
  18   2   3    0.46    1.43
 -18  -2  -2    2.21    1.65
  18   2   2    1.03    2.08
 -18  -2  -1    0.41    1.28
  18   2   1   -0.34    1.22
 -18  -2   0    1.40    1.50
  18   2   0    1.85    1.32
 -18  -2   1    0.35    0.94
  18   2  -1   -0.22    1.14
 -18  -2   2    5.48    1.21
  18   2  -2    7.72    1.51
 -18  -2   3    0.76    1.64
  18   2  -3    0.54    1.21
 -18  -2   4   13.30    2.11
  18   2  -4   11.31    1.38
 -18  -2   5    4.37    1.25
  18   2  -5    5.11    1.27
 -18  -2   6   32.21    1.42
  18   2  -6   31.11    2.34
 -18  -2   7   -0.22    1.29
  18   2  -7   -0.49    1.27
 -18  -2   8   17.65    1.71
  18   2  -8   18.35    1.39
 -18  -2   9    1.12    1.15
  18   2  -9    1.36    1.38
 -18  -2  10    8.21    1.56
  18   2 -10    9.12    1.10
 -18  -2  11    0.67    1.37
  18   2 -11    0.27    1.28
 -18  -2  12    2.37    1.39
  18   2 -12    1.47    1.19
 -18  -2  13    1.20    1.35
  18   2 -13   -1.21    1.25
 -18  -2  14   22.49    1.95
  18   2 -14   23.95    1.19
 -18  -2  15    0.94    1.36
  18   2 -15   -0.25    1.62
 -18  -2  16   14.68    2.14
  18   2 -16   13.35    1.35
 -18  -2  17   -0.19    1.40
  18   2 -17   -0.36    2.19
 -18  -2  18    0.55    2.35
  18   2 -18    0.29    2.43
 -18  -2  19    0.27    2.94
  18   2 -19    1.73    1.81
  18   2 -21   -0.96    1.47
 -17  -2 -20    0.27    2.65
  17   2  20   -0.83    3.17
 -17  -2 -18   -0.51    2.07
  17   2  18   -0.77    1.48
 -17  -2 -17    0.03    1.34
 -17  -2 -16    0.43    1.22
  17   2  16    1.98    1.66
 -17  -2 -15   -0.42    1.92
  17   2  15   -0.42    1.00
 -17  -2 -14    0.09    1.60
  17   2  14   -1.83    3.18
 -17  -2 -13    4.31    2.27
  17   2  13    2.47    1.90
 -17  -2 -12    0.10    1.88
  17   2  12   -0.38    1.81
 -17  -2 -11   -0.68    1.41
  17   2  11   -0.29    2.35
 -17  -2 -10    1.16    1.29
  17   2  10    1.62    1.88
 -17  -2  -9    9.18    1.81
  17   2   9   13.25    1.72
 -17  -2  -8    1.29    1.28
  17   2   8    0.54    1.63
 -17  -2  -7    4.19    1.37
  17   2   7    1.71    1.12
 -17  -2  -6    0.43    0.93
  17   2   6   -0.21    1.59
 -17  -2  -5   50.22    1.84
  17   2   5   51.70    1.68
 -17  -2  -4    0.68    1.24
  17   2   4    0.77    0.98
 -17  -2  -3   25.47    2.54
  17   2   3   27.52    1.20
 -17  -2  -2   -0.70    1.20
  17   2   2    0.56    0.90
 -17  -2  -1    7.00    1.36
  17   2   1    7.31    1.50
 -17  -2   0    0.28    1.05
  17   2   0    1.43    1.84
 -17  -2   1   46.66    1.94
  17   2  -1   46.32    2.06
 -17  -2   2    7.21    1.83
  17   2  -2    3.94    1.27
 -17  -2   3   30.44    1.75
  17   2  -3   31.10    1.35
 -17  -2   4    2.33    1.14
  17   2  -4    1.51    1.52
 -17  -2   5   -0.82    0.98
  17   2  -5   -1.47    1.43
 -17  -2   6    0.96    1.16
  17   2  -6    1.10    1.18
 -17  -2   7    1.25    0.96
  17   2  -7    2.66    1.24
 -17  -2   8   -0.25    1.21
  17   2  -8   -0.05    1.34
 -17  -2   9   32.72    2.61
  17   2  -9   38.05    1.57
 -17  -2  10    2.02    1.14
  17   2 -10    1.46    1.48
 -17  -2  11    8.75    1.52
  17   2 -11    9.66    1.01
 -17  -2  12    2.39    1.29
  17   2 -12    1.10    1.33
 -17  -2  13   -0.15    1.41
  17   2 -13    0.69    1.39
 -17  -2  14    4.13    1.40
  17   2 -14    2.15    1.42
 -17  -2  15    1.43    1.31
  17   2 -15    1.33    1.29
 -17  -2  16    0.40    1.34
  17   2 -16    1.23    1.65
 -17  -2  17    2.07    2.10
  17   2 -17    1.88    1.78
 -17  -2  18   -0.40    1.67
  17   2 -18   -1.15    2.33
 -17  -2  19    9.58    1.90
 -17  -2  20   -0.05    1.41
  17   2 -20   -0.06    1.35
  17   2 -21   -0.29    1.35
 -17  -2  22    2.71    2.70
  17   2 -22    2.56    3.73
 -16  -2 -21   -0.06    2.97
  16   2  21    1.48    2.44
 -16  -2 -20   15.77    1.90
 -16  -2 -19   -0.61    1.35
  16   2  19   -0.15    1.88
 -16  -2 -18    4.26    2.26
  16   2  18   -0.54    1.43
 -16  -2 -17   -1.60    2.22
  16   2  17   -0.58    1.61
 -16  -2 -16    2.98    1.46
  16   2  16    5.43    2.04
 -16  -2 -15   -0.07    2.45
  16   2  15   -0.06    1.38
 -16  -2 -14    0.76    1.91
  16   2  14    0.05    1.45
 -16  -2 -13    1.83    1.42
 -16  -2 -12   36.75    1.59
  16   2  12   44.78    3.46
 -16  -2 -11    1.49    1.50
  16   2  11    3.29    1.39
 -16  -2 -10   -3.64    2.73
  16   2  10   -0.69    0.99
 -16  -2  -9    1.50    1.24
  16   2   9    1.99    1.31
 -16  -2  -8   11.07    1.35
  16   2   8   10.71    2.06
 -16  -2  -7    0.65    0.99
  16   2   7    0.32    0.96
 -16  -2  -6    6.98    0.94
  16   2   6    8.47    1.48
 -16  -2  -5   -0.46    0.92
  16   2   5    0.31    0.97
 -16  -2  -4    2.27    0.88
  16   2   4    1.53    0.96
 -16  -2  -3   -0.01    1.02
  16   2   3    1.02    1.71
 -16  -2  -2    1.15    0.81
  16   2   2   -1.27    1.61
 -16  -2  -1    1.35    0.89
  16   2   1    1.31    0.85
 -16  -2   0   50.54    1.78
  16   2   0   48.26    2.62
 -16  -2   1    0.67    1.01
  16   2  -1    0.75    0.87
 -16  -2   2   24.58    2.42
  16   2  -2   23.99    1.29
 -16  -2   3   10.63    1.19
  16   2  -3    9.75    1.00
 -16  -2   4   11.66    1.42
  16   2  -4   12.29    1.34
 -16  -2   5    4.66    0.98
  16   2  -5    5.52    1.14
 -16  -2   6    1.08    1.09
  16   2  -6    0.79    0.97
 -16  -2   7   -0.04    1.96
  16   2  -7   -0.45    0.69
 -16  -2   8   27.17    1.76
  16   2  -8   28.55    1.20
 -16  -2   9    1.43    0.99
  16   2  -9    1.72    1.06
 -16  -2  10   23.50    1.23
  16   2 -10   20.24    1.63
 -16  -2  11   -0.23    0.86
  16   2 -11   -0.24    0.94
 -16  -2  12   11.44    1.64
  16   2 -12   10.38    1.26
 -16  -2  13   -0.30    1.04
  16   2 -13   -0.25    1.32
 -16  -2  14    0.19    1.04
  16   2 -14    0.09    1.08
 -16  -2  15    0.27    1.28
  16   2 -15    1.13    1.40
  16   2 -16    0.66    1.27
 -16  -2  17    1.65    1.65
  16   2 -17    0.71    1.41
 -16  -2  18   45.27    2.25
  16   2 -18   44.72    1.77
 -16  -2  19    1.97    1.31
  16   2 -19    2.69    1.51
 -16  -2  20    1.24    1.31
  16   2 -20    1.62    1.54
 -16  -2  21    1.30    2.32
  16   2 -21    0.82    2.47
 -16  -2  22   -1.15    2.72
  16   2 -22    0.84    3.98
  16   2 -23    0.65    2.88
 -15  -2 -23    1.69    3.93
 -15  -2 -22    0.80    2.73
 -15  -2 -21    2.56    1.14
  15   2  21    0.33    2.87
 -15  -2 -20    0.84    1.63
  15   2  20    0.19    1.08
 -15  -2 -19    1.21    1.65
  15   2  19    0.32    1.18
 -15  -2 -18   -0.04    1.43
  15   2  18   -0.73    1.41
 -15  -2 -17    5.38    1.49
  15   2  17    2.09    1.45
 -15  -2 -16    0.14    1.32
  15   2  16    0.13    1.13
 -15  -2 -15   32.90    2.13
  15   2  15   26.55    1.94
 -15  -2 -14    0.64    1.77
  15   2  14   -0.11    1.59
 -15  -2 -13   -0.26    1.33
  15   2  13   -0.34    1.17
 -15  -2 -12    1.05    1.08
  15   2  12    0.86    1.20
 -15  -2 -11   19.43    2.05
  15   2  11   18.77    1.78
 -15  -2 -10    0.34    1.13
  15   2  10    0.95    1.52
 -15  -2  -9    0.35    1.02
  15   2   9    1.47    2.12
 -15  -2  -8   -0.54    1.09
  15   2   8   -0.75    0.97
 -15  -2  -7   82.57    2.40
  15   2   7   81.86    3.81
 -15  -2  -6   -0.20    0.85
  15   2   6    0.49    1.11
 -15  -2  -5    0.71    1.00
  15   2   5    0.58    0.94
 -15  -2  -4    0.71    0.84
  15   2   4    2.32    0.77
 -15  -2  -3    0.21    0.92
  15   2   3   -0.09    1.20
 -15  -2  -2   -0.08    1.10
  15   2   2    0.06    0.62
 -15  -2  -1   13.54    1.29
  15   2   1   15.99    1.13
 -15  -2   0   -1.39    1.22
  15   2   0   -0.13    0.66
 -15  -2   1    4.42    0.99
  15   2  -1    4.04    0.68
 -15  -2   2    1.08    1.04
  15   2  -2    1.22    0.95
 -15  -2   3   38.79    1.46
  15   2  -3   40.74    1.92
 -15  -2   4    1.07    1.40
  15   2  -4    0.29    0.67
 -15  -2   5    0.31    1.29
  15   2  -5   -0.22    0.95
 -15  -2   6    5.63    1.14
  15   2  -6    4.08    0.98
 -15  -2   7    0.79    1.54
  15   2  -7    1.69    0.83
 -15  -2   8    1.36    0.91
  15   2  -8    1.13    0.95
 -15  -2   9   32.17    1.27
  15   2  -9   32.68    2.57
 -15  -2  10   -0.17    1.22
  15   2 -10   -0.05    0.84
 -15  -2  11   67.36    2.63
  15   2 -11   67.28    2.15
 -15  -2  12   -0.15    0.90
  15   2 -12   -0.71    0.90
 -15  -2  13    3.96    0.89
  15   2 -13    4.73    0.96
 -15  -2  14   -1.64    1.07
  15   2 -14    1.05    0.96
 -15  -2  15    9.40    1.61
  15   2 -15    9.73    1.37
 -15  -2  16   -0.57    1.09
  15   2 -16    0.99    1.88
 -15  -2  17   11.57    1.83
  15   2 -17   12.72    1.58
 -15  -2  18   -0.05    1.81
  15   2 -18   -0.29    1.45
 -15  -2  19    5.31    1.72
  15   2 -19    5.54    1.73
 -15  -2  20    2.04    3.08
  15   2 -20    1.13    1.39
 -15  -2  21    2.90    3.49
  15   2 -21   -0.31    1.39
 -15  -2  22   -1.44    1.44
  15   2 -22    1.56    2.27
 -15  -2  23   44.11    3.51
  15   2 -23   40.05    2.29
 -14  -2 -24   -0.15    3.50
 -14  -2 -23   -1.06    1.39
  14   2  23    1.61    1.78
 -14  -2 -22   12.66    1.61
  14   2  22   14.67    1.78
 -14  -2 -21    1.31    2.49
  14   2  21    0.01    2.38
 -14  -2 -20    4.39    3.75
  14   2  20    0.78    1.31
 -14  -2 -19    0.42    1.91
  14   2  19   -0.18    1.10
 -14  -2 -18    6.17    1.69
  14   2  18    5.60    1.76
 -14  -2 -17   -0.91    1.43
  14   2  17   -0.36    1.81
 -14  -2 -16    0.09    1.25
  14   2  16    2.38    2.43
 -14  -2 -15    1.08    1.82
  14   2  15    0.33    1.46
 -14  -2 -14   13.36    1.92
  14   2  14   14.64    1.78
 -14  -2 -13    2.16    1.14
  14   2  13    2.40    1.14
 -14  -2 -12   23.53    2.82
  14   2  12   20.20    1.42
 -14  -2 -11    8.12    1.16
  14   2  11    7.73    0.98
 -14  -2 -10    1.49    0.96
  14   2  10    2.01    1.36
 -14  -2  -9    6.68    0.87
  14   2   9    7.05    1.04
 -14  -2  -8    8.01    1.09
  14   2   8    8.10    0.87
 -14  -2  -7    6.22    0.80
  14   2   7   11.73    2.02
 -14  -2  -6   23.28    1.13
  14   2   6   24.77    1.24
 -14  -2  -5    0.17    0.75
  14   2   5   -0.89    1.49
 -14  -2  -4   15.02    1.13
  14   2   4   14.88    0.94
 -14  -2  -3    0.16    0.80
  14   2   3    0.33    1.01
 -14  -2  -2    9.33    0.90
  14   2   2    8.60    0.90
 -14  -2  -1    1.52    0.96
  14   2   1    1.62    0.62
 -14  -2   0    0.27    0.68
  14   2   0   -0.26    0.74
 -14  -2   1    0.88    0.72
  14   2  -1    0.90    0.87
 -14  -2   2  143.61    3.26
  14   2  -2  148.56    5.86
 -14  -2   3    0.44    0.81
  14   2  -3    0.15    0.69
 -14  -2   4    9.23    0.72
  14   2  -4    9.70    1.08
 -14  -2   5    1.54    0.96
  14   2  -5    0.36    0.75
 -14  -2   6   15.41    1.24
  14   2  -6   15.35    1.00
 -14  -2   7    1.76    0.77
  14   2  -7    2.15    0.91
 -14  -2   8   51.05    1.80
  14   2  -8   51.57    2.03
 -14  -2   9    1.92    0.94
  14   2  -9    1.62    0.86
 -14  -2  10   65.61    2.62
  14   2 -10   70.31    2.51
 -14  -2  11    0.55    0.96
  14   2 -11    0.60    0.89
 -14  -2  12    1.49    0.92
  14   2 -12    2.35    0.97
 -14  -2  13    1.85    1.12
  14   2 -13    1.43    0.96
 -14  -2  14   24.25    1.37
  14   2 -14   23.74    1.43
 -14  -2  15    1.35    1.03
  14   2 -15    1.24    1.19
 -14  -2  16   74.77    2.25
  14   2 -16   77.25    3.05
 -14  -2  17   -0.40    2.62
  14   2 -17    0.59    1.02
 -14  -2  18    2.82    2.86
  14   2 -18    1.84    0.99
  14   2 -19    9.64    1.20
 -14  -2  20    1.11    1.26
  14   2 -20    2.10    1.97
 -14  -2  21    0.10    1.61
  14   2 -21    0.52    1.45
 -14  -2  22   -0.74    2.85
  14   2 -22   -0.08    1.45
 -14  -2  23    1.93    1.49
  14   2 -23    1.37    1.18
 -14  -2  24    5.68    2.76
  14   2 -24    0.16    1.40
 -13  -2 -25    1.35    2.20
 -13  -2 -24   -0.40    0.83
 -13  -2 -23    5.46    1.10
 -13  -2 -22    3.47    1.41
  13   2  22    3.82    1.29
 -13  -2 -21    6.08    2.84
  13   2  21    2.64    1.50
 -13  -2 -20   -0.19    2.13
  13   2  20   -0.57    1.98
 -13  -2 -19   10.73    1.80
  13   2  19   10.66    1.54
 -13  -2 -18    0.62    1.22
  13   2  18   -0.17    1.53
 -13  -2 -17   10.16    1.39
  13   2  17   10.10    2.59
 -13  -2 -16    1.21    1.02
  13   2  16    1.05    1.17
 -13  -2 -15    3.24    1.82
  13   2  15    2.65    1.05
 -13  -2 -14   -0.32    1.18
  13   2  14    0.55    2.06
 -13  -2 -13   56.13    1.91
  13   2  13   55.76    2.38
 -13  -2 -12   -0.21    1.34
  13   2  12    0.84    0.85
 -13  -2 -11    3.96    1.10
  13   2  11    3.15    0.89
 -13  -2 -10    1.26    1.00
  13   2  10   -0.06    0.92
 -13  -2  -9   10.93    0.99
  13   2   9   11.86    0.95
 -13  -2  -8   -0.84    1.54
  13   2   8    0.23    0.66
 -13  -2  -7    0.41    0.77
  13   2   7    1.07    0.98
 -13  -2  -6    0.63    0.58
  13   2   6    0.33    0.67
 -13  -2  -5   89.72    2.56
  13   2   5   98.43    3.49
 -13  -2  -4   -0.11    0.61
  13   2   4    0.48    0.96
 -13  -2  -3  229.17    9.74
  13   2   3  219.55    4.71
 -13  -2  -2   -0.76    0.92
  13   2   2    0.21    0.77
 -13  -2  -1   45.18    3.01
  13   2   1   45.31    1.24
 -13  -2   0    0.98    0.74
  13   2   0    1.52    0.67
 -13  -2   1    4.35    0.73
  13   2  -1    3.79    0.70
 -13  -2   2    4.34    0.71
  13   2  -2    4.34    0.91
 -13  -2   3    3.08    0.62
  13   2  -3    3.15    0.66
 -13  -2   4    2.06    1.00
  13   2  -4    2.27    0.61
 -13  -2   5   67.68    2.74
  13   2  -5   66.67    1.62
 -13  -2   6    7.79    0.68
  13   2  -6   10.18    1.31
 -13  -2   7  168.60    3.42
  13   2  -7  163.55    5.12
 -13  -2   8    1.58    0.61
  13   2  -8    1.20    0.88
 -13  -2   9    7.20    0.81
  13   2  -9    6.70    0.85
 -13  -2  10   17.71    1.01
  13   2 -10   18.37    1.17
 -13  -2  11    9.23    1.02
  13   2 -11    8.72    0.95
 -13  -2  12    9.64    1.14
  13   2 -12    9.41    0.96
 -13  -2  13    0.24    0.73
  13   2 -13   -0.57    1.34
 -13  -2  14   11.24    1.84
  13   2 -14   12.25    1.22
 -13  -2  15   12.29    1.01
 -13  -2  16   12.39    1.13
  13   2 -16   10.35    1.21
 -13  -2  17    6.05    1.29
  13   2 -17    6.71    1.08
 -13  -2  18   -0.18    1.22
  13   2 -18    0.55    1.15
 -13  -2  19   -0.32    1.05
  13   2 -19   -0.38    1.07
 -13  -2  20    5.03    1.05
  13   2 -20    3.74    1.43
 -13  -2  21   13.15    2.26
  13   2 -21   13.52    1.32
 -13  -2  22   -0.28    1.47
  13   2 -22    0.83    1.15
 -13  -2  23    2.15    1.89
  13   2 -23    2.05    1.34
 -13  -2  24    0.10    1.26
  13   2 -24    1.01    1.37
  13   2 -25   20.11    3.06
 -12  -2 -25    0.67    2.06
 -12  -2 -24    3.61    1.31
  12   2  24    0.95    1.90
 -12  -2 -23    1.75    1.39
  12   2  23   -0.55    1.95
 -12  -2 -22    0.69    1.39
 -12  -2 -21    0.36    1.19
  12   2  21   -0.85    1.24
 -12  -2 -20   11.01    1.41
  12   2  20   13.10    1.59
 -12  -2 -19    1.04    1.24
  12   2  19    0.75    1.94
 -12  -2 -18   30.62    1.48
  12   2  18   25.07    1.62
 -12  -2 -17   -0.44    1.36
  12   2  17    1.06    1.32
 -12  -2 -16    0.82    1.06
  12   2  16    2.30    1.30
 -12  -2 -15    1.50    0.99
  12   2  15    1.45    1.04
 -12  -2 -14    0.76    0.98
  12   2  14    0.65    1.30
 -12  -2 -13    6.73    1.08
  12   2  13    6.55    0.89
 -12  -2 -12   11.98    1.17
  12   2  12   11.57    1.27
 -12  -2 -11    0.89    0.95
  12   2  11    1.33    0.93
 -12  -2 -10  184.95    3.95
  12   2  10  181.79    4.81
 -12  -2  -9    1.35    1.06
  12   2   9    0.15    0.63
 -12  -2  -8   33.61    1.35
  12   2   8   32.80    1.21
 -12  -2  -7    2.29    0.57
  12   2   7    1.58    1.39
 -12  -2  -6   -0.46    0.56
  12   2   6   -0.01    0.61
 -12  -2  -5    0.34    0.62
  12   2   5    0.78    0.82
 -12  -2  -4    6.92    0.93
  12   2   4    7.10    0.64
 -12  -2  -3    1.08    0.61
  12   2   3    1.61    0.64
 -12  -2  -2   51.16    2.00
  12   2   2   51.15    1.29
 -12  -2  -1    4.65    1.06
  12   2   1    3.94    0.48
 -12  -2   0  207.34    5.39
  12   2   0  211.02    4.12
 -12  -2   1    2.58    0.54
  12   2  -1    3.84    0.65
 -12  -2   2  119.80    2.73
  12   2  -2  131.07    5.35
 -12  -2   3    0.04    0.55
  12   2  -3    0.23    0.61
 -12  -2   4   29.61    1.42
  12   2  -4   26.00    1.15
 -12  -2   5    8.20    0.77
  12   2  -5    8.21    1.04
 -12  -2   6   28.93    1.23
  12   2  -6   29.21    1.30
 -12  -2   7   20.01    1.26
  12   2  -7   18.97    1.08
 -12  -2   8    1.59    0.56
  12   2  -8    2.11    0.58
 -12  -2   9    3.00    0.71
  12   2  -9    3.77    0.72
 -12  -2  10  144.04    3.08
  12   2 -10  147.06    3.65
 -12  -2  11    2.40    0.88
  12   2 -11    1.67    0.62
 -12  -2  12    1.33    0.76
  12   2 -12    0.82    0.73
 -12  -2  13    0.80    0.96
  12   2 -13    0.32    1.48
 -12  -2  14   74.16    3.06
  12   2 -14   75.90    2.68
 -12  -2  15    1.20    1.27
  12   2 -15    1.06    0.82
 -12  -2  16   16.78    1.28
  12   2 -16   18.90    1.52
 -12  -2  17   -0.64    0.91
  12   2 -17   -0.04    0.80
 -12  -2  18    1.61    0.94
  12   2 -18    1.56    0.93
 -12  -2  19    1.99    1.44
  12   2 -19    3.22    1.31
 -12  -2  20   16.40    1.20
  12   2 -20   16.43    1.47
 -12  -2  21   -1.38    2.73
  12   2 -21    0.14    1.22
 -12  -2  22   -1.01    1.78
  12   2 -22    0.00    1.28
 -12  -2  23   -0.04    1.48
  12   2 -23    0.27    1.03
 -12  -2  24    1.66    1.27
  12   2 -24    3.28    1.90
 -12  -2  25   -0.40    1.23
  12   2 -25    0.41    1.26
 -11  -2 -26   -1.25    1.67
 -11  -2 -25    5.96    1.46
  11   2  25   10.28    2.17
 -11  -2 -24    1.93    1.66
  11   2  24    0.61    2.70
 -11  -2 -23    0.58    1.83
  11   2  23    1.25    1.53
 -11  -2 -22    0.05    1.65
  11   2  22    0.92    1.46
 -11  -2 -21    0.85    1.39
  11   2  21    1.69    2.73
 -11  -2 -20    1.19    1.05
  11   2  20    1.88    1.27
 -11  -2 -19   42.35    1.74
  11   2  19   43.64    2.11
 -11  -2 -18   -0.19    0.99
  11   2  18   -0.28    0.98
 -11  -2 -17   24.85    1.38
  11   2  17   25.71    1.81
 -11  -2 -16    1.93    0.86
  11   2  16   -0.26    1.99
 -11  -2 -15    0.09    0.82
  11   2  15    0.87    1.05
 -11  -2 -14    2.63    0.82
  11   2  14    1.85    1.63
 -11  -2 -13   62.93    1.94
  11   2  13   70.31    1.97
 -11  -2 -12    1.11    0.89
  11   2  12   -0.27    0.68
 -11  -2 -11   22.95    1.44
  11   2  11   25.37    0.95
 -11  -2 -10    7.52    0.90
  11   2  10    6.65    0.64
 -11  -2  -9   17.75    1.04
  11   2   9   19.63    1.15
 -11  -2  -8   -0.18    0.50
  11   2   8   -0.27    1.29
 -11  -2  -7   14.37    1.58
  11   2   7   17.16    0.85
 -11  -2  -6    1.43    0.47
  11   2   6    1.89    1.16
 -11  -2  -5  478.96   11.47
  11   2   5  479.25    9.29
 -11  -2  -4    1.70    0.55
  11   2   4    1.95    0.69
 -11  -2  -3   14.22    1.41
  11   2   3   15.61    0.70
 -11  -2  -2    3.39    0.57
  11   2   2    3.31    0.51
 -11  -2  -1  149.55    3.22
  11   2   1  150.98    2.85
 -11  -2   0    1.76    0.60
  11   2   0    1.80    0.61
 -11  -2   1    2.08    0.50
  11   2  -1    1.19    0.66
 -11  -2   2    0.53    0.46
  11   2  -2   -0.22    0.50
 -11  -2   3   50.79    1.41
  11   2  -3   52.66    1.58
 -11  -2   4   27.32    1.22
  11   2  -4   27.78    1.05
 -11  -2   5   18.42    0.85
  11   2  -5   18.25    0.87
 -11  -2   6    8.01    0.73
  11   2  -6    8.11    0.64
 -11  -2   7   26.84    1.03
  11   2  -7   27.50    1.14
 -11  -2   8    1.16    0.61
  11   2  -8    1.67    0.60
 -11  -2   9    0.52    0.62
  11   2  -9    0.70    0.47
 -11  -2  10   34.21    2.36
  11   2 -10   36.61    1.26
 -11  -2  11   83.42    2.84
  11   2 -11   86.39    1.95
 -11  -2  12    7.94    0.74
  11   2 -12    7.24    0.90
 -11  -2  13   14.65    1.70
  11   2 -13   12.99    1.09
 -11  -2  14    3.74    1.72
  11   2 -14    1.72    0.79
 -11  -2  15   11.25    1.25
  11   2 -15   11.04    0.85
 -11  -2  16    8.88    1.18
  11   2 -16    7.63    0.95
 -11  -2  17   42.46    1.74
  11   2 -17   39.08    1.59
 -11  -2  18    5.40    1.22
  11   2 -18    5.30    1.10
 -11  -2  19  107.55    2.43
  11   2 -19  109.95    2.86
 -11  -2  20   -0.25    1.09
  11   2 -20   -0.46    0.91
 -11  -2  21   23.24    1.33
  11   2 -21   24.07    1.30
 -11  -2  22   -0.14    1.14
  11   2 -22    0.52    1.14
 -11  -2  23    0.51    1.47
  11   2 -23    1.15    1.19
 -11  -2  24    6.80    1.49
  11   2 -24    6.91    1.15
 -11  -2  25   20.78    1.45
  11   2 -25   22.26    1.27
 -11  -2  26    1.21    1.61
  11   2 -26   -0.01    1.20
 -10  -2 -27    5.01    2.13
 -10  -2 -26   17.33    2.68
 -10  -2 -25   -0.28    1.25
  10   2  25    0.98    3.66
 -10  -2 -24    0.31    1.00
  10   2  24   -0.34    1.48
 -10  -2 -23    0.02    1.44
  10   2  23   -0.30    1.23
 -10  -2 -22    4.13    1.44
  10   2  22    3.37    1.48
 -10  -2 -21   -0.94    1.18
  10   2  21   -1.01    1.58
 -10  -2 -20   25.19    1.73
  10   2  20   23.97    1.56
 -10  -2 -19    1.60    0.97
  10   2  19   -0.15    1.25
 -10  -2 -18   14.04    1.36
  10   2  18   14.50    1.05
 -10  -2 -17    0.32    1.13
  10   2  17    1.03    1.21
 -10  -2 -16   19.75    1.09
  10   2  16   22.43    1.38
 -10  -2 -15    0.26    0.77
  10   2  15   -0.30    0.71
 -10  -2 -14   69.78    2.47
  10   2  14   62.84    2.37
 -10  -2 -13    0.07    0.75
  10   2  13   -0.54    0.70
 -10  -2 -12   96.30    2.45
  10   2  12   95.03    2.43
 -10  -2 -11    3.69    0.66
  10   2  11    4.14    0.81
 -10  -2 -10    1.09    1.28
  10   2  10    1.01    0.65
 -10  -2  -9    8.83    0.72
  10   2   9   10.40    1.18
 -10  -2  -8   34.07    1.13
  10   2   8   34.66    2.18
 -10  -2  -7    4.61    0.68
  10   2   7    4.91    0.66
 -10  -2  -6    6.94    0.73
  10   2   6    6.70    0.62
 -10  -2  -5    3.24    0.54
  10   2   5    3.29    0.53
 -10  -2  -4   34.27    1.30
  10   2   4   32.58    1.34
 -10  -2  -3    0.35    0.51
  10   2   3    0.42    0.70
 -10  -2  -2   61.44    1.58
  10   2   2   67.02    2.13
 -10  -2  -1   -0.10    0.62
  10   2   1    0.15    0.38
 -10  -2   0    4.74    0.56
  10   2   0    5.23    0.57
 -10  -2   1    0.21    0.64
  10   2  -1    0.87    0.43
 -10  -2   2   81.67    3.48
  10   2  -2   81.33    2.12
 -10  -2   3    1.55    0.67
  10   2  -3    2.19    0.69
 -10  -2   4  745.09   17.37
  10   2  -4  739.35   17.56
 -10  -2   5   31.45    2.08
  10   2  -5   31.94    0.96
 -10  -2   6   35.68    1.15
  10   2  -6   35.11    1.15
 -10  -2   7    3.24    0.60
  10   2  -7    3.69    0.60
 -10  -2   8   29.80    1.66
  10   2  -8   28.22    1.13
 -10  -2   9    1.58    0.73
  10   2  -9    0.61    0.52
 -10  -2  10    1.86    0.71
  10   2 -10    2.02    0.55
 -10  -2  11   33.67    1.47
  10   2 -11   34.10    1.16
  10   2 -12  445.05   11.45
 -10  -2  13    4.29    0.71
  10   2 -13    1.26    0.89
 -10  -2  14    1.01    1.03
  10   2 -14    0.43    0.70
 -10  -2  15   14.37    0.93
  10   2 -15   16.10    0.98
 -10  -2  16   15.50    1.28
  10   2 -16   15.71    1.03
 -10  -2  17    2.46    1.20
  10   2 -17    1.69    0.65
 -10  -2  18   85.06    2.84
  10   2 -18   86.26    2.42
 -10  -2  19    5.97    1.28
  10   2 -19    8.38    1.20
 -10  -2  20   14.93    1.52
  10   2 -20   14.12    1.04
 -10  -2  21    1.11    1.77
  10   2 -21    0.28    0.84
 -10  -2  22    4.47    1.22
  10   2 -22    2.85    1.04
 -10  -2  23    2.72    1.14
  10   2 -23    4.08    1.17
 -10  -2  24   20.55    2.66
  10   2 -24   22.78    1.50
 -10  -2  25    1.27    2.64
  10   2 -25    2.79    1.33
 -10  -2  26   11.80    2.32
  10   2 -26   16.17    1.07
  -9  -2 -27    0.00    2.61
   9   2  27   -1.22    3.82
  -9  -2 -26    0.51    1.83
   9   2  26    1.03    1.36
  -9  -2 -25    0.50    1.33
   9   2  25   -0.01    1.51
  -9  -2 -24   -0.64    1.04
  -9  -2 -23    8.29    2.17
   9   2  23    5.47    1.56
  -9  -2 -22    5.22    1.42
   9   2  22    2.61    1.68
  -9  -2 -21   36.87    1.84
   9   2  21   34.81    2.09
  -9  -2 -20    0.68    1.08
   9   2  20    0.27    1.51
  -9  -2 -19    3.02    1.10
   9   2  19    3.41    0.94
  -9  -2 -18    0.11    1.09
   9   2  18    0.49    0.97
  -9  -2 -17    0.49    1.51
   9   2  17    1.70    1.18
  -9  -2 -16    3.81    0.82
   9   2  16    3.64    0.94
  -9  -2 -15    9.90    0.84
   9   2  15   10.17    1.14
  -9  -2 -14    2.19    0.67
   9   2  14    1.17    0.83
  -9  -2 -13    1.02    0.76
   9   2  13    1.51    0.89
  -9  -2 -12    2.86    0.90
   9   2  12    2.75    0.87
  -9  -2 -11   83.12    2.26
   9   2  11   83.51    2.82
  -9  -2 -10    1.94    0.69
   9   2  10    1.62    0.62
  -9  -2  -9   -0.24    0.64
   9   2   9    0.38    0.62
  -9  -2  -8   -0.58    0.58
   9   2   8    0.51    0.69
  -9  -2  -7  104.67    2.46
   9   2   7  108.00    3.03
  -9  -2  -6    7.84    1.20
   9   2   6    6.29    0.75
  -9  -2  -5  173.67    4.58
   9   2   5  174.37    5.14
  -9  -2  -4    0.16    0.37
   9   2   4    0.05    0.55
  -9  -2  -3  508.82    8.55
   9   2   3  517.29   12.00
  -9  -2  -2   35.47    1.07
   9   2   2   36.69    1.98
  -9  -2  -1   53.97    1.98
   9   2   1   52.94    1.78
  -9  -2   0   25.17    0.91
   9   2   0   25.42    1.44
  -9  -2   1    3.19    0.61
   9   2  -1    3.67    0.66
  -9  -2   2   82.33    4.02
   9   2  -2   79.70    2.31
  -9  -2   3   11.88    0.86
   9   2  -3   12.20    0.52
  -9  -2   4  162.43    3.56
   9   2  -4  168.24    5.10
  -9  -2   5  223.66    4.70
   9   2  -5  228.29    5.89
  -9  -2   6    4.09    0.68
   9   2  -6    3.83    0.49
  -9  -2   7  265.38    6.95
   9   2  -7  261.01    5.48
  -9  -2   8    4.12    0.60
   9   2  -8    4.16    0.64
  -9  -2   9  265.64    7.05
   9   2  -9  272.44    4.95
  -9  -2  10    3.86    1.13
   9   2 -10    2.54    0.57
  -9  -2  11    0.46    0.47
  -9  -2  12    3.28    0.79
   9   2 -12    3.75    0.74
  -9  -2  13   14.85    1.64
   9   2 -13   15.80    0.84
  -9  -2  14    1.24    0.93
   9   2 -14    1.79    0.73
  -9  -2  15    2.92    0.68
   9   2 -15    1.89    0.62
  -9  -2  16    0.44    0.84
   9   2 -16    0.30    0.75
  -9  -2  17  150.57    3.59
   9   2 -17  150.80    3.64
  -9  -2  18    4.37    0.85
   9   2 -18    4.74    0.84
  -9  -2  19    3.46    0.94
   9   2 -19    3.59    0.71
  -9  -2  20    0.59    0.80
   9   2 -20    0.49    0.67
  -9  -2  21   33.51    1.47
   9   2 -21   32.24    1.52
  -9  -2  22   -0.50    1.06
   9   2 -22   -0.28    1.03
  -9  -2  23   22.52    1.46
   9   2 -23   24.26    1.32
  -9  -2  24    1.18    1.14
   9   2 -24    0.81    1.72
  -9  -2  25    3.39    1.19
   9   2 -25    2.63    1.51
  -9  -2  26   -0.51    1.37
   9   2 -26   -0.22    1.30
  -9  -2  27    6.83    2.09
   9   2 -27    5.86    1.88
  -8  -2 -28   11.00    3.04
  -8  -2 -27   -0.24    2.33
  -8  -2 -26   23.72    1.57
   8   2  26   16.63    2.69
  -8  -2 -25    0.51    1.43
  -8  -2 -24    0.10    1.42
   8   2  24    1.95    1.31
  -8  -2 -23    0.62    1.18
   8   2  23    2.27    2.13
  -8  -2 -22   15.86    1.55
   8   2  22   13.79    1.68
  -8  -2 -21    0.46    1.01
   8   2  21   -1.83    1.78
  -8  -2 -20   14.13    1.10
   8   2  20   16.91    2.10
  -8  -2 -19    2.63    1.03
   8   2  19    0.29    1.99
  -8  -2 -18   26.96    1.22
   8   2  18   26.62    1.59
  -8  -2 -17    1.58    0.97
   8   2  17    0.34    1.05
  -8  -2 -16    0.26    0.72
   8   2  16    0.07    0.62
  -8  -2 -15    7.81    0.81
  -8  -2 -14  127.89    3.21
   8   2  14  123.70    4.82
  -8  -2 -13    1.67    0.53
   8   2  13    2.32    0.70
  -8  -2 -12   75.49    2.10
   8   2  12   78.77    2.54
  -8  -2 -11    5.44    0.54
   8   2  11    6.09    0.63
  -8  -2 -10    1.42    0.55
   8   2  10    0.76    0.75
  -8  -2  -9   24.68    0.90
   8   2   9   24.40    1.14
  -8  -2  -8   78.22    2.37
   8   2   8   84.96    2.23
  -8  -2  -7   42.38    1.74
   8   2   7   44.97    2.00
  -8  -2  -6   85.18    2.47
   8   2   6   83.08    1.70
  -8  -2  -5   39.77    1.15
   8   2   5   40.27    1.18
  -8  -2  -4  142.99    3.96
   8   2   4  148.96    4.20
  -8  -2  -3   37.40    1.24
   8   2   3   37.78    1.03
  -8  -2  -2  140.41    3.22
   8   2   2  139.25    3.78
  -8  -2  -1    1.49    0.38
   8   2   1    1.69    0.78
  -8  -2   0  821.37   15.71
   8   2   0  879.65   20.12
  -8  -2   1    0.28    0.37
   8   2  -1    0.00    0.38
  -8  -2   2  680.05   16.38
   8   2  -2  664.78   10.76
  -8  -2   3  106.34    2.48
   8   2  -3  107.90    2.60
  -8  -2   4   77.38    3.45
   8   2  -4   76.70    1.95
  -8  -2   5    3.78    0.47
   8   2  -5    4.21    0.61
  -8  -2   6  287.45    6.17
   8   2  -6  281.63    5.82
  -8  -2   7   17.39    0.96
   8   2  -7   16.54    0.85
  -8  -2   8    0.91    0.41
   8   2  -8    0.67    0.44
  -8  -2   9    0.89    0.42
   8   2  -9    0.28    0.62
  -8  -2  10   69.19    2.99
   8   2 -10   76.44    2.05
  -8  -2  11   14.86    1.41
   8   2 -11   14.89    0.90
  -8  -2  12   51.52    2.83
   8   2 -12   54.32    1.94
  -8  -2  13   20.62    1.18
   8   2 -13   22.11    1.17
  -8  -2  14    1.65    0.70
   8   2 -14    0.15    1.04
  -8  -2  15    2.81    0.64
   8   2 -15    3.87    1.16
  -8  -2  16  160.69    4.39
   8   2 -16  159.53    3.29
  -8  -2  17    0.05    0.93
   8   2 -17   -0.75    0.67
  -8  -2  18    8.52    1.69
   8   2 -18    8.52    1.13
  -8  -2  19    1.33    0.81
   8   2 -19    1.24    1.26
  -8  -2  20   20.79    1.35
   8   2 -20   18.95    1.57
  -8  -2  21    2.12    1.14
   8   2 -21    0.33    0.97
   8   2 -22    2.26    0.92
  -8  -2  23    0.57    1.50
   8   2 -23    0.98    1.09
  -8  -2  24    1.24    1.24
   8   2 -24    2.98    1.71
  -8  -2  25    2.82    1.32
   8   2 -25    1.35    1.26
  -8  -2  26   51.18    2.95
   8   2 -26   56.75    2.08
  -8  -2  27   -1.17    3.33
   8   2 -27   -2.52    2.35
  -8  -2  28    0.43    3.51
  -7  -2 -28    1.80    3.39
  -7  -2 -27    0.73    1.95
   7   2  27    1.22    2.22
  -7  -2 -26    1.29    2.09
   7   2  26    0.14    1.24
  -7  -2 -25    0.29    1.42
   7   2  25    0.93    2.70
  -7  -2 -24    2.52    1.50
   7   2  24    3.17    1.48
  -7  -2 -23    0.64    1.09
   7   2  23    1.17    1.07
  -7  -2 -22    1.44    0.95
  -7  -2 -21    1.53    1.12
   7   2  21    1.40    1.50
  -7  -2 -20    0.08    0.95
   7   2  20    2.17    1.82
  -7  -2 -19    2.79    1.04
   7   2  19    1.87    1.05
  -7  -2 -18    3.00    0.78
   7   2  18    2.53    0.79
  -7  -2 -17  147.15    4.43
   7   2  17  144.37    3.42
  -7  -2 -16    4.42    0.65
   7   2  16    4.47    1.44
  -7  -2 -15   15.85    1.46
   7   2  15   16.21    1.16
  -7  -2 -14    1.38    0.66
   7   2  14    0.09    0.90
  -7  -2 -13   82.70    2.57
   7   2  13   85.85    3.69
  -7  -2 -12   -0.84    0.76
   7   2  12    0.35    0.56
  -7  -2 -11   45.74    1.46
   7   2  11   46.02    1.55
  -7  -2 -10   18.41    0.86
   7   2  10   18.17    0.78
  -7  -2  -9  747.74   17.62
   7   2   9  765.93   17.73
  -7  -2  -8    0.26    0.35
   7   2   8    0.28    0.37
  -7  -2  -7   56.65    1.45
   7   2   7   57.16    1.46
  -7  -2  -6    4.47    0.45
   7   2   6    5.95    0.87
  -7  -2  -5    0.72    0.41
   7   2   5    0.43    0.41
  -7  -2  -4    9.50    0.49
   7   2   4   11.16    0.66
  -7  -2  -3    2.87    0.46
   7   2   3    2.71    0.41
  -7  -2  -2    3.60    0.44
   7   2   2    3.80    0.37
  -7  -2  -1    2.94    0.34
   7   2   1    2.78    0.51
  -7  -2   0    0.90    0.31
   7   2   0    0.80    0.32
  -7  -2   1  115.45    3.31
   7   2  -1  110.32    2.28
  -7  -2   2   61.68    1.87
   7   2  -2   60.92    1.50
  -7  -2   3   95.40    2.06
   7   2  -3  100.17    2.95
  -7  -2   4   81.74    1.95
   7   2  -4   83.91    2.04
  -7  -2   5  110.69    2.62
   7   2  -5  111.71    3.24
  -7  -2   6   31.76    1.02
   7   2  -6   32.93    1.31
  -7  -2   7   65.70    2.15
   7   2  -7   65.20    1.80
  -7  -2   8   16.97    0.74
   7   2  -8   15.56    0.89
  -7  -2   9  147.36    4.20
   7   2  -9  152.40    4.29
  -7  -2  10   52.34    2.44
   7   2 -10   47.52    2.15
  -7  -2  11  100.17    2.26
   7   2 -11  102.12    3.27
  -7  -2  12   74.08    2.02
   7   2 -12   73.26    2.57
  -7  -2  13    2.39    0.69
   7   2 -13    2.89    1.37
  -7  -2  14    2.47    0.63
   7   2 -14    2.54    0.65
  -7  -2  15    2.49    0.58
   7   2 -15    1.94    1.06
  -7  -2  16   -0.98    1.29
   7   2 -16    0.37    0.61
  -7  -2  17    0.12    0.72
   7   2 -17   -0.11    0.75
  -7  -2  18   -0.52    0.97
   7   2 -18    0.35    0.69
  -7  -2  19   98.29    3.36
   7   2 -19  101.64    2.40
  -7  -2  20    1.25    1.08
   7   2 -20    0.89    0.72
  -7  -2  21   81.10    3.81
   7   2 -21   83.96    1.99
  -7  -2  22   -0.31    0.99
   7   2 -22   -0.25    1.10
  -7  -2  23    6.24    1.31
   7   2 -23    6.30    1.13
  -7  -2  24    6.27    1.29
   7   2 -24    8.27    1.60
  -7  -2  25   17.41    1.68
   7   2 -25   17.75    1.75
  -7  -2  26    1.29    1.14
   7   2 -26    0.76    1.40
  -7  -2  27   19.92    2.13
   7   2 -27   22.92    1.48
  -7  -2  28   -2.91    3.78
   7   2 -28    1.33    2.62
  -6  -2 -29    5.37    5.81
  -6  -2 -28    0.56    1.39
  -6  -2 -27   -0.54    1.29
   6   2  27   -0.87    1.56
  -6  -2 -26    1.04    1.07
   6   2  26    1.02    2.09
  -6  -2 -25    0.88    0.80
   6   2  25   -0.26    2.68
  -6  -2 -24   78.05    2.63
   6   2  24   86.43    5.09
  -6  -2 -23    2.38    1.27
   6   2  23    1.60    1.27
  -6  -2 -22    0.05    1.32
   6   2  22    0.24    1.37
  -6  -2 -21    2.29    0.82
   6   2  21    2.29    0.90
  -6  -2 -20    2.88    1.14
   6   2  20    3.87    0.95
  -6  -2 -19    1.62    0.88
   6   2  19    1.53    1.76
  -6  -2 -18    0.87    0.73
   6   2  18    0.87    0.68
  -6  -2 -17    1.56    0.64
   6   2  17    1.26    0.77
  -6  -2 -16  148.58    3.45
   6   2  16  153.36    4.65
  -6  -2 -15    4.40    0.69
   6   2  15    4.54    0.74
  -6  -2 -14    0.89    0.60
   6   2  14    0.60    0.64
  -6  -2 -13    3.86    0.62
   6   2  13    3.79    0.67
  -6  -2 -12   74.65    1.92
   6   2  12   75.47    3.40
  -6  -2 -11    0.77    0.48
   6   2  11    0.53    0.51
  -6  -2 -10   62.45    1.41
   6   2  10   63.67    2.18
  -6  -2  -9   24.84    0.75
   6   2   9   24.36    0.83
  -6  -2  -8  150.54    3.20
   6   2   8  152.74    3.22
  -6  -2  -7   72.43    1.85
   6   2   7   73.66    2.11
  -6  -2  -6   23.56    0.70
   6   2   6   21.96    0.79
  -6  -2  -5   15.42    0.55
   6   2   5   15.37    0.75
  -6  -2  -4  609.17   14.41
   6   2   4  644.63   15.53
  -6  -2  -3    0.25    0.25
   6   2   3    0.31    0.26
  -6  -2  -2  188.83    4.05
   6   2   2  197.75    4.14
  -6  -2  -1    7.74    0.36
   6   2   1    8.56    0.53
  -6  -2   0  215.64    4.56
   6   2   0  210.94    5.16
  -6  -2   1    9.07    0.50
   6   2  -1    9.51    0.55
  -6  -2   2    2.99    0.42
   6   2  -2    3.36    0.27
  -6  -2   3    0.36    0.44
   6   2  -3    0.60    0.40
  -6  -2   4  630.46   12.14
   6   2  -4  631.40   10.17
  -6  -2   5   -0.15    0.54
   6   2  -5    0.10    0.29
  -6  -2   6  563.99   13.86
   6   2  -6  571.54   10.95
  -6  -2   7  181.06    5.28
   6   2  -7  187.89    6.76
  -6  -2   8   13.22    0.80
   6   2  -8   13.44    0.58
  -6  -2   9    2.92    0.59
   6   2  -9    2.70    0.76
  -6  -2  10    6.19    0.78
   6   2 -10    6.06    0.52
  -6  -2  11   43.76    1.41
   6   2 -11   43.19    1.83
  -6  -2  12   38.22    1.46
  -6  -2  13    0.00    0.54
   6   2 -13    0.04    0.45
  -6  -2  14  504.23    9.31
   6   2 -14  507.23   10.11
   6   2 -15    2.14    0.63
  -6  -2  16   18.07    1.17
   6   2 -16   16.15    0.79
  -6  -2  17   15.00    1.60
   6   2 -17   13.47    0.88
  -6  -2  18    0.98    0.89
   6   2 -18   -0.40    0.74
  -6  -2  19    8.44    1.16
   6   2 -19    9.47    0.95
  -6  -2  20    1.60    0.96
   6   2 -20    1.87    0.89
  -6  -2  21    0.08    1.01
   6   2 -21    1.13    0.86
  -6  -2  22   24.31    1.29
   6   2 -22   23.81    1.32
  -6  -2  23    0.34    1.23
   6   2 -23    0.52    1.05
  -6  -2  24   11.50    1.54
   6   2 -24   12.50    1.16
  -6  -2  25    1.68    1.59
   6   2 -25    0.52    1.21
  -6  -2  26    7.22    1.51
   6   2 -26    7.45    1.62
  -6  -2  27   -0.39    3.03
   6   2 -27    0.74    1.26
   6   2 -28   -0.09    1.39
  -5  -2 -30    1.02    1.95
  -5  -2 -29    1.68    2.11
  -5  -2 -28    0.12    3.43
   5   2  28    1.84    2.83
  -5  -2 -27   11.02    1.49
   5   2  27    8.02    1.67
  -5  -2 -26    2.35    1.47
   5   2  26    2.41    1.56
  -5  -2 -25    6.72    1.58
   5   2  25    9.07    1.25
  -5  -2 -24    1.54    1.27
   5   2  24   -0.24    1.40
  -5  -2 -23    0.00    1.00
   5   2  23    0.19    0.98
  -5  -2 -22    0.77    0.84
   5   2  22    0.77    0.91
  -5  -2 -21   20.58    1.39
   5   2  21   21.01    1.54
  -5  -2 -20    1.93    0.73
   5   2  20    1.65    0.96
  -5  -2 -19  114.26    3.00
   5   2  19  114.07    2.54
  -5  -2 -18    2.17    0.67
   5   2  18    1.70    0.85
  -5  -2 -17    0.29    0.62
   5   2  17    0.41    0.60
  -5  -2 -16    1.03    0.56
  -5  -2 -15  216.63    4.17
   5   2  15  202.11    5.58
  -5  -2 -14   20.12    0.98
   5   2  14   18.43    1.12
  -5  -2 -13    0.44    0.44
   5   2  13    0.85    0.59
  -5  -2 -12   21.61    0.68
   5   2  12   21.62    0.90
  -5  -2 -11  199.90    5.29
   5   2  11  205.67    5.09
  -5  -2 -10    7.31    0.65
   5   2  10    5.43    0.59
  -5  -2  -9   37.23    1.42
   5   2   9   35.33    1.50
  -5  -2  -8   15.06    0.63
   5   2   8   15.44    0.80
  -5  -2  -7  631.02   15.44
   5   2   7  603.35   11.42
  -5  -2  -6  114.36    2.13
   5   2   6  116.58    2.55
  -5  -2  -5  349.96    8.66
   5   2   5  354.59    6.86
  -5  -2  -4    4.51    0.38
   5   2   4    5.49    0.36
  -5  -2  -3   50.33    1.52
   5   2   3   51.68    1.21
  -5  -2  -2   28.89    0.82
   5   2   2   30.29    1.09
  -5  -2  -1  550.89   10.53
   5   2   1  571.07   18.92
  -5  -2   0    3.91    0.32
   5   2   0    3.72    0.40
  -5  -2   1  246.07    4.91
   5   2  -1  259.89    5.32
  -5  -2   2   41.99    1.12
   5   2  -2   40.78    1.29
  -5  -2   3   45.48    1.41
   5   2  -3   46.22    1.48
  -5  -2   4  215.61    4.78
   5   2  -4  212.46    7.47
  -5  -2   5  639.08   12.76
   5   2  -5  652.80   12.72
  -5  -2   6   84.32    2.21
   5   2  -6   86.27    2.06
  -5  -2   7  301.83    7.54
   5   2  -7  301.25    6.20
  -5  -2   8   89.96    2.75
   5   2  -8   86.85    2.68
  -5  -2   9   70.75    2.30
   5   2  -9   70.48    2.09
  -5  -2  10   21.68    0.97
   5   2 -10   22.79    1.03
  -5  -2  11  201.28    7.33
   5   2 -11  189.89    6.73
  -5  -2  12    1.69    0.48
   5   2 -12    1.70    0.82
  -5  -2  13   71.20    2.14
   5   2 -13   69.72    1.94
  -5  -2  14   40.17    1.77
   5   2 -14   34.95    1.33
  -5  -2  15    3.47    1.37
   5   2 -15    1.66    0.96
  -5  -2  16    0.00    0.62
   5   2 -16   -0.13    0.73
  -5  -2  17   -0.71    0.78
   5   2 -17   -0.08    0.63
  -5  -2  18    1.58    1.04
   5   2 -18    2.18    0.56
  -5  -2  19   80.84    2.26
   5   2 -19   80.06    2.08
  -5  -2  20    1.06    1.11
   5   2 -20    0.40    0.71
  -5  -2  21    0.10    0.86
   5   2 -21    0.83    1.05
  -5  -2  22    0.65    1.35
   5   2 -22    0.20    1.37
  -5  -2  23   59.61    2.07
   5   2 -23   58.55    1.65
  -5  -2  24    1.56    1.39
   5   2 -24    1.39    1.05
  -5  -2  25    0.70    1.36
   5   2 -25   -0.61    1.18
  -5  -2  26    0.96    1.33
   5   2 -26   -0.48    1.50
  -5  -2  27    4.31    1.20
   5   2 -27    5.38    1.38
  -5  -2  28    0.16    1.41
   5   2 -28   -1.58    1.58
  -5  -2  29    3.25    2.71
   5   2 -29    1.91    1.89
  -4  -2 -30   15.76    2.94
   4   2  30   13.53    3.95
  -4  -2 -29    0.60    1.51
  -4  -2 -28   -0.20    1.67
  -4  -2 -27    0.24    1.11
   4   2  27   -0.19    1.24
  -4  -2 -26   21.08    1.74
   4   2  26   20.92    3.09
  -4  -2 -25    0.42    1.08
   4   2  25    3.34    2.19
  -4  -2 -24    0.61    0.99
   4   2  24    1.41    0.97
  -4  -2 -23   -0.21    1.07
   4   2  23    0.97    1.36
  -4  -2 -22   30.80    1.68
   4   2  22   28.56    1.77
  -4  -2 -21    1.84    1.32
   4   2  21   -0.73    1.25
  -4  -2 -20   13.34    0.97
   4   2  20   14.33    1.40
  -4  -2 -19    3.99    0.88
   4   2  19    4.20    0.97
  -4  -2 -18   12.99    0.89
   4   2  18   13.27    1.05
  -4  -2 -17    1.13    0.71
   4   2  17    0.67    0.89
  -4  -2 -16   17.51    1.09
   4   2  16   16.51    1.48
  -4  -2 -15    1.58    0.47
   4   2  15    2.42    0.73
  -4  -2 -14    7.66    1.09
   4   2  14    6.58    1.11
  -4  -2 -13    5.13    0.65
   4   2  13    5.86    0.63
  -4  -2 -12  121.07    4.71
   4   2  12  119.14    4.62
  -4  -2 -11   13.18    0.72
   4   2  11   15.41    1.11
  -4  -2 -10  924.35   21.82
   4   2  10  964.45   22.91
  -4  -2  -9    2.57    0.39
   4   2   9    1.95    0.43
  -4  -2  -8   72.95    2.09
   4   2   8   76.17    2.34
  -4  -2  -7    2.09    0.31
   4   2   7    2.24    0.43
  -4  -2  -6   29.57    1.10
   4   2   6   28.40    0.92
  -4  -2  -5  122.49    3.38
   4   2   5  127.00    4.33
  -4  -2  -4  105.00    2.28
   4   2   4  103.53    2.85
  -4  -2  -3   34.18    1.11
   4   2   3   35.27    1.65
  -4  -2  -2 1800.17   40.39
   4   2   2 1869.71   41.07
  -4  -2  -1    5.45    0.36
   4   2   1    5.39    0.34
  -4  -2   0  499.97   12.09
   4   2   0  485.80   11.15
  -4  -2   1    0.75    0.25
   4   2  -1    0.88    0.23
  -4  -2   2    7.25    0.34
   4   2  -2    7.61    0.33
  -4  -2   3   22.11    0.71
   4   2  -3   22.18    0.83
  -4  -2   4 1278.27   24.00
   4   2  -4 1267.57   23.23
  -4  -2   5  190.42    4.22
   4   2  -5  193.51    4.75
  -4  -2   6    8.58    0.45
   4   2  -6    8.50    0.52
  -4  -2   7   28.33    1.47
   4   2  -7   28.28    0.99
  -4  -2   8  143.32    6.06
   4   2  -8  128.51    4.83
  -4  -2   9   28.80    0.92
   4   2  -9   30.50    0.96
  -4  -2  10  142.83    3.84
   4   2 -10  138.93    3.25
  -4  -2  11    1.39    0.45
   4   2 -11    1.71    0.53
  -4  -2  12  580.28   21.26
   4   2 -12  526.58   12.46
  -4  -2  13   36.44    1.53
   4   2 -13   37.67    1.23
  -4  -2  14    0.63    0.46
   4   2 -14    0.14    0.69
  -4  -2  15    1.52    0.87
   4   2 -15    1.29    0.66
  -4  -2  16    6.21    0.94
   4   2 -16    5.30    0.59
  -4  -2  17   13.26    1.05
   4   2 -17   10.61    0.75
  -4  -2  18   19.76    2.28
   4   2 -18   32.86    1.34
  -4  -2  19   30.60    1.72
   4   2 -19   34.65    1.29
   4   2 -20   14.14    0.96
  -4  -2  21    0.39    0.94
   4   2 -21    0.59    0.64
  -4  -2  22    0.23    1.04
   4   2 -22    0.82    1.07
  -4  -2  23   -1.29    1.49
   4   2 -23   -0.87    1.09
   4   2 -24    1.78    1.30
  -4  -2  25    0.04    2.48
   4   2 -25    0.88    1.09
  -4  -2  26    0.99    1.66
   4   2 -26    0.78    0.99
  -4  -2  27    0.32    1.50
   4   2 -27   -0.07    1.47
  -4  -2  28   62.60    2.56
   4   2 -28   52.92    1.75
  -4  -2  29    0.33    3.36
   4   2 -29    1.13    2.66
  -3  -2 -30    1.73    4.12
  -3  -2 -29    0.90    2.64
  -3  -2 -28    1.13    1.33
   3   2  28    0.91    3.25
  -3  -2 -27    1.13    1.24
   3   2  27    0.62    1.38
  -3  -2 -26   -1.08    1.58
  -3  -2 -25   24.85    1.40
   3   2  25   23.86    1.52
  -3  -2 -24    0.64    1.11
   3   2  24    0.31    1.05
  -3  -2 -23    0.57    0.86
   3   2  23   -0.24    1.25
  -3  -2 -22    1.00    1.18
   3   2  22    2.29    1.91
  -3  -2 -21   57.08    1.59
   3   2  21   56.13    2.19
  -3  -2 -20    0.85    0.76
   3   2  20    0.80    0.71
  -3  -2 -19   22.25    1.41
   3   2  19   21.26    1.16
  -3  -2 -18    9.37    0.81
   3   2  18   10.05    0.89
  -3  -2 -17  282.86    6.20
   3   2  17  287.03    6.16
  -3  -2 -16    3.54    0.65
   3   2  16    4.77    0.85
  -3  -2 -15   43.90    1.34
   3   2  15   45.30    1.28
  -3  -2 -14   10.82    0.62
   3   2  14   12.38    0.75
  -3  -2 -13   74.29    1.65
   3   2  13   78.45    2.47
  -3  -2 -12    7.39    0.52
   3   2  12    7.39    0.60
  -3  -2 -11    8.30    0.49
   3   2  11    9.17    0.64
  -3  -2 -10    1.30    0.31
   3   2  10    1.29    0.40
  -3  -2  -9  349.34    7.04
   3   2   9  329.89    7.81
  -3  -2  -8   42.97    1.49
   3   2   8   43.95    1.90
  -3  -2  -7  898.16   17.16
   3   2   7  886.35   16.53
  -3  -2  -6  183.44    4.96
   3   2   6  189.98    4.44
  -3  -2  -5  274.48    6.77
   3   2   5  281.51    6.98
  -3  -2  -4  167.57    3.49
   3   2   4  169.66    4.28
  -3  -2  -3 1774.97   54.17
   3   2   3 1888.10   58.00
  -3  -2  -2    1.02    0.18
   3   2   2    0.89    0.19
  -3  -2  -1  257.99    6.24
   3   2   1  258.14    4.95
  -3  -2   0   37.10    1.03
   3   2   0   36.45    0.95
  -3  -2   1   16.87    0.53
   3   2  -1   17.40    0.54
  -3  -2   2    0.28    0.22
   3   2  -2    0.24    0.23
  -3  -2   3  382.98    7.46
   3   2  -3  377.55    7.46
  -3  -2   4   79.25    2.40
   3   2  -4   80.78    2.41
  -3  -2   5    0.53    0.29
   3   2  -5    0.37    0.32
  -3  -2   6  282.99    6.59
   3   2  -6  291.64    5.74
  -3  -2   7   49.62    1.54
   3   2  -7   49.69    1.27
   3   2  -8    7.81    0.65
  -3  -2   9   93.71    2.92
   3   2  -9   99.47    2.34
  -3  -2  10   -0.17    0.84
   3   2 -10    5.02    0.63
  -3  -2  11    1.41    0.54
   3   2 -11    3.09    0.51
  -3  -2  12   -0.07    0.56
   3   2 -12   -0.18    0.59
  -3  -2  13  460.70   11.80
   3   2 -13  466.46   11.18
  -3  -2  14    0.71    0.56
   3   2 -14   -0.15    0.55
  -3  -2  15  116.31    5.04
   3   2 -15  120.70    3.10
  -3  -2  16    7.61    1.02
   3   2 -16    7.22    0.76
  -3  -2  17   29.55    1.08
   3   2 -17   30.17    1.15
  -3  -2  18    4.73    0.77
   3   2 -18    3.22    0.80
  -3  -2  19   89.40    5.22
   3   2 -19   97.72    2.53
  -3  -2  20    0.53    0.92
   3   2 -20    0.13    0.82
  -3  -2  21  143.71    3.90
   3   2 -21  155.06    3.22
  -3  -2  22    3.61    1.33
   3   2 -22    3.54    0.92
  -3  -2  23   12.19    1.24
   3   2 -23   14.58    1.17
   3   2 -24    3.00    0.99
  -3  -2  25    1.67    1.65
   3   2 -25    0.03    1.07
  -3  -2  26   -0.98    1.82
   3   2 -26    0.93    1.02
  -3  -2  27    4.03    2.99
   3   2 -27    1.01    1.31
  -3  -2  28    2.88    3.25
   3   2 -28    1.27    1.56
  -3  -2  29   20.67    3.25
   3   2 -29   18.91    1.98
  -2  -2 -31    0.42    1.92
  -2  -2 -30    9.00    2.32
  -2  -2 -29    9.00    2.08
   2   2  29   -0.18    3.07
  -2  -2 -28   14.33    2.62
   2   2  28    8.92    1.97
  -2  -2 -27   -0.10    1.01
   2   2  27    0.02    1.71
  -2  -2 -26    3.59    1.62
   2   2  26    1.16    1.82
  -2  -2 -25    0.24    1.04
   2   2  25    1.42    1.13
  -2  -2 -24    4.54    1.09
   2   2  24    3.93    0.93
  -2  -2 -23   11.61    1.19
   2   2  23   11.81    1.46
  -2  -2 -22  104.14    2.96
   2   2  22  105.59    2.43
  -2  -2 -21    2.70    0.72
   2   2  21    2.59    0.97
  -2  -2 -20    0.24    0.91
   2   2  20    0.27    0.77
  -2  -2 -19   -0.53    0.85
   2   2  19    0.55    0.85
  -2  -2 -18    3.30    0.63
   2   2  18    2.10    0.69
  -2  -2 -17    1.19    0.53
   2   2  17    1.18    0.71
  -2  -2 -16   61.63    1.63
   2   2  16   60.47    2.15
  -2  -2 -15    2.34    0.47
   2   2  15    2.61    0.49
  -2  -2 -14  553.65   10.72
   2   2  14  524.92   10.50
  -2  -2 -13   16.12    0.80
   2   2  13   17.04    1.34
  -2  -2 -12  235.68    4.92
   2   2  12  240.34    6.44
  -2  -2 -11   29.34    1.81
   2   2  11   26.28    1.36
  -2  -2 -10    0.31    0.37
   2   2  10    0.06    0.83
  -2  -2  -9   68.56    2.37
   2   2   9   67.46    2.16
  -2  -2  -8   15.87    0.80
  -2  -2  -7  247.96    4.62
   2   2   7  245.90    6.01
  -2  -2  -6    7.73    0.32
   2   2   6    7.57    0.52
  -2  -2  -5    7.19    0.32
   2   2   5    8.23    0.33
  -2  -2  -4   36.92    1.14
   2   2   4   38.98    1.37
  -2  -2  -3    0.04    0.14
   2   2   3    0.00    0.12
  -2  -2  -2  489.83    9.55
   2   2   2  499.31    9.27
  -2  -2  -1   14.77    0.53
   2   2   1   17.29    0.74
  -2  -2   0  124.40    4.85
   2   2   0  126.03    3.08
  -2  -2   1   25.87    0.74
   2   2  -1   28.78    0.82
   2   2  -2  680.50   21.36
   2   2  -3   17.53    0.83
  -2  -2   4  380.24   14.24
   2   2  -4  370.88   11.82
  -2  -2   5   93.19    3.59
   2   2  -5   90.88    2.36
  -2  -2   6  174.72    6.27
   2   2  -6  172.49    4.38
  -2  -2   7   32.94    1.56
   2   2  -7   32.68    1.69
  -2  -2   8  121.36    3.36
   2   2  -8  121.69    3.36
  -2  -2   9   43.14    2.11
   2   2  -9   45.01    1.95
  -2  -2  10  493.76    9.75
   2   2 -10  499.97    8.60
  -2  -2  11    0.34    0.43
   2   2 -11    0.66    0.44
  -2  -2  12  263.50   10.21
   2   2 -12  237.62    4.91
  -2  -2  13   19.57    1.03
   2   2 -13   19.55    0.97
  -2  -2  14   65.74    3.27
   2   2 -14   68.35    1.77
  -2  -2  15   13.27    0.85
   2   2 -15   15.06    0.84
  -2  -2  16  179.20    5.09
   2   2 -16  182.50    4.22
  -2  -2  17    7.07    1.31
   2   2 -17    6.59    0.65
  -2  -2  18   47.77    2.81
   2   2 -18   51.65    1.72
  -2  -2  19   23.16    1.32
   2   2 -19   24.79    1.02
  -2  -2  20   22.39    1.50
   2   2 -20   26.87    1.09
  -2  -2  21    1.66    1.19
   2   2 -21    0.29    1.05
  -2  -2  22   12.40    1.18
   2   2 -22   10.82    0.99
   2   2 -23    2.06    1.05
  -2  -2  24   26.21    1.30
   2   2 -24   26.40    1.44
  -2  -2  25    2.49    1.54
   2   2 -25    2.02    1.02
  -2  -2  26   60.13    3.49
   2   2 -26   62.24    2.09
  -2  -2  27    0.79    1.95
   2   2 -27    1.49    1.32
  -2  -2  28   -0.32    1.56
   2   2 -28    2.78    1.78
   2   2 -29   -0.29    1.27
  -1  -2 -31    3.80    3.12
  -1  -2 -30   -1.14    3.10
  -1  -2 -29    3.76    1.87
   1   2  29    6.57    3.00
  -1  -2 -28    1.59    1.64
   1   2  28    0.04    0.74
  -1  -2 -27    1.97    1.64
  -1  -2 -26   -0.71    1.63
   1   2  26   -0.03    1.24
  -1  -2 -25    2.18    0.99
   1   2  25    3.03    1.79
  -1  -2 -24    0.52    1.03
   1   2  24    1.14    1.22
  -1  -2 -23  110.77    5.82
   1   2  23  100.38    4.54
  -1  -2 -22    1.79    0.77
   1   2  22    0.04    1.20
  -1  -2 -21    7.79    0.84
   1   2  21    7.96    0.84
  -1  -2 -20   -0.31    0.70
   1   2  20   -0.58    1.01
  -1  -2 -19   43.06    1.58
   1   2  19   45.93    2.76
  -1  -2 -18    0.61    0.70
   1   2  18    0.27    0.93
  -1  -2 -17  202.26    3.86
   1   2  17  200.98    4.21
  -1  -2 -16    1.64    1.01
   1   2  16    1.91    1.03
  -1  -2 -15    0.68    0.43
   1   2  15    1.32    0.82
  -1  -2 -14   38.45    1.14
   1   2  14   35.95    1.53
  -1  -2 -13   12.75    0.69
   1   2  13   13.30    0.74
  -1  -2 -12   20.35    1.01
   1   2  12   19.77    0.71
  -1  -2 -11   34.10    1.04
   1   2  11   29.89    1.61
  -1  -2 -10   75.14    1.81
   1   2  10   75.18    1.65
  -1  -2  -9  332.76    8.52
   1   2   9  311.85    6.59
  -1  -2  -8  227.80    5.82
  -1  -2  -7   26.75    0.75
   1   2   7   25.49    0.84
  -1  -2  -6   20.24    1.13
  -1  -2  -5  852.18   27.07
  -1  -2  -4  186.13    6.61
   1   2   4   -0.30    0.32
  -1  -2  -2   23.59    0.83
   1   2   2   21.42    0.75
  -1  -2  -1  261.63    9.09
   1   2   1  265.82    5.10
  -1  -2   0  102.32    3.43
   1   2   0   98.43    1.77
  -1  -2   1  417.63    8.02
   1   2  -1  420.59    7.12
  -1  -2   2   69.86    1.62
   1   2  -2   66.52    1.49
   1   2  -3 1960.21   61.69
  -1  -2   4    6.60    0.32
   1   2  -4    7.10    0.32
  -1  -2   5   17.81    0.58
   1   2  -5   17.45    0.46
  -1  -2   6    0.81    0.35
   1   2  -6    0.74    0.35
  -1  -2   7  379.60    6.63
   1   2  -7  398.88    9.81
  -1  -2   8   15.84    0.71
   1   2  -8   14.80    0.78
  -1  -2   9  501.58   11.86
   1   2  -9  492.64   12.21
  -1  -2  10   12.79    0.61
   1   2 -10   13.53    0.54
  -1  -2  11  192.05    3.96
   1   2 -11  193.99    3.62
  -1  -2  12    5.90    0.77
   1   2 -12    6.86    0.69
  -1  -2  13  338.56   11.59
   1   2 -13  306.52    6.25
  -1  -2  14   75.05    2.30
   1   2 -14   76.82    1.94
  -1  -2  15  370.26    9.59
   1   2 -15  385.24    7.89
  -1  -2  16   17.53    0.87
   1   2 -16   17.83    0.80
   1   2 -17  152.39    4.34
  -1  -2  18   21.29    1.36
   1   2 -18   19.46    0.89
  -1  -2  19   94.88    2.49
   1   2 -19   91.15    2.16
  -1  -2  20    0.68    0.89
   1   2 -20   -0.06    0.81
  -1  -2  21   42.01    1.72
   1   2 -21   42.20    1.65
  -1  -2  22    0.90    0.99
   1   2 -22    2.20    0.99
  -1  -2  23    9.46    1.21
   1   2 -23    7.82    1.03
  -1  -2  24    1.22    1.36
   1   2 -24    0.47    1.04
  -1  -2  25    8.41    1.69
   1   2 -25    7.18    1.03
  -1  -2  26    1.14    1.21
   1   2 -26    0.09    1.12
  -1  -2  27    1.77    1.59
   1   2 -27    0.68    1.53
  -1  -2  28    1.32    1.59
   1   2 -28    1.50    1.62
  -1  -2  29    0.85    1.11
   1   2 -29    0.10    1.21
   0  -2 -31   -0.22    2.69
   0  -2 -30   23.37    2.34
   0   2  30   20.91    3.53
   0  -2 -29   -3.76    4.66
   0   2  29    0.20    3.12
   0  -2 -28    6.42    1.60
   0   2  28    6.10    1.58
   0  -2 -27    0.46    1.80
   0   2  27   -0.81    2.32
   0  -2 -26    3.60    1.43
   0   2  26    1.68    1.93
   0  -2 -25   -0.36    1.00
   0   2  25    0.04    1.20
   0  -2 -24   54.29    1.60
   0   2  24   49.67    2.30
   0  -2 -23    3.44    1.07
   0  -2 -22   -0.13    0.90
   0   2  22   -0.20    0.92
   0  -2 -21    3.66    0.65
   0   2  21    3.75    0.88
   0  -2 -20   25.55    1.63
   0   2  20   28.43    1.63
   0  -2 -19   78.82    2.84
   0   2  19   85.39    2.44
   0  -2 -18   99.69    3.40
   0   2  18  101.41    2.96
   0  -2 -17    1.46    0.60
   0   2  17    0.62    0.71
   0  -2 -16   65.67    2.21
   0   2  16   57.98    1.87
   0  -2 -15    6.48    0.88
   0  -2 -14   63.11    1.86
   0   2  14   64.90    2.51
   0  -2 -13    0.52    0.55
   0   2  13   -0.30    0.58
   0  -2 -12   52.24    1.26
   0  -2 -11   40.81    1.05
   0   2  11   39.66    1.04
   0  -2 -10   28.95    1.39
   0   2  10   28.56    1.18
   0  -2  -9  115.50    2.19
   0   2   9  115.58    3.15
   0  -2  -8  679.14   12.74
   0   2   8  697.40   23.30
   0   2   7   12.93    0.55
   0  -2  -6   65.20    1.73
   0   2   6   67.01    1.65
   0  -2  -5    1.91    0.22
   0  -2  -4    6.77    0.33
   0   2   4    7.58    0.64
   0  -2  -3    0.35    0.12
   0   2   3    0.26    0.24
   0  -2  -2  274.70    6.37
   0  -2  -1    9.58    0.29
   0   2   1    9.10    0.29
   0  -2   1   10.50    0.59
   0   2  -1    9.67    0.27
   0  -2   2  268.20    5.17
   0   2  -2  270.35    5.50
   0  -2   3    0.30    0.18
   0   2  -3    0.21    0.16
   0  -2   4    6.73    0.30
   0   2  -4    6.41    0.31
   0  -2   5    1.07    0.21
   0   2  -5    1.67    0.22
   0  -2   6   67.32    3.00
   0   2  -6   67.06    1.73
   0  -2   7   12.81    0.45
   0   2  -7   12.84    0.54
   0  -2   8  670.20   11.00
   0   2  -8  687.42   11.90
   0  -2   9  124.41    5.21
   0   2  -9  110.96    2.16
   0  -2  10   28.46    0.81
   0   2 -10   29.06    1.11
   0  -2  11   39.61    1.14
   0   2 -11   38.80    1.20
   0  -2  12   58.33    2.24
   0   2 -12   54.99    1.49
   0  -2  13    0.46    0.50
   0   2 -13   -0.14    0.69
   0  -2  14   68.21    1.55
   0   2 -14   70.57    1.55
   0  -2  15    8.02    0.58
   0   2 -15    7.99    0.75
   0  -2  16   60.22    2.26
   0   2 -16   62.43    2.13
   0  -2  17    0.83    0.55
   0   2 -17    1.14    0.86
   0  -2  18  100.68    3.22
   0   2 -18  104.86    2.70
   0  -2  19   79.53    4.00
   0   2 -19   80.43    2.90
   0  -2  20   27.13    1.19
   0   2 -20   23.68    1.28
   0  -2  21    4.01    1.28
   0   2 -21    4.76    1.05
   0  -2  22    0.06    1.55
   0   2 -22   -0.51    0.73
   0  -2  23    5.17    1.14
   0   2 -23    2.68    0.84
   0  -2  24   50.25    3.15
   0   2 -24   52.08    1.76
   0  -2  25    0.74    2.08
   0   2 -25    0.98    1.15
   0  -2  26    2.96    0.97
   0   2 -26    2.59    1.43
   0  -2  27   -0.23    1.82
   0   2 -27   -0.66    1.55
   0  -2  28    7.06    2.01
   0   2 -28    8.26    1.58
   0  -2  29    2.93    2.81
   0   2 -29   -0.18    1.63
   1  -2 -31    2.11    4.34
  -1   2  31    0.13    3.24
   1  -2 -30   -0.46    3.27
   1  -2 -29    0.34    2.20
  -1   2  29    2.86    3.85
   1  -2 -28    0.19    1.54
  -1   2  28    0.64    1.56
   1  -2 -27    1.00    1.25
  -1   2  27   -0.24    1.32
   1  -2 -26    0.52    2.10
  -1   2  26   -0.50    1.86
   1  -2 -25    5.54    1.53
   1  -2 -24    0.45    1.08
  -1   2  24   -0.68    1.54
   1  -2 -23    8.56    1.19
  -1   2  23    8.07    1.48
   1  -2 -22    1.36    0.82
  -1   2  22    1.92    1.36
   1  -2 -21   31.73    2.26
  -1   2  21   44.35    1.72
   1  -2 -20    0.08    0.81
  -1   2  20    0.25    1.51
   1  -2 -19   91.30    2.20
  -1   2  19   85.43    2.82
   1  -2 -18   22.29    1.08
  -1   2  18   21.38    1.06
   1  -2 -17  143.25    3.34
  -1   2  17  146.81    3.76
   1  -2 -16   18.53    0.89
  -1   2  16   15.01    1.42
   1  -2 -15  366.65    7.38
  -1   2  15  376.91    8.93
   1  -2 -14   74.25    2.06
  -1   2  14   70.43    1.80
   1  -2 -13  303.28    6.22
  -1   2  13  308.46    7.68
   1  -2 -12    6.88    0.46
  -1   2  12    6.32    0.52
   1  -2 -11  195.77    3.56
  -1   2  11  190.29    3.99
   1  -2 -10   12.94    1.13
  -1   2  10   14.21    0.57
   1  -2  -9  521.82   18.32
  -1   2   9  498.31   12.16
   1  -2  -8   17.87    1.21
  -1   2   8   14.94    0.58
   1  -2  -7  407.95   10.30
  -1   2   7  407.44    8.18
   1  -2  -6    0.65    0.19
  -1   2   6    0.53    0.23
   1  -2  -5   18.15    0.70
  -1   2   5   18.29    0.59
   1  -2  -4    7.68    0.29
  -1   2   4    7.97    0.32
   1  -2  -3 2073.41   66.08
  -1   2   3 2077.16   66.41
   1  -2  -2   65.27    1.64
  -1   2   2   65.83    1.46
   1  -2  -1  421.86   10.24
  -1   2   1  432.36   10.40
   1  -2   0   92.64    1.64
  -1   2   0   96.86    2.50
   1  -2   1  298.02    7.15
  -1   2  -1  300.69   10.39
   1  -2   2   22.40    0.62
  -1   2  -2   23.59    0.98
   1  -2   3  788.93   14.71
  -1   2  -3  804.97   18.10
   1  -2   4  188.64    4.70
  -1   2  -4  171.69    4.41
   1  -2   5  836.14   26.33
  -1   2  -5  845.42   27.24
   1  -2   6   18.35    0.59
  -1   2  -6   17.64    0.64
   1  -2   7   26.43    0.83
  -1   2  -7   25.83    0.73
   1  -2   8  212.58    7.49
  -1   2  -8  213.56    3.94
   1  -2   9  313.46    7.81
  -1   2  -9  323.66    6.40
   1  -2  10   75.72    1.88
  -1   2 -10   74.44    2.24
   1  -2  11   33.69    1.74
  -1   2 -11   32.60    1.16
   1  -2  12   20.14    1.36
  -1   2 -12   19.90    0.73
   1  -2  13   12.65    0.72
  -1   2 -13   12.05    0.59
   1  -2  14   36.19    1.40
  -1   2 -14   38.67    1.44
   1  -2  15    0.29    0.56
  -1   2 -15    0.10    0.59
   1  -2  16    1.22    0.84
  -1   2 -16    1.62    0.60
   1  -2  17  208.33    3.90
  -1   2 -17  205.54    5.79
   1  -2  18   -0.06    0.76
  -1   2 -18    0.64    0.60
   1  -2  19   45.97    2.75
  -1   2 -19   46.04    1.55
   1  -2  20    0.45    0.73
  -1   2 -20   -0.13    0.64
   1  -2  21    8.87    1.08
  -1   2 -21    7.38    1.00
   1  -2  22    0.77    1.98
  -1   2 -22    1.37    0.86
   1  -2  23   95.81    2.62
  -1   2 -23   99.12    3.58
   1  -2  24   -0.18    1.14
  -1   2 -24    0.94    1.09
   1  -2  25    2.09    1.42
  -1   2 -25    2.41    1.89
   1  -2  26   -0.82    1.36
  -1   2 -26   -0.01    1.13
   1  -2  27   -1.85    2.33
  -1   2 -27    1.25    1.37
   1  -2  28    2.20    2.26
  -1   2 -28    0.31    1.26
  -1   2 -29   11.41    1.95
   2  -2 -31   -0.58    2.96
   2  -2 -30   15.20    4.20
  -2   2  30    3.91    1.91
   2  -2 -29    0.36    2.50
  -2   2  29   -0.79    3.26
   2  -2 -28    1.06    0.93
  -2   2  28    0.46    1.58
   2  -2 -27    0.99    1.70
  -2   2  27    2.39    2.18
   2  -2 -26   57.48    4.08
  -2   2  26   59.84    2.03
   2  -2 -25    2.14    1.97
  -2   2  25    3.18    1.59
   2  -2 -24   28.45    1.34
  -2   2  24   25.24    1.60
   2  -2 -23    1.64    0.79
  -2   2  23    1.79    0.96
   2  -2 -22   13.85    1.20
  -2   2  22   12.60    1.28
   2  -2 -21   -0.29    0.88
   2  -2 -20   25.43    1.11
  -2   2  20   27.81    1.54
   2  -2 -19   25.12    1.16
   2  -2 -18   51.23    1.40
  -2   2  18   49.40    2.04
   2  -2 -17    6.59    0.67
  -2   2  17    4.60    1.20
   2  -2 -16  181.30    4.37
  -2   2  16  182.49    7.63
   2  -2 -15   13.82    0.68
  -2   2  15   14.86    0.81
   2  -2 -14   68.00    1.51
  -2   2  14   72.73    2.42
   2  -2 -13   19.48    0.99
  -2   2  13   20.06    0.90
   2  -2 -12  248.12    6.37
  -2   2  12  245.35    5.88
   2  -2 -11    0.75    0.37
  -2   2  11   -0.05    0.55
   2  -2 -10  511.66    8.74
  -2   2  10  525.76   10.37
   2  -2  -9   51.62    1.82
  -2   2   9   46.25    1.29
   2  -2  -8  125.74    2.43
  -2   2   8  121.35    4.92
   2  -2  -7   34.53    1.26
  -2   2   7   34.40    0.92
   2  -2  -6  184.35    3.64
  -2   2   6  181.15    4.63
   2  -2  -5   93.63    2.38
  -2   2   5   97.42    2.17
   2  -2  -4  393.42    6.47
  -2   2   4  381.51    7.19
   2  -2  -3   18.47    0.55
  -2   2   3   17.14    0.66
   2  -2  -2  673.61   21.52
  -2   2   2  678.07   12.38
   2  -2  -1   29.67    1.19
  -2   2   1   26.25    1.39
   2  -2   0  131.80    2.70
  -2   2   0  139.08    3.44
   2  -2   1   15.53    0.47
  -2   2  -1   16.26    0.60
   2  -2   2  491.01   11.80
  -2   2  -2  489.83   11.21
   2  -2   3    0.18    0.16
  -2   2  -3    0.11    0.24
  -2   2  -4   37.27    1.59
   2  -2   5    8.02    0.50
  -2   2  -5    8.64    0.40
   2  -2   6    7.41    0.41
  -2   2  -6    7.28    0.56
   2  -2   7  253.12    4.45
  -2   2  -7  255.02    6.34
   2  -2   8   15.21    0.61
  -2   2  -8   15.33    0.53
   2  -2   9   64.74    1.57
  -2   2  -9   68.05    1.75
   2  -2  10    0.34    0.36
  -2   2 -10    0.38    0.40
   2  -2  11   26.80    0.95
  -2   2 -11   29.53    1.83
   2  -2  12  231.23    4.78
  -2   2 -12  234.09    5.12
   2  -2  13   14.68    0.92
  -2   2 -13   14.69    0.77
  -2   2 -14  541.34   10.80
   2  -2  15    2.90    0.75
  -2   2 -15    3.07    0.65
   2  -2  16   62.94    1.53
  -2   2 -16   60.67    1.81
   2  -2  17    0.10    1.38
  -2   2 -17    0.66    0.69
   2  -2  18    3.87    0.60
  -2   2 -18    2.41    0.78
   2  -2  19    0.34    0.75
  -2   2 -19    0.96    0.88
   2  -2  20    1.74    1.66
  -2   2 -20    0.08    0.74
   2  -2  21    2.77    0.82
  -2   2 -21    3.19    0.85
   2  -2  22  111.92    3.43
  -2   2 -22  105.13    2.79
   2  -2  23   10.59    1.07
  -2   2 -23   11.61    1.20
   2  -2  24    3.50    1.05
  -2   2 -24    4.64    1.05
   2  -2  25    1.21    1.07
  -2   2 -25    2.44    1.38
   2  -2  26    2.43    1.40
  -2   2 -26    4.52    1.42
   2  -2  27   -0.42    1.96
  -2   2 -27    0.62    1.93
   2  -2  28   12.91    1.90
  -2   2 -28   14.39    1.41
   2  -2  29    0.69    3.87
  -2   2 -29   -0.04    1.35
   3  -2 -31    9.53    2.02
   3  -2 -30   -0.67    1.51
   3  -2 -29   23.03    2.56
  -3   2  29   23.81    3.14
   3  -2 -28   -0.35    1.34
  -3   2  28    0.48    1.54
   3  -2 -27    1.25    1.28
  -3   2  27    1.36    1.73
   3  -2 -26   -0.78    1.43
  -3   2  26   -0.32    2.29
   3  -2 -25    0.92    1.11
  -3   2  25   -0.63    1.59
   3  -2 -24    4.08    0.98
  -3   2  24    2.14    2.09
   3  -2 -23   13.63    1.00
  -3   2  23   16.69    2.11
   3  -2 -22    2.47    0.87
  -3   2  22    2.88    1.03
   3  -2 -21  142.56    4.43
  -3   2  21  147.46    3.65
   3  -2 -20    0.52    0.92
  -3   2  20    0.34    0.69
   3  -2 -19   97.97    2.34
  -3   2  19  101.55    3.06
   3  -2 -18    3.14    0.81
  -3   2  18    1.98    1.06
   3  -2 -17   29.76    1.00
  -3   2  17   28.88    1.49
   3  -2 -16    6.46    0.63
  -3   2  16    5.01    0.79
   3  -2 -15  119.50    2.44
  -3   2  15  120.42    3.56
   3  -2 -14    0.31    0.46
  -3   2  14    0.02    0.65
   3  -2 -13  483.40   11.67
  -3   2  13  474.36    9.72
   3  -2 -12    0.19    0.65
  -3   2  12    0.24    0.37
   3  -2 -11    2.89    0.45
  -3   2  11    3.60    0.91
   3  -2 -10    4.38    0.39
  -3   2  10    5.48    0.46
   3  -2  -9  110.83    3.10
  -3   2   9  107.32    2.84
   3  -2  -8    7.83    0.47
  -3   2   8    6.62    0.62
   3  -2  -7   52.66    1.55
  -3   2   7   51.03    1.76
   3  -2  -6  336.42    7.13
  -3   2   6  315.22   10.67
   3  -2  -5    0.79    0.52
  -3   2   5    0.28    0.22
   3  -2  -4   89.11    1.93
  -3   2   4   83.33    3.70
   3  -2  -3  382.12    7.47
  -3   2   3  419.23    8.00
   3  -2  -2    0.37    0.17
  -3   2   2    0.61    0.26
   3  -2  -1   16.00    1.07
  -3   2   1   16.03    0.61
   3  -2   0   36.54    1.63
  -3   2   0   38.93    1.64
   3  -2   1  263.42    6.55
  -3   2  -1  246.06    8.29
   3  -2   2    1.18    0.17
  -3   2  -2    0.89    0.17
   3  -2   3    1.88    0.85
   3  -2   4  179.18    6.62
  -3   2  -4  175.81    6.88
   3  -2   5  273.94    5.53
  -3   2  -5  275.66    5.88
   3  -2   6  184.36    4.78
  -3   2  -6  190.63    4.10
   3  -2   7  935.78   17.77
  -3   2  -7  987.56   31.72
   3  -2   8   42.45    1.44
  -3   2  -8   41.02    1.39
   3  -2   9  343.71    8.21
  -3   2  -9  323.94    8.13
   3  -2  10    1.73    0.66
  -3   2 -10    0.37    0.44
   3  -2  11    8.95    0.61
  -3   2 -11    9.68    0.55
   3  -2  12    7.94    0.53
  -3   2 -12    7.15    0.86
   3  -2  13   75.59    1.87
  -3   2 -13   76.25    1.96
   3  -2  14   12.34    0.73
  -3   2 -14   12.68    0.78
   3  -2  15   46.38    2.44
  -3   2 -15   43.77    1.15
   3  -2  16    4.27    1.04
  -3   2 -16    4.45    0.72
   3  -2  17  291.85    6.07
  -3   2 -17  292.18    5.54
   3  -2  18   11.15    0.85
  -3   2 -18    9.31    0.86
   3  -2  19   22.22    1.22
  -3   2 -19   20.68    1.36
   3  -2  20    2.27    1.41
  -3   2 -20    0.67    0.64
   3  -2  21   52.44    2.34
  -3   2 -21   58.93    2.05
   3  -2  22    1.20    2.19
  -3   2 -22    1.20    0.89
   3  -2  23   -0.08    0.92
  -3   2 -23    0.31    1.08
   3  -2  24    0.32    1.08
  -3   2 -24    0.13    0.86
   3  -2  25   22.23    1.62
  -3   2 -25   24.89    1.73
   3  -2  26    0.02    1.30
  -3   2 -26    2.17    1.80
   3  -2  27    1.41    1.41
  -3   2 -27    0.80    1.82
   3  -2  28    0.44    1.42
  -3   2 -28    1.14    1.31
   3  -2  29    1.82    2.81
  -3   2 -29    2.51    2.32
   4  -2 -31    1.71    2.41
   4  -2 -30   -0.94    2.08
   4  -2 -29    6.18    1.56
  -4   2  29   -0.25    3.28
   4  -2 -28   64.15    2.42
   4  -2 -27    0.55    1.36
  -4   2  27    0.26    2.12
   4  -2 -26   -0.17    1.13
  -4   2  26   -0.80    1.38
   4  -2 -25    0.75    1.16
  -4   2  25    1.14    0.94
   4  -2 -24    0.14    1.51
  -4   2  24    0.37    1.23
   4  -2 -23   -0.51    1.12
  -4   2  23    0.32    0.91
   4  -2 -22    0.30    0.88
  -4   2  22    0.13    1.04
   4  -2 -21    0.29    0.81
  -4   2  21    0.14    0.99
   4  -2 -20   13.87    0.85
  -4   2  20   15.53    1.89
   4  -2 -19   33.85    1.17
  -4   2  19   33.84    1.84
   4  -2 -18   31.45    1.03
  -4   2  18   36.94    2.64
   4  -2 -17   10.92    0.80
  -4   2  17   12.98    1.13
   4  -2 -16    6.77    0.66
  -4   2  16    5.82    0.63
   4  -2 -15    0.77    0.47
  -4   2  15    1.17    0.80
   4  -2 -14    1.22    0.69
   4  -2 -13   37.78    1.05
  -4   2  13   37.27    1.37
   4  -2 -12  558.22   11.36
  -4   2  12  563.86   20.30
   4  -2 -11    1.85    0.55
  -4   2  11    1.81    0.48
   4  -2 -10  146.86    3.20
  -4   2  10  149.07    2.92
   4  -2  -9   32.12    0.81
   4  -2  -8  144.87    3.48
  -4   2   8  145.42    3.15
   4  -2  -7   30.51    1.13
  -4   2   7   26.15    1.01
   4  -2  -6    8.71    0.63
  -4   2   6    8.46    0.47
   4  -2  -5  199.27    4.90
  -4   2   5  205.78    5.10
   4  -2  -4 1271.59   28.38
  -4   2   4 1262.28   28.64
   4  -2  -3   21.29    0.81
  -4   2   3   22.49    0.71
   4  -2  -2    7.37    0.60
  -4   2   2    7.07    0.62
   4  -2  -1    0.79    0.37
  -4   2   1    1.06    0.50
   4  -2   0  431.30   15.17
  -4   2   0  431.46   10.55
   4  -2   1    5.38    0.43
  -4   2  -1    4.96    0.74
   4  -2   2 1831.23   58.46
  -4   2  -2 1752.53   54.03
   4  -2   4  104.88    2.37
  -4   2  -4  109.03    2.89
   4  -2   5  112.62    2.53
  -4   2  -5  116.13    3.10
   4  -2   6   30.56    1.00
  -4   2  -6   26.65    1.37
   4  -2   7    2.30    0.35
  -4   2  -7    1.76    0.43
   4  -2   8   72.43    1.74
  -4   2  -8   74.60    1.69
   4  -2   9    2.46    0.56
  -4   2  -9    2.28    0.36
   4  -2  10  940.38   17.81
  -4   2 -10  935.97   21.89
   4  -2  11   13.02    0.74
  -4   2 -11   14.48    0.57
   4  -2  12  122.84    2.79
  -4   2 -12  119.46    2.92
   4  -2  13    5.97    1.21
  -4   2 -13    5.51    0.53
   4  -2  14    7.61    0.70
  -4   2 -14    7.28    0.63
   4  -2  15    2.50    0.60
  -4   2 -15    1.49    0.56
   4  -2  16   19.01    1.06
  -4   2 -16   17.77    1.03
   4  -2  17    0.67    0.68
  -4   2 -17    1.35    0.65
   4  -2  18   12.06    0.90
  -4   2 -18   12.25    0.93
   4  -2  19    3.42    0.92
  -4   2 -19    3.08    0.73
   4  -2  20   12.05    1.01
  -4   2 -20   13.69    0.95
   4  -2  21    1.62    1.04
  -4   2 -21    1.44    1.15
   4  -2  22   24.94    1.72
  -4   2 -22   29.70    1.39
   4  -2  23    0.10    1.64
  -4   2 -23    0.53    1.03
   4  -2  24    2.16    1.30
  -4   2 -24    2.29    1.20
   4  -2  25   -0.94    1.43
  -4   2 -25    0.37    1.19
   4  -2  26   24.92    2.61
  -4   2 -26   22.74    1.37
   4  -2  27    1.48    1.94
  -4   2 -27   -0.86    1.19
   4  -2  28    3.44    1.89
  -4   2 -28    0.45    1.48
   4  -2  29    0.29    1.78
  -4   2 -29    4.38    1.80
   5  -2 -30    3.32    1.32
   5  -2 -29   -1.19    1.59
   5  -2 -28   -1.13    1.54
  -5   2  28    1.15    1.59
   5  -2 -27    5.19    1.43
  -5   2  27    7.99    1.29
   5  -2 -26   -0.22    1.26
  -5   2  26   -1.02    1.24
   5  -2 -25    0.13    1.13
  -5   2  25    0.82    1.00
   5  -2 -24    1.29    0.85
  -5   2  24    2.08    1.41
   5  -2 -23   58.03    1.69
  -5   2  23   62.94    2.34
   5  -2 -22   -0.12    0.70
  -5   2  22    0.84    1.00
   5  -2 -21    0.85    0.63
  -5   2  21    0.22    1.07
   5  -2 -20    0.61    0.72
  -5   2  20    2.22    1.06
   5  -2 -19   78.60    2.02
  -5   2  19   78.72    2.33
   5  -2 -18    1.29    0.64
  -5   2  18    1.95    0.81
   5  -2 -17    0.72    0.66
  -5   2  17   -0.14    0.63
   5  -2 -16    0.53    0.66
  -5   2  16    0.51    1.31
   5  -2 -15    1.19    0.58
  -5   2  15    0.68    0.81
   5  -2 -14   37.01    1.58
  -5   2  14   35.38    1.05
   5  -2 -13   72.84    1.63
  -5   2  13   75.49    1.97
   5  -2 -12    1.18    0.76
  -5   2  12    1.10    0.66
   5  -2 -11  204.13    4.36
  -5   2  11  201.57    5.57
   5  -2 -10   21.82    0.76
  -5   2  10   23.45    0.88
   5  -2  -9   70.31    1.80
  -5   2   9   74.59    1.83
   5  -2  -8   94.67    2.81
  -5   2   8   91.18    1.99
   5  -2  -7  322.30    6.46
  -5   2   7  326.36   10.88
   5  -2  -6   94.03    3.76
  -5   2   6   92.00    2.06
   5  -2  -5  648.37   15.08
  -5   2   5  663.67   15.46
   5  -2  -4  213.74    4.22
  -5   2   4  230.97    5.93
   5  -2  -3   49.20    2.34
  -5   2   3   45.54    1.13
   5  -2  -2   38.73    1.80
  -5   2   2   38.51    1.26
   5  -2  -1  233.41    8.64
  -5   2   1  237.97    8.34
   5  -2   0    2.73    0.50
  -5   2   0    3.30    0.50
   5  -2   1  475.92   16.86
  -5   2  -1  490.92   16.20
   5  -2   2    0.01    0.76
   5  -2   3   54.30    2.80
   5  -2   4    4.60    0.66
  -5   2  -4    4.34    0.33
   5  -2   5  343.05    8.63
  -5   2  -5  322.38    7.87
   5  -2   6  113.61    2.90
  -5   2  -6  110.10    3.02
   5  -2   7  604.42   20.04
  -5   2  -7  620.65   14.97
   5  -2   8   14.43    0.83
  -5   2  -8   15.40    0.82
   5  -2   9   35.66    1.26
  -5   2  -9   37.97    1.12
   5  -2  10    6.05    0.47
  -5   2 -10    6.06    0.76
   5  -2  11  212.73    8.59
  -5   2 -11  204.93    3.70
  -5   2 -12   22.72    0.80
   5  -2  13    0.46    0.62
  -5   2 -13    1.11    0.61
   5  -2  14   18.90    0.88
  -5   2 -14   18.13    1.18
   5  -2  15  212.14    5.00
  -5   2 -15  213.82    4.01
   5  -2  16    0.47    0.74
  -5   2 -16    1.05    0.76
   5  -2  17   -0.03    0.72
  -5   2 -17    0.46    0.70
   5  -2  18    2.78    1.13
  -5   2 -18    2.44    0.70
   5  -2  19  117.01    3.44
  -5   2 -19  112.02    2.48
   5  -2  20    2.42    0.88
  -5   2 -20    2.41    0.74
   5  -2  21   20.67    1.36
  -5   2 -21   19.85    1.20
  -5   2 -22   -0.01    0.89
   5  -2  23    1.25    0.99
  -5   2 -23   -0.71    1.06
   5  -2  24    0.39    0.97
  -5   2 -24    0.27    0.86
   5  -2  25    7.14    1.34
  -5   2 -25    6.83    0.97
   5  -2  26    1.54    1.36
  -5   2 -26    1.41    1.28
   5  -2  27    9.08    1.45
  -5   2 -27   11.05    1.80
   5  -2  28   -0.55    0.93
  -5   2 -28   -0.03    1.68
   6  -2 -30    1.56    1.23
   6  -2 -29   -0.49    3.14
   6  -2 -28    0.79    1.15
  -6   2  28    0.72    2.24
   6  -2 -27   -0.57    1.32
  -6   2  27    0.87    3.06
   6  -2 -26    7.67    1.55
  -6   2  26    7.96    1.34
   6  -2 -25    1.30    1.18
  -6   2  25    1.19    1.00
   6  -2 -24   13.12    1.06
  -6   2  24   12.66    1.51
   6  -2 -23    1.27    1.02
  -6   2  23    0.82    1.19
   6  -2 -22   23.64    1.40
  -6   2  22   23.02    1.11
   6  -2 -21    1.16    1.96
  -6   2  21    0.16    0.78
   6  -2 -20    2.11    1.35
  -6   2  20    2.01    1.23
   6  -2 -19   10.28    1.12
  -6   2  19   10.00    1.22
   6  -2 -18    0.38    0.76
  -6   2  18    0.29    0.73
   6  -2 -17   13.45    1.08
  -6   2  17   14.18    1.00
   6  -2 -16   15.74    0.96
  -6   2  16   15.23    1.21
   6  -2 -15    1.65    0.77
  -6   2  15    1.48    0.93
   6  -2 -14  501.14   12.22
  -6   2  14  490.55    9.88
   6  -2 -13    0.09    0.57
  -6   2  13    0.08    0.52
   6  -2 -12   38.53    1.51
  -6   2  12   39.70    1.41
   6  -2 -11   43.83    1.53
  -6   2  11   45.05    1.38
   6  -2 -10    8.66    0.69
  -6   2  10    7.32    0.56
   6  -2  -9    2.42    0.43
  -6   2   9    2.05    0.37
   6  -2  -8   13.12    0.59
  -6   2   8   14.41    1.13
   6  -2  -7  202.26    4.42
  -6   2   7  199.01    5.22
   6  -2  -6  582.26   11.61
  -6   2   6  610.98   21.26
   6  -2  -5    0.55    0.39
  -6   2   5    0.49    0.46
   6  -2  -4  612.28   11.46
  -6   2   4  617.18   13.86
   6  -2  -3    0.20    0.24
  -6   2   3    0.25    0.55
   6  -2  -2    2.75    0.80
  -6   2   2    3.38    0.49
   6  -2  -1    8.66    0.90
  -6   2   1    8.68    0.76
   6  -2   0  187.55    7.11
  -6   2   0  212.57    7.73
   6  -2   1   -0.87    0.72
  -6   2  -1    7.23    0.57
   6  -2   3   -0.44    0.74
  -6   2  -3    0.49    0.25
   6  -2   4  520.86   18.04
  -6   2  -4  581.42   11.08
   6  -2   5   14.22    0.63
  -6   2  -5   15.04    0.49
   6  -2   6   21.85    0.84
  -6   2  -6   22.16    1.31
   6  -2   7   64.24    2.90
  -6   2  -7   70.63    1.79
   6  -2   8  161.12    4.09
  -6   2  -8  159.59    4.62
   6  -2   9   23.66    0.82
  -6   2  -9   24.31    0.87
   6  -2  10   60.73    1.59
  -6   2 -10   62.38    1.38
   6  -2  11    0.70    0.43
  -6   2 -11    0.39    1.20
   6  -2  12   72.81    1.70
  -6   2 -12   70.45    2.48
   6  -2  13    3.86    0.56
  -6   2 -13    4.05    0.86
   6  -2  14    1.75    0.73
  -6   2 -14    0.36    0.58
   6  -2  15    4.22    1.44
  -6   2 -15    3.67    0.59
   6  -2  16  152.98    3.99
  -6   2 -16  150.85    3.31
   6  -2  17    1.75    0.90
  -6   2 -17    1.76    0.70
   6  -2  18    0.22    0.71
  -6   2 -18    0.46    0.98
   6  -2  19    1.83    0.71
  -6   2 -19    1.17    0.67
   6  -2  20    2.63    1.09
  -6   2 -20    3.73    1.34
   6  -2  21    2.52    1.08
  -6   2 -21    2.91    1.21
   6  -2  22    0.35    1.41
  -6   2 -22    0.51    1.20
   6  -2  23    2.69    1.10
  -6   2 -23    2.44    1.13
   6  -2  24   85.50    2.82
  -6   2 -24   85.29    1.87
   6  -2  25   -0.27    2.98
  -6   2 -25   -0.79    1.80
  -6   2 -26    0.86    0.87
  -6   2 -27    0.04    1.36
   6  -2  28    2.52    2.58
  -6   2 -28    2.56    2.23
  -7   2  30   -1.03    2.35
   7  -2 -29    8.39    3.51
  -7   2  29    3.33    3.74
   7  -2 -28   -0.59    1.72
  -7   2  28   -0.28    2.52
   7  -2 -27   22.58    1.37
  -7   2  27   18.19    2.91
   7  -2 -26    0.33    1.25
  -7   2  26    0.58    1.72
   7  -2 -25   19.97    1.58
   7  -2 -24    8.42    1.38
  -7   2  24    8.46    1.27
   7  -2 -23    4.90    1.02
  -7   2  23    5.20    1.11
   7  -2 -22   -0.76    0.83
  -7   2  22   -0.17    0.81
   7  -2 -21   82.34    2.43
  -7   2  21   82.00    2.39
   7  -2 -20    0.58    0.81
  -7   2  20    1.12    0.89
   7  -2 -19  102.41    3.32
  -7   2  19   99.36    3.54
   7  -2 -18   -0.24    1.19
  -7   2  18   -0.86    0.84
   7  -2 -17    0.43    0.57
  -7   2  17    1.02    0.83
   7  -2 -16    1.01    0.60
  -7   2  16    0.66    0.82
   7  -2 -15    2.47    0.70
  -7   2  15    3.21    0.58
   7  -2 -14    3.26    0.61
  -7   2  14    2.93    0.81
   7  -2 -13    2.47    0.57
  -7   2  13    3.03    0.76
   7  -2 -12   81.68    2.04
  -7   2  12   80.66    2.22
   7  -2 -11   98.86    2.75
  -7   2  11  104.25    3.37
   7  -2 -10   49.09    1.39
  -7   2  10   49.06    1.46
   7  -2  -9  151.11    3.23
  -7   2   9  157.41    4.23
   7  -2  -8   16.68    0.78
  -7   2   8   17.23    0.87
   7  -2  -7   65.89    1.94
  -7   2   7   66.69    1.93
   7  -2  -6   33.89    1.91
  -7   2   6   32.75    0.98
   7  -2  -5  106.28    2.91
  -7   2   5  111.07    3.07
   7  -2  -4   79.49    2.10
  -7   2   4   80.90    2.58
   7  -2  -3   87.71    2.52
  -7   2   3   92.52    3.96
   7  -2  -2   53.98    2.34
  -7   2   2   56.25    1.79
   7  -2  -1  113.40    5.03
  -7   2   1  102.56    2.88
   7  -2   0    0.89    0.83
  -7   2   0    0.44    0.48
   7  -2   2    3.66    0.65
  -7   2  -2    1.53    0.64
   7  -2   3    1.77    0.62
  -7   2  -3    1.83    0.64
   7  -2   4    8.45    0.68
  -7   2  -4    9.83    1.18
   7  -2   5   -0.37    0.64
  -7   2  -5    0.92    0.33
   7  -2   6    5.20    0.88
  -7   2  -6    4.92    0.47
   7  -2   7   57.83    1.90
  -7   2  -7   58.22    1.80
   7  -2   8    0.27    0.45
  -7   2  -8    0.29    0.50
   7  -2   9  769.02   18.23
  -7   2  -9  776.20   14.89
   7  -2  10   18.29    1.60
  -7   2 -10   18.64    1.00
   7  -2  11   44.11    2.33
  -7   2 -11   44.47    1.41
   7  -2  12    0.74    0.56
  -7   2 -12   -0.19    0.47
   7  -2  13   87.64    1.90
  -7   2 -13   88.09    2.64
   7  -2  14    0.75    0.55
  -7   2 -14    1.77    1.10
   7  -2  15   16.42    1.18
  -7   2 -15   16.26    1.18
   7  -2  16    3.30    0.68
  -7   2 -16    3.97    0.81
   7  -2  17  152.33    5.59
  -7   2 -17  143.51    3.13
   7  -2  18    1.28    0.76
  -7   2 -18    2.83    1.31
   7  -2  19    1.07    1.22
  -7   2 -19    2.87    0.94
   7  -2  20   -0.77    1.32
  -7   2 -20    1.06    1.50
   7  -2  21    2.15    1.42
  -7   2 -21    2.43    0.85
   7  -2  22    1.73    1.43
  -7   2 -22    1.04    1.14
   7  -2  23   -0.32    1.61
  -7   2 -23    1.47    1.15
   7  -2  24    2.30    1.50
  -7   2 -24    1.10    1.99
   7  -2  25    0.37    2.62
  -7   2 -25    0.84    1.22
   7  -2  26    0.17    1.58
  -7   2 -26    0.33    1.58
   7  -2  27   -0.34    3.10
  -7   2 -27    0.54    1.70
  -7   2 -28    0.24    2.41
   8  -2 -29   -0.81    2.84
   8  -2 -28   -1.24    2.17
   8  -2 -27   -0.34    1.64
  -8   2  27   -0.35    1.58
   8  -2 -26   51.92    2.53
  -8   2  26   51.88    2.17
   8  -2 -25    3.14    1.21
  -8   2  25    2.21    1.29
   8  -2 -24    2.74    1.14
  -8   2  24    2.48    2.17
   8  -2 -23    0.45    1.15
  -8   2  23    0.37    2.32
   8  -2 -22    2.10    1.34
  -8   2  22    2.34    0.96
   8  -2 -21    1.06    0.83
  -8   2  21    2.27    1.08
   8  -2 -20   19.54    1.10
  -8   2  20   20.46    1.14
   8  -2 -19    0.76    0.94
  -8   2  19   -1.10    1.21
   8  -2 -18    9.13    0.98
  -8   2  18   11.70    1.84
   8  -2 -17    0.41    0.96
  -8   2  17   -0.22    0.67
   8  -2 -16  164.50    3.29
  -8   2  16  157.87    3.80
   8  -2 -15    3.34    0.60
  -8   2  15    3.61    0.83
   8  -2 -14   -0.24    0.62
  -8   2  14    0.95    0.61
   8  -2 -13   21.14    0.82
  -8   2  13   21.36    0.98
   8  -2 -12   58.92    2.30
  -8   2  12   59.46    2.00
   8  -2 -11   14.40    0.77
  -8   2  11   14.76    1.05
   8  -2 -10   73.27    1.88
  -8   2  10   70.56    2.78
   8  -2  -9    0.87    0.49
  -8   2   9    0.59    0.48
   8  -2  -8    1.16    0.45
  -8   2   8    0.41    0.49
   8  -2  -7   16.68    0.88
  -8   2   7   18.26    1.24
   8  -2  -6  282.75    7.71
  -8   2   6  269.89    5.51
   8  -2  -5    3.48    0.48
  -8   2   5    3.66    1.03
   8  -2  -4   74.47    1.85
  -8   2   4   74.19    2.26
   8  -2  -3  103.39    3.07
  -8   2   3  100.54    3.15
   8  -2  -2  631.63   12.29
  -8   2   2  639.29   20.75
   8  -2  -1   -0.59    0.71
  -8   2   1    0.33    0.65
  -8   2  -1    1.67    0.75
   8  -2   2  146.48    5.43
  -8   2  -2  125.03    3.44
   8  -2   3   33.64    1.35
  -8   2  -3   36.29    1.96
   8  -2   4  140.76    6.19
  -8   2  -4  138.81    3.77
   8  -2   5   36.44    1.55
  -8   2  -5   39.67    1.15
   8  -2   6   83.25    4.06
  -8   2  -6   86.94    2.65
   8  -2   7   43.46    2.18
  -8   2  -7   43.22    1.31
   8  -2   8   78.62    2.79
  -8   2  -8   75.33    2.47
   8  -2   9   25.96    1.10
  -8   2  -9   25.84    0.98
   8  -2  10    0.53    1.22
  -8   2 -10    0.83    0.46
   8  -2  11    6.42    0.66
  -8   2 -11    5.64    0.65
   8  -2  12   77.44    2.00
  -8   2 -12   83.89    3.92
   8  -2  13    1.73    0.60
  -8   2 -13    1.58    0.65
   8  -2  14  124.97    3.58
  -8   2 -14  124.82    2.92
   8  -2  15    7.58    1.07
  -8   2 -15    7.70    0.82
   8  -2  16   -0.47    1.20
  -8   2 -16    0.56    0.70
   8  -2  17    0.96    1.22
  -8   2 -17    1.58    0.87
  -8   2 -18   28.53    1.29
   8  -2  19    2.01    0.89
  -8   2 -19    2.80    1.44
   8  -2  20   16.43    1.36
  -8   2 -20   15.08    1.24
   8  -2  21    0.84    1.08
  -8   2 -21    1.52    1.70
   8  -2  22   16.61    2.04
  -8   2 -22   16.53    1.23
   8  -2  23    0.26    1.60
  -8   2 -23    0.01    1.41
   8  -2  24   -1.44    1.58
  -8   2 -24    0.95    1.07
   8  -2  25    0.66    2.20
  -8   2 -25    0.88    1.48
   8  -2  26   26.65    2.32
  -8   2 -26   27.84    1.72
   8  -2  27   -0.35    4.38
  -8   2 -27    2.04    2.89
  -9   2  29    0.46    1.54
  -9   2  28    8.32    3.88
   9  -2 -27    9.60    1.88
  -9   2  27    2.26    2.54
   9  -2 -26    0.97    1.62
  -9   2  26   -0.76    1.54
   9  -2 -25    3.43    1.20
  -9   2  25    4.32    1.72
   9  -2 -24    2.26    2.01
  -9   2  24    0.64    1.48
   9  -2 -23   20.87    1.47
  -9   2  23   21.57    1.46
   9  -2 -22    0.88    1.10
  -9   2  22    0.44    1.01
   9  -2 -21   33.93    1.36
  -9   2  21   33.74    2.60
   9  -2 -20    0.51    0.96
  -9   2  20   -0.64    1.25
   9  -2 -19    3.74    1.04
  -9   2  19    3.33    0.83
   9  -2 -18    4.55    0.80
  -9   2  18    4.64    1.23
   9  -2 -17  157.41    3.68
  -9   2  17  160.47    7.57
   9  -2 -16    0.16    0.96
  -9   2  16    0.19    0.84
   9  -2 -15    3.02    0.72
  -9   2  15    3.03    0.85
   9  -2 -14    1.41    0.59
  -9   2  14    2.51    0.90
   9  -2 -13   16.05    0.89
  -9   2  13   16.01    1.41
   9  -2 -12    3.65    0.90
  -9   2  12    3.79    0.59
   9  -2 -11   -0.29    0.66
  -9   2  11    0.17    0.63
   9  -2 -10    2.60    0.51
  -9   2  10    2.67    0.61
   9  -2  -9  260.95    5.44
  -9   2   9  257.86    9.72
   9  -2  -8    4.04    0.63
  -9   2   8    3.19    0.59
   9  -2  -7  264.15    5.50
   9  -2  -6    3.31    0.54
  -9   2   6    4.74    0.57
   9  -2  -5  218.46    8.05
  -9   2   5  209.38    8.30
   9  -2  -4  174.37    4.85
  -9   2   4  165.59    4.42
   9  -2  -3   11.58    0.67
  -9   2   3   11.79    0.66
   9  -2  -2   78.33    1.85
  -9   2   2   77.58    3.55
   9  -2  -1    3.91    0.98
  -9   2   1    3.02    1.09
   9  -2   1   50.99    2.78
  -9   2  -1   52.77    2.20
   9  -2   2   32.71    2.02
  -9   2  -2   35.24    1.74
   9  -2   3  511.77   17.64
  -9   2  -3  491.01   11.46
   9  -2   4   -0.71    0.62
  -9   2  -4    0.08    1.09
   9  -2   5  158.79    4.30
  -9   2  -5  165.51    4.31
   9  -2   6    7.11    1.03
  -9   2  -6    6.43    0.51
   9  -2   7   98.58    2.88
  -9   2  -7  101.34    2.79
   9  -2   8    0.04    0.51
  -9   2  -8   -0.10    0.77
   9  -2   9    0.14    0.75
  -9   2  -9    0.88    0.62
   9  -2  10    2.52    0.63
  -9   2 -10    1.43    0.52
   9  -2  11   81.83    1.97
  -9   2 -11   86.27    2.26
   9  -2  12    3.37    0.65
  -9   2 -12    2.35    0.76
   9  -2  13    0.56    0.87
  -9   2 -13    2.01    0.72
   9  -2  14    1.52    0.72
  -9   2 -14    0.74    0.69
   9  -2  15   11.02    1.08
  -9   2 -15   10.28    1.08
   9  -2  16    4.17    1.07
  -9   2 -16    3.71    1.01
   9  -2  17    1.28    0.83
  -9   2 -17    1.45    0.87
   9  -2  18   -0.42    1.16
  -9   2 -18   -0.50    0.93
   9  -2  19    2.99    0.99
  -9   2 -19    3.63    1.03
   9  -2  20    0.56    1.04
  -9   2 -20   -0.73    1.20
   9  -2  21   30.74    1.57
  -9   2 -21   34.23    1.70
   9  -2  22    4.28    1.29
  -9   2 -22    4.03    1.72
   9  -2  23    3.25    1.86
  -9   2 -23    6.15    1.38
   9  -2  24    0.32    2.77
  -9   2 -24    0.12    1.58
   9  -2  25    1.02    3.48
  -9   2 -25    1.94    2.34
   9  -2  26    0.07    1.15
  -9   2 -26    0.83    1.59
  -9   2 -27   13.27    4.47
 -10   2  28    1.22    3.75
  10  -2 -27    1.21    2.17
 -10   2  27   -0.02    0.82
  10  -2 -26   15.49    1.74
 -10   2  26   14.87    1.94
  10  -2 -25    2.34    1.62
 -10   2  25    1.03    1.34
  10  -2 -24   22.03    1.39
 -10   2  24   22.82    1.59
  10  -2 -23    4.09    1.74
 -10   2  23    2.04    1.60
  10  -2 -22    1.90    1.76
 -10   2  22    1.30    1.07
  10  -2 -21   -0.20    0.94
 -10   2  21   -0.24    1.30
  10  -2 -20   12.70    1.31
 -10   2  20   13.54    1.28
  10  -2 -19    5.34    1.10
 -10   2  19    4.91    1.06
  10  -2 -18   85.92    2.01
 -10   2  18   87.20    2.47
  10  -2 -17    2.89    0.83
 -10   2  17    1.54    1.18
  10  -2 -16   15.48    1.05
 -10   2  16   16.05    1.33
  10  -2 -15   15.79    1.16
 -10   2  15   15.19    0.97
  10  -2 -14    1.26    0.80
 -10   2  14    0.25    0.95
  10  -2 -13    4.13    0.65
 -10   2  13    4.32    0.83
  10  -2 -12  423.28    8.98
 -10   2  12  433.51   14.90
  10  -2 -11   34.64    2.41
 -10   2  11   32.85    0.99
  10  -2 -10    0.29    0.96
 -10   2  10    1.42    0.54
  10  -2  -9    0.68    0.53
 -10   2   9    0.81    0.71
  10  -2  -8   27.79    1.22
 -10   2   8   28.63    1.41
  10  -2  -7    3.60    0.47
 -10   2   7    3.92    0.90
  10  -2  -6   34.17    1.35
 -10   2   6   35.22    1.29
  10  -2  -5   30.68    1.36
 -10   2   5   31.58    1.36
  10  -2  -4  702.97   13.55
 -10   2   4  705.33   13.34
  10  -2  -3    1.38    0.43
 -10   2   3    0.77    1.18
 -10   2   2   74.34    3.63
  10  -2   0    5.08    0.89
 -10   2   0    2.13    0.91
  10  -2   1    0.03    0.72
 -10   2  -1    0.65    0.84
  10  -2   2   61.12    3.38
 -10   2  -2   56.52    2.47
  10  -2   3    0.21    0.76
 -10   2  -3    0.06    0.83
  10  -2   4   32.65    2.06
 -10   2  -4   33.37    1.08
  10  -2   5    4.07    0.97
 -10   2  -5    3.38    0.97
  10  -2   6    6.27    0.86
 -10   2  -6    6.64    0.65
  10  -2   7    4.92    1.45
 -10   2  -7    4.83    0.47
  10  -2   8   35.12    1.07
 -10   2  -8   34.81    1.18
  10  -2   9    9.73    0.78
 -10   2  -9    9.55    0.85
  10  -2  10   -0.01    0.65
 -10   2 -10   -0.18    0.51
  10  -2  11    5.65    1.11
 -10   2 -11    4.67    0.74
  10  -2  12   92.57    2.10
 -10   2 -12  100.14    5.04
  10  -2  13   -1.01    0.92
 -10   2 -13   -0.08    0.74
  10  -2  14   62.79    1.89
 -10   2 -14   62.23    1.69
  10  -2  15    0.70    0.99
 -10   2 -15    0.55    1.02
  10  -2  16   21.50    1.50
 -10   2 -16   22.86    1.64
  10  -2  17    1.16    1.31
 -10   2 -17    0.86    0.74
  10  -2  18   14.47    1.49
 -10   2 -18   15.47    1.14
  10  -2  19    1.09    1.08
 -10   2 -19    0.80    1.08
  10  -2  20   22.24    1.55
 -10   2 -20   22.23    1.45
  10  -2  21    0.22    1.65
 -10   2 -21    0.86    1.10
  10  -2  22    1.22    2.60
 -10   2 -22    4.68    1.87
  10  -2  23   -1.08    2.21
 -10   2 -23   -0.79    1.44
  10  -2  24    2.50    1.70
 -10   2 -24    3.39    1.59
  10  -2  25    1.40    1.79
 -10   2 -25    1.78    3.00
 -10   2 -26   20.82    2.01
  11  -2 -27   13.47    1.90
 -11   2  27   12.08    2.14
  11  -2 -26    0.28    1.37
 -11   2  26    0.95    2.30
  11  -2 -25   23.25    1.60
 -11   2  25   28.15    3.87
  11  -2 -24    7.23    1.69
 -11   2  24    5.97    1.50
  11  -2 -23    0.47    1.44
 -11   2  23    0.54    1.35
  11  -2 -22   -0.38    1.51
 -11   2  22    1.09    1.27
  11  -2 -21   24.28    1.51
 -11   2  21   23.60    1.47
  11  -2 -20   -0.56    1.03
 -11   2  20    0.68    1.43
  11  -2 -19  112.87    2.50
 -11   2  19  124.84    5.60
  11  -2 -18    4.65    1.21
 -11   2  18    4.94    1.06
  11  -2 -17   38.04    1.91
 -11   2  17   42.90    1.69
  11  -2 -16    8.18    1.15
 -11   2  16   10.60    1.38
  11  -2 -15   11.15    0.89
 -11   2  15   12.36    0.96
  11  -2 -14    4.11    0.88
 -11   2  14    3.58    0.96
  11  -2 -13   13.74    1.04
 -11   2  13   12.32    0.96
  11  -2 -12    8.91    1.05
 -11   2  12    8.67    0.99
  11  -2 -11   79.83    2.23
 -11   2  11   88.94    2.18
  11  -2 -10   35.29    1.11
 -11   2  10   36.26    1.61
  11  -2  -9    0.53    0.82
 -11   2   9    0.67    0.58
  11  -2  -8    1.52    0.47
 -11   2   8    1.35    0.80
  11  -2  -7   27.85    1.14
 -11   2   7   26.75    1.45
  11  -2  -6    7.68    0.76
 -11   2   6    8.51    0.88
  11  -2  -5   18.86    0.93
 -11   2   5   17.72    1.87
  11  -2  -4   26.89    1.07
 -11   2   4   26.51    1.75
  11  -2  -3   48.64    1.90
 -11   2   3   54.94    2.90
  11  -2  -2    0.42    0.42
 -11   2   2    0.31    1.02
 -11   2   1    1.99    0.78
  11  -2   0    0.60    0.73
 -11   2   0    0.59    1.17
  11  -2   1  143.20    3.99
 -11   2  -1  154.56    4.40
  11  -2   2    2.33    0.76
 -11   2  -2    2.15    1.23
  11  -2   3   15.60    1.16
 -11   2  -3   16.49    1.29
  11  -2   4    1.77    0.97
 -11   2  -4    0.92    0.44
  11  -2   5  485.71   16.39
 -11   2  -5  450.75   11.08
  11  -2   6    2.17    1.00
 -11   2  -6    2.18    1.00
  11  -2   7   18.63    1.76
 -11   2  -7   17.60    0.93
  11  -2   8    0.46    0.93
 -11   2  -8    0.72    0.66
  11  -2   9   15.82    1.47
 -11   2  -9   15.12    1.57
  11  -2  10    6.35    0.78
 -11   2 -10    6.83    0.71
  11  -2  11   22.44    1.06
 -11   2 -11   22.91    1.13
  11  -2  12   -0.15    0.65
 -11   2 -12    0.39    0.82
  11  -2  13   60.99    2.13
 -11   2 -13   70.57    1.99
  11  -2  14    2.48    1.27
 -11   2 -14    1.85    0.89
  11  -2  15    0.51    0.84
 -11   2 -15    0.84    1.15
  11  -2  16    0.58    1.03
 -11   2 -16    1.06    1.11
  11  -2  17   25.94    1.74
 -11   2 -17   25.35    1.47
  11  -2  18    0.37    1.31
 -11   2 -18    1.28    0.95
  11  -2  19   43.04    2.23
 -11   2 -19   44.07    1.62
  11  -2  20    1.74    2.15
 -11   2 -20    1.92    1.25
  11  -2  21    1.50    1.85
 -11   2 -21    0.76    2.01
  11  -2  22    3.48    2.90
 -11   2 -22    1.76    1.42
  11  -2  23    1.27    1.09
 -11   2 -23    1.46    2.20
  11  -2  24    3.33    2.12
 -11   2 -24    0.59    2.16
 -11   2 -25   14.99    1.74
  11  -2  26    1.34    2.25
 -11   2 -26   -0.04    3.43
  12  -2 -26   -0.08    1.51
 -12   2  26   -0.97    1.72
  12  -2 -25    0.13    1.19
 -12   2  25    1.34    1.67
  12  -2 -24    2.66    1.24
 -12   2  24    1.45    1.11
  12  -2 -23    0.47    2.02
 -12   2  23    1.47    1.36
  12  -2 -22    0.70    1.56
 -12   2  22    1.09    1.65
  12  -2 -21    0.52    1.15
 -12   2  21    1.17    1.58
  12  -2 -20   17.30    1.36
 -12   2  20   15.93    2.37
  12  -2 -19    2.93    1.01
 -12   2  19    2.25    1.25
  12  -2 -18    0.22    0.95
 -12   2  18    0.94    1.08
  12  -2 -17    1.18    1.81
 -12   2  17   -0.61    0.80
  12  -2 -16   17.34    1.59
 -12   2  16   18.21    1.22
  12  -2 -15    0.40    0.84
 -12   2  15    0.50    1.29
  12  -2 -14   78.10    2.02
 -12   2  14   78.80    4.04
  12  -2 -13    1.02    1.00
 -12   2  13    0.88    0.91
  12  -2 -12    0.13    1.02
 -12   2  12    0.48    0.78
  12  -2 -11    2.14    0.77
 -12   2  11    2.30    0.80
  12  -2 -10  146.05    4.79
  12  -2  -9    3.20    0.70
 -12   2   9    3.78    0.85
  12  -2  -8    2.22    0.67
 -12   2   8    2.25    1.57
  12  -2  -7   20.20    1.11
 -12   2   7   19.74    1.37
  12  -2  -6   29.41    1.52
 -12   2   6   31.13    1.46
  12  -2  -5    7.62    1.35
 -12   2   5    7.07    1.40
  12  -2  -4   29.69    2.16
 -12   2   4   25.31    1.82
  12  -2  -3   -0.15    0.82
 -12   2   3    0.11    1.41
  12  -2  -1    2.39    0.79
 -12   2   1    2.16    1.26
  12  -2   0  192.83    5.20
 -12   2   0  170.05    6.89
  12  -2   1    2.45    0.85
 -12   2  -1    3.79    1.51
  12  -2   2   46.92    3.17
 -12   2  -2   52.46    1.93
  12  -2   3    1.22    1.30
 -12   2  -3    1.53    0.44
  12  -2   4    7.13    0.96
 -12   2  -4    5.69    1.55
  12  -2   5    0.71    0.92
 -12   2  -5    0.69    1.09
  12  -2   6    1.06    1.38
 -12   2  -6   -0.32    0.85
  12  -2   7    1.27    1.42
 -12   2  -7    1.59    0.61
  12  -2   8   32.58    2.06
 -12   2  -8   32.74    1.13
  12  -2   9    0.56    0.61
 -12   2  -9    0.41    0.59
  12  -2  10  182.44    4.66
 -12   2 -10  176.92    4.37
  12  -2  11    1.94    1.26
 -12   2 -11    1.51    0.90
  12  -2  12    9.47    1.01
 -12   2 -12   11.26    0.81
  12  -2  13    7.80    1.05
 -12   2 -13    5.81    1.23
  12  -2  14    0.49    1.32
 -12   2 -14    0.20    0.89
  12  -2  15    1.43    1.19
 -12   2 -15    1.39    1.19
  12  -2  16    0.16    1.08
 -12   2 -16    0.51    1.09
  12  -2  17    0.69    1.10
 -12   2 -17    0.66    2.43
  12  -2  18   31.24    2.95
 -12   2 -18   29.49    1.48
  12  -2  19    1.39    1.13
 -12   2 -19    1.72    1.36
  12  -2  20   12.56    3.01
 -12   2 -20   12.75    1.40
  12  -2  21    0.07    1.78
 -12   2 -21   -0.43    1.28
  12  -2  22   -2.10    2.57
 -12   2 -22    0.01    1.47
 -12   2 -23   -0.35    1.15
  12  -2  24    8.53    1.78
 -12   2 -24    6.36    1.63
  12  -2  25    0.09    2.18
 -12   2 -25    0.00    4.24
  13  -2 -26    2.29    3.55
 -13   2  26   -2.23    2.69
  13  -2 -25   12.89    1.54
  13  -2 -24    0.02    0.90
 -13   2  24   -0.31    1.26
  13  -2 -23    4.70    1.46
 -13   2  23    3.68    1.35
  13  -2 -22    1.11    1.93
 -13   2  22    1.02    1.10
  13  -2 -21   13.70    1.26
 -13   2  21   14.24    1.76
  13  -2 -20    4.65    1.17
 -13   2  20    3.54    1.78
  13  -2 -19    0.82    1.15
 -13   2  19   -0.20    1.68
  13  -2 -18    0.12    0.92
 -13   2  18    0.61    1.13
  13  -2 -17    7.30    1.30
 -13   2  17    5.67    1.19
  13  -2 -16    9.25    1.32
 -13   2  16   10.23    1.12
  13  -2 -15   13.09    1.17
 -13   2  15   14.15    1.14
  13  -2 -14   11.34    0.94
 -13   2  14   12.89    1.62
  13  -2 -13   -0.39    1.86
 -13   2  13   -0.19    0.66
  13  -2 -12    8.78    1.52
 -13   2  12    9.64    0.90
  13  -2 -11    9.20    1.17
 -13   2  11    9.26    1.10
  13  -2 -10   16.93    1.30
 -13   2  10   16.22    1.45
  13  -2  -9    8.94    1.14
 -13   2   9    7.79    0.80
  13  -2  -8    1.36    0.52
 -13   2   8    3.00    1.68
  13  -2  -7  159.55    3.83
 -13   2   7  161.70    5.08
  13  -2  -6    7.49    0.76
 -13   2   6    7.54    1.19
  13  -2  -5   68.04    2.09
 -13   2   5   69.11    2.39
  13  -2  -4    2.34    0.62
 -13   2   4    2.30    0.58
  13  -2  -3    1.90    1.12
  13  -2  -2    3.83    1.12
 -13   2   2    2.86    1.12
  13  -2  -1    3.73    1.16
 -13   2   1    3.90    1.20
  13  -2   0    1.43    0.97
 -13   2   0    0.64    0.87
  13  -2   1   41.81    1.85
 -13   2  -1   48.26    2.12
  13  -2   2    0.03    0.92
 -13   2  -2    0.71    1.18
  13  -2   3  206.16    5.69
 -13   2  -3  221.40    8.65
  13  -2   4    0.01    0.93
 -13   2  -4    1.06    1.04
  13  -2   5   89.49    4.38
 -13   2  -5   92.88    2.86
  13  -2   6   -0.15    1.00
 -13   2  -6   -0.34    0.74
  13  -2   7    1.32    1.12
 -13   2  -7    0.81    0.71
  13  -2   8    0.03    1.10
 -13   2  -8    0.86    0.72
  13  -2   9   10.07    1.17
 -13   2  -9   13.55    2.08
  13  -2  10    0.29    1.24
 -13   2 -10    0.85    0.71
  13  -2  11    2.79    1.05
 -13   2 -11    2.35    2.04
  13  -2  12   -0.22    1.08
 -13   2 -12    0.73    0.80
  13  -2  13   51.27    2.12
 -13   2 -13   50.49    1.86
  13  -2  14   -0.65    1.20
 -13   2 -14    0.31    1.05
  13  -2  15    2.23    1.62
 -13   2 -15    1.24    1.06
  13  -2  16    2.04    1.06
 -13   2 -16    2.02    1.44
  13  -2  17   14.68    2.39
 -13   2 -17   10.73    1.14
  13  -2  18    1.94    1.48
 -13   2 -18   -0.51    1.53
  13  -2  19   11.86    2.14
 -13   2 -19    8.77    1.29
  13  -2  20   -0.34    1.46
 -13   2 -20    1.00    1.63
  13  -2  21    2.10    1.88
 -13   2 -21    0.22    1.27
  13  -2  22    2.35    2.56
 -13   2 -22    3.04    1.31
  13  -2  23    0.95    1.97
 -13   2 -23    0.21    1.33
 -13   2 -24    0.00    2.00
  14  -2 -25   -0.04    1.74
 -14   2  25   -1.21    2.55
  14  -2 -24    4.23    1.55
 -14   2  24    0.41    1.82
  14  -2 -23    2.76    1.51
 -14   2  23    1.39    1.84
  14  -2 -22    0.82    1.46
 -14   2  22   -0.87    1.64
  14  -2 -21    0.76    1.76
 -14   2  21    0.50    1.65
  14  -2 -20    1.57    1.45
 -14   2  20    1.90    1.41
  14  -2 -19    9.10    1.31
 -14   2  19   10.28    1.74
  14  -2 -18    2.37    1.08
 -14   2  18    2.31    1.84
  14  -2 -17   -0.30    0.93
 -14   2  17   -1.24    1.17
  14  -2 -16   80.97    2.87
 -14   2  16   78.43    3.08
  14  -2 -15    0.95    1.03
 -14   2  15    0.89    1.40
  14  -2 -14   20.79    2.10
 -14   2  14   26.05    1.38
  14  -2 -13    1.00    0.93
 -14   2  13    2.03    1.44
  14  -2 -12    1.20    0.89
 -14   2  12    1.53    1.31
  14  -2 -11   -0.82    1.23
 -14   2  11   -0.12    0.93
  14  -2 -10   61.04    2.25
 -14   2  10   63.99    2.53
  14  -2  -9    1.35    0.81
 -14   2   9    2.01    0.86
  14  -2  -8   49.42    1.94
 -14   2   8   49.78    2.14
  14  -2  -7    1.77    1.79
 -14   2   7    2.02    0.69
  14  -2  -6   16.62    1.21
 -14   2   6   13.76    1.34
  14  -2  -5    1.88    0.64
 -14   2   5    1.52    1.26
  14  -2  -4   10.14    1.19
 -14   2   4    9.25    1.99
 -14   2   3   -0.04    1.22
  14  -2  -2  147.40    6.91
 -14   2   2  139.65    5.93
  14  -2  -1    0.79    0.93
 -14   2   1    1.28    1.76
  14  -2   0   -0.56    1.03
 -14   2   0    0.23    0.94
  14  -2   1    1.98    1.20
 -14   2  -1    1.53    1.20
  14  -2   2   10.86    1.81
 -14   2  -2   12.53    1.47
  14  -2   3    0.49    1.13
 -14   2  -3   -0.62    1.09
  14  -2   4   15.54    1.27
 -14   2  -4   16.26    2.01
  14  -2   5    0.59    0.90
 -14   2  -5    0.43    1.79
  14  -2   6   23.33    1.49
 -14   2  -6   23.65    1.25
  14  -2   7    8.40    1.40
 -14   2  -7    6.43    1.03
  14  -2   8   10.07    1.51
 -14   2  -8    9.38    1.64
  14  -2   9    5.43    1.19
 -14   2  -9    5.61    0.74
  14  -2  10    2.88    1.87
 -14   2 -10    3.04    0.96
  14  -2  11    8.33    2.01
 -14   2 -11    6.02    1.06
  14  -2  12   19.46    1.80
 -14   2 -12   21.94    1.38
  14  -2  13    1.31    1.30
 -14   2 -13    2.53    1.02
  14  -2  14   12.43    1.22
 -14   2 -14   11.97    1.16
  14  -2  15    0.08    1.24
 -14   2 -15    1.07    1.54
  14  -2  16   -0.35    1.53
 -14   2 -16    0.98    1.61
 -14   2 -17   -0.18    1.49
  14  -2  18    7.05    1.91
 -14   2 -18    6.63    1.71
  14  -2  19    0.18    2.01
 -14   2 -19   -0.41    1.20
  14  -2  20    7.50    2.29
 -14   2 -20    5.18    2.40
  14  -2  21   -0.83    1.43
 -14   2 -21    0.74    2.01
  14  -2  22   12.10    1.73
 -14   2 -22   12.28    2.34
 -14   2 -23    0.55    2.44
  15  -2 -25    2.76    5.20
 -15   2  25    0.82    3.19
  15  -2 -24    0.03    4.40
 -15   2  24   -0.21    3.11
  15  -2 -23   44.43    2.05
 -15   2  23   40.55    2.30
  15  -2 -22    0.83    1.98
 -15   2  22    0.55    1.21
  15  -2 -21    0.18    1.14
 -15   2  21    0.89    3.17
  15  -2 -20   -2.15    2.42
 -15   2  20    0.37    1.18
  15  -2 -19    6.87    1.70
 -15   2  19    6.73    1.69
  15  -2 -18    0.26    1.46
 -15   2  18   -0.02    1.86
  15  -2 -17   12.98    1.99
 -15   2  17   12.66    1.38
  15  -2 -16   -0.84    1.17
 -15   2  16    0.04    1.33
  15  -2 -15   10.66    1.07
 -15   2  15   10.35    1.44
  15  -2 -14    0.33    1.21
 -15   2  14    0.96    1.08
  15  -2 -13    3.70    2.35
 -15   2  13    3.63    1.07
  15  -2 -12    0.53    1.18
 -15   2  12   -0.33    1.28
  15  -2 -11   69.25    2.68
 -15   2  11   72.55    2.89
  15  -2 -10    0.82    1.34
 -15   2  10    0.61    0.99
  15  -2  -9   33.02    1.43
 -15   2   9   34.23    1.85
  15  -2  -8    2.30    1.83
 -15   2   8    2.28    1.17
  15  -2  -7    0.48    0.93
 -15   2   7    1.35    1.10
  15  -2  -6    4.06    0.78
 -15   2   6    3.51    1.32
  15  -2  -5    0.03    1.77
 -15   2   5   -0.30    1.09
  15  -2  -3   40.41    2.73
 -15   2   3   41.27    2.71
  15  -2  -2    0.07    1.00
 -15   2   2    1.50    1.31
  15  -2  -1    4.20    1.34
 -15   2   1    5.30    1.28
  15  -2   0   -0.06    1.13
 -15   2   0    1.26    1.79
  15  -2   1   14.05    1.46
 -15   2  -1   15.99    1.44
  15  -2   2    0.57    1.14
 -15   2  -2    0.01    1.20
  15  -2   3    0.48    1.18
 -15   2  -3    0.31    1.27
  15  -2   4    2.36    1.68
 -15   2  -4    1.81    1.09
  15  -2   5    1.62    1.76
 -15   2  -5    0.72    1.34
  15  -2   6    1.01    1.18
 -15   2  -6    1.16    1.48
  15  -2   7   85.32    2.88
 -15   2  -7   85.29    4.22
  15  -2   8    0.40    1.31
 -15   2  -8   -0.03    1.17
  15  -2   9    0.96    1.53
 -15   2  -9    0.64    0.80
  15  -2  10    2.33    2.02
 -15   2 -10    0.94    1.69
  15  -2  11   21.46    2.08
 -15   2 -11   18.26    1.56
  15  -2  12   -0.08    1.33
 -15   2 -12   -0.77    1.71
  15  -2  13   -0.86    1.72
 -15   2 -13    0.03    1.36
  15  -2  14    0.59    1.38
 -15   2 -14    0.27    1.43
  15  -2  15   27.76    1.81
 -15   2 -15   33.14    1.89
  15  -2  16    1.71    2.41
 -15   2 -16    0.67    1.69
  15  -2  17    4.00    1.87
 -15   2 -17    4.88    1.88
  15  -2  18    2.97    3.43
 -15   2 -18   -0.06    1.40
  15  -2  19    1.79    3.36
 -15   2 -19    0.20    0.85
  15  -2  20   -1.44    2.42
 -15   2 -20    6.55    1.92
 -15   2 -21   -2.60    3.16
  16  -2 -24    0.86    1.90
  16  -2 -23    0.72    1.80
 -16   2  23   -2.65    2.36
  16  -2 -22    6.41    3.53
 -16   2  22    1.62    2.39
  16  -2 -21    0.46    1.78
 -16   2  21   -0.09    2.11
  16  -2 -20    0.93    1.69
 -16   2  20   -2.11    3.28
  16  -2 -19    0.06    2.13
 -16   2  19    0.84    0.97
  16  -2 -18   45.59    1.86
 -16   2  18   50.50    3.26
  16  -2 -17    0.60    1.32
 -16   2  17    1.38    2.99
  16  -2 -16   -0.71    0.99
 -16   2  16   -1.15    2.01
  16  -2 -15    0.16    1.20
 -16   2  15    2.83    1.68
  16  -2 -14    0.76    1.40
 -16   2  14   -0.36    1.32
  16  -2 -13    0.01    1.12
 -16   2  13   -1.19    1.52
  16  -2 -12   11.93    2.45
 -16   2  12   11.41    1.17
  16  -2 -11    0.38    1.17
 -16   2  11    0.36    1.86
  16  -2 -10   20.46    2.28
 -16   2  10   23.74    2.25
  16  -2  -9    2.08    1.06
 -16   2   9    1.83    1.07
  16  -2  -8   28.02    1.38
 -16   2   8   26.59    1.90
  16  -2  -7    0.42    0.98
 -16   2   7    0.23    1.17
  16  -2  -6   -1.85    1.47
 -16   2   6    0.70    1.82
  16  -2  -5    4.52    1.98
  16  -2  -4   11.83    1.52
 -16   2   4    7.85    1.59
  16  -2  -3   10.10    1.56
 -16   2   3   10.23    1.73
  16  -2  -2   24.49    1.91
 -16   2   2   23.31    1.97
  16  -2  -1    1.04    1.39
 -16   2   1    0.31    1.34
  16  -2   0   49.86    2.24
 -16   2   0   52.96    3.62
  16  -2   1    1.51    1.81
 -16   2  -1    2.40    1.45
  16  -2   2    1.74    1.27
 -16   2  -2    1.45    1.54
  16  -2   3   -0.72    1.83
 -16   2  -3    0.26    1.16
  16  -2   4    2.07    1.15
 -16   2  -4    1.74    1.49
  16  -2   5    0.39    1.08
 -16   2  -5   -0.82    1.51
  16  -2   6    9.72    2.25
 -16   2  -6    8.78    1.59
  16  -2   7    0.25    1.34
 -16   2  -7   -0.96    1.59
  16  -2   8   11.32    1.52
 -16   2  -8   13.82    1.82
  16  -2   9    2.85    2.32
 -16   2  -9    0.68    1.16
  16  -2  10   -0.52    1.56
 -16   2 -10    0.04    1.74
  16  -2  11    2.60    1.39
 -16   2 -11    3.22    1.11
  16  -2  12   40.20    2.43
 -16   2 -12   42.63    1.71
  16  -2  13    0.13    1.48
 -16   2 -13    0.96    1.34
  16  -2  14    2.81    2.81
 -16   2 -14    0.87    1.64
  16  -2  15    0.61    1.95
 -16   2 -15   -0.73    1.98
  16  -2  16    3.79    2.01
 -16   2 -16    3.71    1.20
  16  -2  17   -0.06    3.42
 -16   2 -17    1.90    3.00
  16  -2  18   -1.19    2.09
 -16   2 -18    0.47    1.12
  16  -2  19   -0.92    3.49
 -16   2 -19   -1.08    1.48
  17  -2 -24    0.11    1.97
 -17   2  24    1.45    1.73
  17  -2 -23    9.24    2.31
  17  -2 -22   -0.05    1.05
 -17   2  22    4.30    3.38
  17  -2 -20    0.76    2.81
 -17   2  20    2.18    2.26
  17  -2 -19    3.96    1.39
  17  -2 -18    0.15    1.78
 -17   2  18   -1.23    1.34
  17  -2 -17    1.52    1.18
 -17   2  17    2.04    1.68
  17  -2 -16    2.38    1.44
 -17   2  16    0.79    1.77
  17  -2 -15    1.34    1.32
 -17   2  15   -1.82    2.21
  17  -2 -14    2.11    1.29
 -17   2  14    1.57    1.86
  17  -2 -13    0.27    1.23
 -17   2  13   -0.24    1.62
  17  -2 -12    0.01    1.32
 -17   2  12    0.77    2.18
  17  -2 -11    7.82    1.41
 -17   2  11    7.50    2.09
  17  -2 -10    1.49    1.63
 -17   2  10    2.10    1.29
  17  -2  -9   36.07    1.78
 -17   2   9   32.57    1.92
  17  -2  -8    3.04    2.28
 -17   2   8    0.04    1.40
  17  -2  -7    1.66    1.56
 -17   2   7    1.88    1.60
  17  -2  -6    0.87    1.54
 -17   2   6    0.29    1.66
  17  -2  -4    2.77    1.35
 -17   2   4    3.91    2.43
  17  -2  -3   32.57    1.85
 -17   2   3   28.80    2.68
  17  -2  -2    3.20    1.95
 -17   2   2    4.19    1.35
  17  -2  -1   41.86    2.75
 -17   2   1   49.03    2.12
  17  -2   0    0.35    1.43
 -17   2   0    0.66    1.52
  17  -2   1    8.30    2.01
 -17   2  -1    7.81    1.96
  17  -2   2   -0.95    1.24
 -17   2  -2    1.34    1.28
  17  -2   3   28.69    1.78
 -17   2  -3   28.67    2.53
  17  -2   4    0.36    1.22
 -17   2  -4    0.43    1.62
  17  -2   5   49.20    2.46
 -17   2  -5   49.82    3.21
  17  -2   6    1.07    1.51
 -17   2  -6    0.24    1.62
  17  -2   7    4.30    1.80
 -17   2  -7    3.40    2.45
  17  -2   8    0.62    1.45
 -17   2  -8    0.07    1.79
  17  -2   9   12.07    2.48
 -17   2  -9   12.47    1.67
  17  -2  10    0.59    1.46
 -17   2 -10    0.20    1.60
  17  -2  11    0.23    1.49
 -17   2 -11   -0.12    1.50
  17  -2  12   -0.28    1.96
 -17   2 -12    0.06    1.43
  17  -2  13    4.87    1.60
 -17   2 -13    6.04    1.46
  17  -2  14    1.87    2.92
 -17   2 -14   -0.49    2.48
  17  -2  15   -0.62    2.07
 -17   2 -15   -2.44    2.99
  17  -2  16    0.65    1.63
 -17   2 -17    0.04    2.63
  18  -2 -22   13.92    3.02
  18  -2 -21    0.17    2.24
  18  -2 -19    1.19    2.14
 -18   2  19    0.93    2.37
  18  -2 -18   -0.94    1.47
 -18   2  18   -0.31    1.63
  18  -2 -17   -0.14    3.10
 -18   2  17    0.34    1.77
  18  -2 -16   15.30    1.70
 -18   2  16   14.34    1.86
  18  -2 -15    2.83    2.24
 -18   2  15   -1.03    1.88
  18  -2 -14   21.48    1.91
 -18   2  14   26.53    1.60
  18  -2 -13   -3.55    2.74
 -18   2  13   -0.44    1.47
  18  -2 -12    2.04    1.33
 -18   2  12    0.68    3.01
  18  -2 -11   -0.58    1.51
 -18   2  11    0.47    2.05
  18  -2 -10   10.55    1.40
 -18   2  10   12.10    1.45
  18  -2  -9   -1.52    1.79
 -18   2   9    1.18    1.94
  18  -2  -8   17.96    2.04
 -18   2   8   19.97    2.01
  18  -2  -7   -0.40    1.42
  18  -2  -6   32.74    1.99
  18  -2  -5    4.13    1.54
 -18   2   5    3.47    2.13
  18  -2  -4   13.98    1.91
 -18   2   4   12.12    2.28
  18  -2  -3   -1.40    1.37
 -18   2   3   -0.18    1.91
  18  -2  -2    7.22    1.66
 -18   2   2    7.37    2.83
  18  -2  -1    1.04    1.47
 -18   2   1    3.24    2.65
  18  -2   0    1.16    1.48
 -18   2   0   -0.62    1.79
  18  -2   1   -1.59    2.14
 -18   2  -1   -0.26    1.47
  18  -2   2    0.46    1.44
 -18   2  -2    0.85    1.43
  18  -2   3   -0.21    1.27
 -18   2  -3    0.24    1.83
  18  -2   4    1.11    1.65
 -18   2  -4    1.72    1.75
  18  -2   5   -0.93    1.59
 -18   2  -5   -0.66    1.86
  18  -2   6    0.83    1.58
 -18   2  -6    3.30    2.78
  18  -2   7    0.39    1.71
 -18   2  -7    2.36    2.16
  18  -2   8    2.10    1.75
 -18   2  -8    2.37    3.03
  18  -2   9    0.96    1.65
 -18   2  -9    0.67    1.76
  18  -2  10   13.76    2.58
 -18   2 -10   12.79    2.09
  18  -2  11    0.89    1.79
 -18   2 -11   -0.24    1.60
  18  -2  12   -1.61    2.40
 -18   2 -12   -0.80    1.65
  18  -2  13   -0.06    1.63
 -18   2 -13   -0.05    1.36
  18  -2  14   16.30    2.65
 -18   2 -14   10.41    1.63
  18  -2  15   -0.11    1.18
 -18   2 -15    1.49    2.08
 -18   2 -16    0.27    1.64
  19  -2 -18    7.45    2.45
  19  -2 -17    1.25    3.56
 -19   2  17    0.86    2.70
  19  -2 -16   -1.35    3.00
 -19   2  16    5.10    2.35
  19  -2 -15    1.09    1.04
 -19   2  15    0.08    1.85
  19  -2 -14   -0.83    2.20
 -19   2  14    0.20    1.52
  19  -2 -13    7.85    1.92
 -19   2  13   11.44    2.79
  19  -2 -12   -0.27    1.51
 -19   2  12   -1.52    2.34
  19  -2 -11    8.23    2.43
  19  -2 -10    0.03    1.52
 -19   2  10    1.95    1.98
  19  -2  -9    9.57    1.95
 -19   2   9    6.19    2.51
  19  -2  -8   -1.24    3.18
 -19   2   8   -1.10    2.45
  19  -2  -7    0.19    2.01
 -19   2   7   -0.66    2.31
  19  -2  -6   -1.38    1.64
 -19   2   6    0.11    2.04
  19  -2  -5    4.99    2.27
 -19   2   5    7.82    1.81
  19  -2  -4    0.02    2.07
 -19   2   4   -1.32    1.47
  19  -2  -3    7.74    2.02
 -19   2   3    7.52    2.25
  19  -2  -2    0.01    1.54
 -19   2   2    0.74    1.98
  19  -2  -1   26.85    2.76
 -19   2   1   20.73    2.48
  19  -2   0    0.53    1.82
 -19   2   0    0.31    1.89
  19  -2   1    0.44    1.76
 -19   2  -1   -1.57    1.89
  19  -2   2   -0.42    1.59
 -19   2  -2    0.57    2.06
  19  -2   3   20.75    2.01
 -19   2  -3   21.75    2.99
  19  -2   4   -2.18    2.26
 -19   2  -4   -1.04    2.88
  19  -2   5   -0.50    1.96
 -19   2  -5   -0.14    1.57
  19  -2   6   -0.91    1.78
 -19   2  -6   -0.14    2.57
  19  -2   7   10.04    1.81
 -19   2  -7    9.57    2.27
  19  -2   8   -0.04    1.93
 -19   2  -8   -0.79    1.74
  19  -2   9    3.11    2.18
 -19   2  -9    3.41    2.10
  19  -2  10    2.19    2.58
 -19   2 -10   -0.68    2.04
  19  -2  11   -0.99    2.02
 -19   2 -11    0.26    1.01
  19  -2  12    0.17    2.17
 -19   2 -12   -0.44    1.69
  19  -2  13    1.10    1.26
 -19   2 -13   -0.09    1.91
  20  -2 -15    1.40    3.16
 -20   2  15    1.11    2.27
  20  -2 -14    0.60    2.00
  20  -2 -13   -0.03    1.14
 -20   2  13   -3.34    3.46
  20  -2 -12    3.37    1.70
  20  -2 -11   -0.33    1.49
 -20   2  11   -0.08    2.85
  20  -2 -10    1.10    1.86
 -20   2  10   -0.24    1.77
  20  -2  -9   -1.21    2.30
 -20   2   9   -0.68    1.63
  20  -2  -8   -0.26    3.07
 -20   2   8    0.58    1.76
 -20   2   7    1.70    2.00
  20  -2  -6    0.98    2.41
 -20   2   6   -1.06    1.76
  20  -2  -5    1.42    1.92
 -20   2   5    0.78    1.79
  20  -2  -4   10.12    1.78
 -20   2   4    7.59    2.60
  20  -2  -3    0.99    1.45
 -20   2   3    1.93    3.01
  20  -2  -2   -0.23    1.49
 -20   2   2    0.68    1.97
  20  -2  -1    0.30    2.02
 -20   2   1    0.07    1.43
  20  -2   0    0.57    1.67
 -20   2   0    2.15    1.84
  20  -2   1   -0.85    1.47
 -20   2  -1    4.33    2.18
  20  -2   2    6.28    1.94
 -20   2  -2    3.92    2.65
  20  -2   3    0.22    1.39
 -20   2  -3   -0.40    2.80
  20  -2   4    1.18    1.89
 -20   2  -4    4.42    3.42
  20  -2   5    0.95    1.91
 -20   2  -5   -1.05    1.87
  20  -2   6    2.82    2.03
 -20   2  -6    5.44    1.91
  20  -2   7    0.34    1.38
 -20   2  -7    1.70    2.70
  20  -2   8   12.29    2.02
 -20   2  -8   10.64    2.21
  20  -2   9   -0.44    1.68
 -20   2  -9   -0.06    1.77
  20  -2  10    1.34    1.84
 -20   2 -10    0.73    1.59
 -21   2   9   -2.07    2.89
  21  -2  -7    8.77    2.10
 -21   2   7   11.28    1.79
  21  -2  -6    0.28    1.10
 -21   2   6    0.08    1.57
  21  -2  -5    0.65    1.57
 -21   2   5   -0.10    2.10
  21  -2  -4    0.11    2.13
 -21   2   4   -0.07    1.63
  21  -2  -3   -0.65    2.50
 -21   2   3    0.54    1.75
  21  -2  -2   -0.55    1.86
 -21   2   2   -0.65    2.66
  21  -2  -1   -0.29    1.32
 -21   2   1   -1.40    3.36
  21  -2   0    0.08    1.74
 -21   2   0    0.58    1.84
  21  -2   1   31.27    5.23
 -21   2  -1   28.04    2.83
  21  -2   2    0.42    1.32
 -21   2  -2   -1.54    3.22
  21  -2   3    0.04    2.32
 -21   2  -3   -1.22    2.48
  21  -2   4    0.52    1.83
 -21   2  -4   -2.70    3.56
  21  -2   5    1.55    4.00
 -21   2  -5   -0.62    2.75
 -21   2  -6    0.58    1.77
 -22  -3  -5    0.54    3.25
 -22  -3  -3    1.20    3.20
  22   3   3    3.02    3.06
 -22  -3  -2    0.42    2.32
  22   3   2   -0.12    1.89
 -22  -3  -1    0.66    1.77
  22   3   1    0.03    2.68
 -22  -3   0    0.23    2.30
  22   3   0    1.53    2.22
 -22  -3   1    1.88    2.73
  22   3  -1    3.61    2.65
  22   3  -2   -0.24    1.83
 -22  -3   3    0.67    1.63
  22   3  -3    0.47    1.75
  22   3  -4   -0.22    0.94
 -22  -3   5   20.96    3.87
 -22  -3   8    0.63    3.06
  22   3  -8   -1.83    3.10
 -22  -3   9    1.92    3.18
  22   3 -11    8.15    2.23
 -22  -3  12    0.38    2.16
 -21  -3 -10   10.56    2.46
  21   3  10    0.75    2.43
 -21  -3  -9   -0.31    1.70
 -21  -3  -8    0.52    3.07
  21   3   8    1.50    2.77
 -21  -3  -7   -1.49    3.07
 -21  -3  -6   -0.75    3.19
  21   3   6    0.45    1.31
 -21  -3  -5    2.28    3.04
  21   3   5   -2.99    3.52
 -21  -3  -4   28.96    2.44
  21   3   4   20.01    1.70
 -21  -3  -3   -1.16    2.74
  21   3   3    1.72    1.91
 -21  -3  -2   -0.79    2.20
  21   3   2    1.08    1.67
 -21  -3  -1    0.21    1.74
  21   3   1   -0.25    1.84
 -21  -3   0    0.34    2.66
  21   3   0    0.96    1.46
 -21  -3   1    1.48    2.62
  21   3  -1    0.38    1.37
 -21  -3   2    9.97    1.72
  21   3  -2    8.61    1.52
 -21  -3   3    0.11    1.60
  21   3  -3   -0.23    1.26
 -21  -3   4   10.21    1.28
  21   3  -4    9.86    1.56
 -21  -3   5   -0.91    1.42
  21   3  -5   -0.80    1.19
 -21  -3   6   -0.08    2.08
  21   3  -6    1.21    3.40
 -21  -3   7    0.14    1.72
  21   3  -7   -2.00    2.13
 -21  -3   8    2.15    1.81
 -21  -3   9    0.52    2.01
  21   3  -9   -0.80    2.86
 -21  -3  10   11.82    2.01
 -21  -3  12   -0.75    1.95
 -21  -3  13   -1.37    3.58
 -21  -3  15    9.95    2.41
  21   3 -15   -0.60    1.31
 -21  -3  17   -0.23    2.29
 -20  -3 -15   -0.17    1.67
 -20  -3 -13    0.79    1.96
  20   3  12   -1.06    1.72
 -20  -3 -11    1.74    2.05
  20   3  11    3.33    2.19
 -20  -3 -10   -0.40    2.12
  20   3  10   -0.48    1.75
 -20  -3  -9    3.44    1.68
  20   3   9    2.65    1.20
 -20  -3  -8   -0.61    1.88
  20   3   8   -0.13    2.09
 -20  -3  -7   -0.12    1.22
  20   3   7    1.39    1.74
 -20  -3  -6    0.28    2.16
  20   3   6    1.17    1.37
 -20  -3  -5    1.38    3.32
  20   3   5    1.69    2.09
 -20  -3  -4    1.11    1.36
  20   3   4    0.77    2.05
 -20  -3  -3    0.93    2.11
  20   3   3    0.34    1.41
 -20  -3  -2    0.65    2.03
  20   3   2    0.02    2.80
 -20  -3  -1    2.82    2.10
  20   3   1    1.09    1.16
 -20  -3   0    0.48    1.40
  20   3   0    0.88    2.25
 -20  -3   1    6.31    1.65
  20   3  -1    7.25    1.48
 -20  -3   2   -0.24    1.81
  20   3  -2   -0.14    1.42
 -20  -3   3    2.85    1.66
  20   3  -3    0.36    1.25
 -20  -3   4   -0.64    1.59
  20   3  -4   -0.11    1.42
 -20  -3   5    4.81    2.10
  20   3  -5    7.29    1.76
 -20  -3   6   -0.63    1.44
  20   3  -6    0.98    1.59
 -20  -3   7    0.76    1.55
  20   3  -7    0.40    1.03
 -20  -3   8    1.44    1.36
  20   3  -8    0.13    1.40
 -20  -3   9    0.94    2.95
  20   3  -9    1.98    1.75
 -20  -3  10    0.13    1.13
  20   3 -10    0.72    2.14
 -20  -3  11    2.66    1.14
  20   3 -11    5.21    2.33
 -20  -3  12    0.19    2.46
  20   3 -12    0.36    1.29
 -20  -3  13   11.32    2.90
  20   3 -13    7.79    3.88
 -20  -3  14   -0.32    2.59
  20   3 -14    6.37    2.51
 -20  -3  15   -1.17    1.44
  20   3 -15    1.61    2.39
 -20  -3  16    2.11    4.55
 -20  -3  17   -0.79    2.45
 -20  -3  18   -1.21    1.84
  20   3 -19   16.21    3.98
 -19  -3 -16   -0.60    1.76
 -19  -3 -15    0.71    2.56
  19   3  15    0.82    1.43
 -19  -3 -14    2.81    1.90
  19   3  14    3.24    1.32
 -19  -3 -13   -0.17    1.90
 -19  -3 -12   -0.72    2.88
  19   3  12    1.68    1.54
 -19  -3 -11   -0.90    1.67
  19   3  11    0.25    1.18
 -19  -3 -10    1.95    1.13
  19   3  10    0.60    0.75
 -19  -3  -9    4.32    2.58
  19   3   9    0.37    1.16
 -19  -3  -8   -0.15    3.25
  19   3   8    2.86    1.72
 -19  -3  -7    0.40    1.67
  19   3   7   -0.97    1.86
 -19  -3  -6   13.04    1.78
  19   3   6   13.96    1.45
 -19  -3  -5    0.00    1.00
  19   3   5   -0.80    1.48
 -19  -3  -4    5.84    2.90
  19   3   4    5.21    1.65
 -19  -3  -3   -0.70    0.86
  19   3   3    2.15    2.54
 -19  -3  -2   14.50    2.03
  19   3   2   11.21    1.32
 -19  -3  -1    0.65    0.94
  19   3   1    0.45    1.53
 -19  -3   0   14.12    1.42
  19   3   0    9.33    1.86
 -19  -3   1    1.08    1.95
  19   3  -1   -0.12    1.56
 -19  -3   2   -0.33    1.64
  19   3  -2   -0.04    1.34
 -19  -3   3   -0.37    1.29
  19   3  -3   -0.28    1.30
 -19  -3   4    9.99    1.47
  19   3  -4   11.92    2.55
 -19  -3   5    0.80    1.28
  19   3  -5    0.11    1.68
 -19  -3   6    8.32    1.68
  19   3  -6    8.11    1.43
 -19  -3   7   -0.07    2.73
  19   3  -7    0.25    0.96
 -19  -3   8   11.06    1.86
  19   3  -8    8.48    1.38
 -19  -3   9    0.71    1.71
  19   3  -9    0.65    1.11
 -19  -3  10    4.73    1.61
  19   3 -10    6.35    1.55
 -19  -3  11    0.37    0.94
  19   3 -11   -1.71    1.67
 -19  -3  12   10.34    2.15
  19   3 -12   12.44    1.68
 -19  -3  13    2.98    2.32
  19   3 -13    1.73    1.29
 -19  -3  14    2.48    1.69
  19   3 -14    2.61    1.43
 -19  -3  15   -0.70    1.77
  19   3 -15    0.20    2.20
 -19  -3  16    3.63    3.77
  19   3 -16    1.19    2.29
 -19  -3  17   -0.28    1.97
  19   3 -17    0.52    2.10
 -19  -3  18    0.39    2.07
  19   3 -18   13.05    1.94
 -18  -3 -18   -0.21    1.33
 -18  -3 -17    0.96    1.40
 -18  -3 -16   -0.21    1.15
  18   3  15   -0.05    1.23
 -18  -3 -14    0.55    1.62
  18   3  14    0.14    2.30
 -18  -3 -13    3.03    3.83
  18   3  13    1.00    1.91
 -18  -3 -12   -1.03    1.92
  18   3  12    0.95    1.41
 -18  -3 -11    9.84    1.95
  18   3  11    3.61    1.65
 -18  -3 -10    1.34    1.60
  18   3  10   -0.52    1.84
 -18  -3  -9    1.87    1.89
  18   3   9    1.82    2.01
 -18  -3  -8   -0.36    3.05
  18   3   8   -0.77    1.73
 -18  -3  -7   11.15    1.53
  18   3   7   13.13    1.66
 -18  -3  -6   -0.30    1.52
  18   3   6    1.22    1.79
 -18  -3  -5    5.67    1.78
  18   3   5    5.92    1.16
 -18  -3  -4   -0.32    1.50
  18   3   4    1.65    1.24
 -18  -3  -3    0.37    1.71
  18   3   3    1.84    1.02
 -18  -3  -2   -0.03    0.92
  18   3   2    1.13    1.34
 -18  -3  -1   -0.83    1.08
  18   3   1    0.62    2.11
 -18  -3   0    0.69    1.69
  18   3   0    0.31    1.15
 -18  -3   1   13.93    1.88
  18   3  -1   12.17    1.58
 -18  -3   2   -0.96    1.33
  18   3  -2   -0.83    1.25
 -18  -3   3   50.49    2.25
  18   3  -3   48.73    1.66
 -18  -3   4   -0.41    1.19
  18   3  -4    0.50    1.28
 -18  -3   5   13.35    1.55
  18   3  -5   11.88    1.34
 -18  -3   6    0.42    1.21
  18   3  -6    3.09    1.68
 -18  -3   7    6.82    1.55
  18   3  -7    6.67    1.30
 -18  -3   8   -0.03    1.06
  18   3  -8    0.08    1.66
 -18  -3   9    1.97    1.26
  18   3  -9    3.79    1.89
 -18  -3  10    4.42    1.41
  18   3 -10    3.13    1.58
 -18  -3  11   24.28    1.78
  18   3 -11   23.15    1.53
 -18  -3  12   -2.64    1.55
  18   3 -12   -0.90    1.61
 -18  -3  13   16.57    1.37
  18   3 -13   11.36    1.75
 -18  -3  14    0.71    1.80
  18   3 -14    0.63    1.44
 -18  -3  15    1.55    2.99
  18   3 -15    0.83    1.16
 -18  -3  16    0.02    2.01
  18   3 -16    0.59    1.47
 -18  -3  17   16.52    1.31
  18   3 -17   18.78    1.25
  18   3 -18    7.39    1.66
  18   3 -19    1.09    1.53
 -18  -3  20    2.57    2.83
 -17  -3 -18    1.88    3.52
  17   3  18    1.90    2.39
 -17  -3 -17    0.24    1.90
  17   3  17    0.13    3.51
 -17  -3 -16    1.77    1.40
 -17  -3 -15    4.02    1.68
  17   3  15   -0.67    1.10
 -17  -3 -14    0.73    1.55
  17   3  14    1.05    1.10
 -17  -3 -13    1.64    1.35
  17   3  13   -0.40    0.96
 -17  -3 -12   12.13    2.07
  17   3  12   12.03    1.73
 -17  -3 -11   -0.79    2.72
  17   3  11    0.81    1.34
 -17  -3 -10    8.31    1.55
  17   3  10    9.01    1.35
 -17  -3  -9    0.89    1.19
  17   3   9    0.65    1.31
 -17  -3  -8   18.05    1.99
  17   3   8   16.62    1.49
 -17  -3  -7   -1.47    1.15
  17   3   7    0.15    1.62
 -17  -3  -6    0.57    1.17
  17   3   6    0.63    1.50
 -17  -3  -5    2.08    1.67
  17   3   5   -0.69    1.07
 -17  -3  -4    5.74    1.33
  17   3   4    7.77    1.12
 -17  -3  -3    2.34    0.92
  17   3   3    2.50    1.41
 -17  -3  -2   89.50    2.83
  17   3   2   87.12    2.33
 -17  -3  -1    0.86    1.16
  17   3   1    0.16    1.16
 -17  -3   0   -0.81    1.54
  17   3   0    0.95    0.99
 -17  -3   1    2.59    1.06
  17   3  -1    1.52    1.38
 -17  -3   2    3.01    1.08
  17   3  -2    3.07    1.13
 -17  -3   3    4.58    1.57
  17   3  -3    3.47    1.17
 -17  -3   4   -0.97    1.47
  17   3  -4    0.32    1.01
 -17  -3   5    8.53    1.14
  17   3  -5    9.27    1.68
 -17  -3   6   64.61    2.26
  17   3  -6   67.32    2.80
 -17  -3   7    0.01    1.32
  17   3  -7   -0.78    1.51
 -17  -3   8    7.31    1.78
  17   3  -8    6.32    1.05
 -17  -3   9    4.29    1.25
  17   3  -9    5.62    1.35
 -17  -3  10    1.25    1.05
  17   3 -10    1.80    1.20
 -17  -3  11    0.51    1.06
  17   3 -11    3.03    1.44
 -17  -3  12    1.76    1.25
  17   3 -12    1.82    1.22
 -17  -3  13    0.52    1.46
  17   3 -13    2.13    1.29
 -17  -3  14    0.57    1.59
  17   3 -14   -0.03    1.58
 -17  -3  15   -1.30    2.01
  17   3 -15    0.05    1.21
 -17  -3  16    0.29    1.19
  17   3 -16    0.07    0.68
 -17  -3  17    0.93    3.12
  17   3 -17    1.09    1.69
 -17  -3  18    1.04    3.62
  17   3 -18    1.85    1.32
  17   3 -19    0.21    1.52
  17   3 -20    2.28    1.48
 -17  -3  21   -1.08    2.35
 -16  -3 -20    2.46    3.15
 -16  -3 -19   -0.77    1.22
 -16  -3 -18   -1.06    1.64
  16   3  18    0.31    2.47
 -16  -3 -17   15.54    1.95
  16   3  17   12.36    2.41
 -16  -3 -16    0.90    1.95
  16   3  16    0.16    2.02
 -16  -3 -15    7.09    1.58
  16   3  15    7.29    1.42
 -16  -3 -14   -0.29    1.50
  16   3  14   -0.27    2.37
 -16  -3 -13    7.17    1.87
  16   3  13    1.00    1.44
 -16  -3 -12    0.40    1.34
  16   3  12    0.59    1.31
 -16  -3 -11    4.47    1.34
  16   3  11    2.89    1.55
 -16  -3 -10    0.91    1.93
  16   3  10    2.56    1.77
 -16  -3  -9   74.35    2.10
  16   3   9   70.59    3.96
 -16  -3  -8    4.22    1.28
  16   3   8    2.35    1.56
 -16  -3  -7    2.38    2.07
  16   3   7    2.59    0.97
 -16  -3  -6    2.36    1.23
  16   3   6    2.76    1.15
 -16  -3  -5    5.83    1.82
  16   3   5    4.23    0.89
 -16  -3  -4    3.40    0.99
  16   3   4    3.67    1.28
 -16  -3  -3    9.10    1.16
  16   3   3   10.47    1.99
 -16  -3  -2    0.74    1.44
  16   3   2    0.44    0.89
 -16  -3  -1   33.76    1.60
  16   3   1   35.86    2.28
 -16  -3   0    1.88    0.79
  16   3   0    3.62    1.32
 -16  -3   1    0.07    0.92
  16   3  -1    0.50    1.61
 -16  -3   2    0.29    0.72
  16   3  -2   -0.99    1.18
 -16  -3   3   26.71    1.61
  16   3  -3   30.80    1.19
 -16  -3   4    0.43    1.32
  16   3  -4   -0.22    1.04
 -16  -3   5   -0.02    1.06
  16   3  -5    0.76    1.09
 -16  -3   6    2.14    1.15
  16   3  -6    1.34    0.79
 -16  -3   7   31.75    1.45
  16   3  -7   35.38    1.66
 -16  -3   8    0.42    1.02
  16   3  -8   -0.05    0.91
 -16  -3   9    0.72    0.92
  16   3  -9    0.64    1.11
 -16  -3  10    0.60    1.61
  16   3 -10    0.98    0.82
 -16  -3  11   14.48    1.07
  16   3 -11   13.92    1.43
 -16  -3  12    1.30    1.15
  16   3 -12   -0.21    1.04
 -16  -3  13    0.76    1.20
  16   3 -13    1.65    1.25
 -16  -3  14    0.66    0.92
  16   3 -14    1.21    1.19
 -16  -3  15   26.38    2.05
  16   3 -15   26.25    1.35
 -16  -3  16    1.43    1.25
  16   3 -16    0.72    1.20
 -16  -3  17   -1.23    1.62
  16   3 -17   -0.87    1.29
 -16  -3  18   -0.72    1.52
  16   3 -18    0.49    1.37
 -16  -3  19    0.89    1.86
  16   3 -19   -0.68    1.65
 -16  -3  20    0.57    1.55
  16   3 -20    0.85    1.41
  16   3 -21    7.84    2.08
 -16  -3  22    2.41    2.72
  16   3 -22    2.07    1.31
 -15  -3 -22    1.29    1.28
  15   3  21   10.17    3.31
 -15  -3 -20   -0.22    1.45
 -15  -3 -19    0.35    1.39
  15   3  19    0.78    1.81
 -15  -3 -18   19.04    2.41
  15   3  18   20.23    1.37
 -15  -3 -17   -0.99    2.06
  15   3  17    1.08    1.51
 -15  -3 -16    1.72    1.43
  15   3  16   -0.04    1.47
 -15  -3 -15    1.86    1.84
  15   3  15   -0.31    1.78
 -15  -3 -14   -0.35    1.62
  15   3  14    0.45    1.25
 -15  -3 -13   -1.22    1.30
  15   3  13   -0.19    1.55
 -15  -3 -12    7.83    1.35
  15   3  12    6.31    1.26
 -15  -3 -11    1.31    1.19
  15   3  11    0.77    2.12
 -15  -3 -10   44.32    1.66
  15   3  10   41.63    2.57
 -15  -3  -9    2.08    1.23
  15   3   9    2.21    1.08
 -15  -3  -8    9.32    1.32
  15   3   8   13.23    1.35
 -15  -3  -7   -0.02    1.05
  15   3   7    1.15    1.14
 -15  -3  -6    1.74    0.93
  15   3   6    1.73    1.00
 -15  -3  -5    1.34    0.89
  15   3   5    0.61    0.87
 -15  -3  -4   89.04    3.15
  15   3   4   89.23    3.30
 -15  -3  -3    0.95    0.95
  15   3   3    1.35    0.99
 -15  -3  -2    0.20    0.69
  15   3   2    0.15    0.90
 -15  -3  -1   -0.75    0.91
  15   3   1   -0.55    1.03
 -15  -3   0   44.93    2.09
  15   3   0   49.30    1.54
 -15  -3   1    0.14    0.80
  15   3  -1   -0.32    0.91
 -15  -3   2    1.39    1.22
  15   3  -2    2.23    0.81
 -15  -3   3    7.71    1.43
  15   3  -3    6.26    0.77
 -15  -3   4    8.23    1.15
  15   3  -4    8.07    1.04
 -15  -3   5   -0.21    0.78
  15   3  -5    0.20    0.83
 -15  -3   6   -0.49    1.30
  15   3  -6    0.42    0.65
 -15  -3   7   -0.28    0.85
  15   3  -7    0.14    1.15
 -15  -3   8   32.41    1.41
  15   3  -8   32.84    1.86
 -15  -3   9    0.11    0.80
  15   3  -9   -0.67    1.33
 -15  -3  10    0.79    1.26
  15   3 -10    0.15    0.74
 -15  -3  11    8.57    0.94
  15   3 -11    8.20    1.26
 -15  -3  12   73.59    2.76
  15   3 -12   64.71    1.99
 -15  -3  13    0.40    0.97
  15   3 -13    0.42    1.22
 -15  -3  14    0.31    1.62
  15   3 -14   -0.25    1.18
 -15  -3  15    1.77    1.12
  15   3 -15    1.34    1.07
 -15  -3  16    3.70    1.19
  15   3 -16    5.43    1.17
 -15  -3  17    1.33    1.20
  15   3 -17    1.96    1.11
 -15  -3  18    0.84    1.44
  15   3 -18   -1.50    2.12
 -15  -3  19    1.16    1.31
  15   3 -19    1.05    1.34
 -15  -3  20   38.13    2.18
  15   3 -20   34.58    2.19
 -15  -3  21    1.80    2.16
  15   3 -21   -0.01    1.27
 -15  -3  22    2.50    2.63
  15   3 -22   -0.62    1.93
 -15  -3  23    4.33    1.93
  15   3 -23    0.55    2.38
 -14  -3 -23    0.25    1.96
  14   3  23    2.87    1.71
 -14  -3 -22    0.39    1.44
  14   3  22    1.28    1.17
 -14  -3 -21   -0.52    1.59
  14   3  21   -2.72    1.91
 -14  -3 -20    1.15    1.63
  14   3  20   -0.60    1.78
 -14  -3 -19    6.72    1.17
  14   3  19    5.25    2.01
 -14  -3 -18    1.28    1.27
  14   3  18    1.31    2.71
 -14  -3 -17    3.54    1.74
  14   3  17    3.30    2.03
 -14  -3 -16    0.47    1.52
  14   3  16   -0.27    1.85
 -14  -3 -15   34.51    1.79
  14   3  15   36.11    3.44
 -14  -3 -14    2.45    1.50
  14   3  14    3.64    1.24
 -14  -3 -13    5.26    1.10
  14   3  13    5.99    1.20
 -14  -3 -12    0.27    0.99
  14   3  12    1.11    1.41
 -14  -3 -11   30.18    1.46
  14   3  11   28.10    2.25
 -14  -3 -10   11.93    1.17
  14   3  10   11.96    1.28
 -14  -3  -9    3.25    1.10
  14   3   9    3.53    0.99
 -14  -3  -8    1.12    0.92
  14   3   8    0.18    0.92
 -14  -3  -7    2.31    0.86
  14   3   7    2.33    0.89
 -14  -3  -6    0.27    0.82
  14   3   6   -0.04    0.75
 -14  -3  -5   -0.05    1.08
  14   3   5    0.49    0.80
 -14  -3  -4    1.54    0.99
  14   3   4    1.53    1.47
 -14  -3  -3    0.37    0.72
  14   3   3    0.34    0.76
 -14  -3  -2    5.43    0.76
  14   3   2    4.57    0.66
 -14  -3  -1   14.94    1.00
  14   3   1   16.33    1.17
 -14  -3   0   -0.20    0.85
  14   3   0   -0.26    0.69
 -14  -3   1    9.46    0.92
  14   3  -1    6.34    0.84
 -14  -3   2    3.61    0.96
  14   3  -2    3.61    0.86
 -14  -3   3   37.40    2.83
  14   3  -3   38.72    1.25
 -14  -3   4    2.67    0.79
  14   3  -4    4.87    1.53
 -14  -3   5  133.48    4.70
  14   3  -5  138.89    3.23
 -14  -3   6   18.73    1.09
  14   3  -6   16.98    1.96
 -14  -3   7    6.99    1.39
  14   3  -7    7.07    0.89
 -14  -3   8    0.52    1.13
  14   3  -8   -0.45    0.75
 -14  -3   9    2.97    1.16
  14   3  -9    2.69    0.87
 -14  -3  10   10.14    1.21
  14   3 -10   11.09    0.83
 -14  -3  11    8.58    1.05
  14   3 -11    8.52    1.04
 -14  -3  12    0.66    1.26
  14   3 -12    0.09    0.84
 -14  -3  13  100.09    3.43
  14   3 -13  104.47    2.39
 -14  -3  14    4.76    1.19
  14   3 -14    4.78    1.42
 -14  -3  15   13.45    1.02
  14   3 -15   11.96    1.34
 -14  -3  16    0.34    1.26
  14   3 -16    2.00    1.09
 -14  -3  17   22.98    1.86
  14   3 -17   20.45    1.18
 -14  -3  18    6.36    1.31
  14   3 -18    7.66    1.28
 -14  -3  19    1.34    1.56
  14   3 -19    0.55    1.12
 -14  -3  20    0.09    1.44
  14   3 -20    0.67    1.45
 -14  -3  21   15.40    2.27
 -14  -3  22    3.86    2.91
  14   3 -22    0.07    1.24
  14   3 -23    3.58    1.87
  14   3 -24    0.84    3.06
 -13  -3 -24    0.10    2.12
 -13  -3 -23    1.96    1.31
 -13  -3 -22    0.36    1.29
  13   3  22    0.91    2.17
 -13  -3 -21    0.20    1.15
  13   3  21   -1.47    1.89
 -13  -3 -20    4.58    1.65
  13   3  20    7.50    1.94
 -13  -3 -19    1.67    2.09
  13   3  19    1.07    2.01
 -13  -3 -18   -0.87    1.62
  13   3  18    0.63    1.14
 -13  -3 -17    1.43    1.25
  13   3  17    2.41    1.62
 -13  -3 -16    5.05    1.77
  13   3  16    3.65    1.28
 -13  -3 -15    5.05    1.06
  13   3  15    3.16    1.42
 -13  -3 -14    2.51    1.02
  13   3  14    2.09    1.18
 -13  -3 -13    1.90    1.15
  13   3  13    1.42    1.23
 -13  -3 -12    4.22    1.04
  13   3  12    4.68    1.17
 -13  -3 -11    6.86    1.03
  13   3  11    6.40    1.06
 -13  -3 -10   23.33    1.09
  13   3  10   21.33    1.36
 -13  -3  -9    1.19    0.71
  13   3   9    0.80    0.94
 -13  -3  -8    1.95    0.64
  13   3   8    2.73    0.86
 -13  -3  -7    3.43    0.81
  13   3   7    4.02    0.70
 -13  -3  -6  106.26    2.60
  13   3   6  111.16    3.32
 -13  -3  -5    0.14    0.59
  13   3   5   -0.02    0.90
 -13  -3  -4   76.28    2.29
  13   3   4   74.02    2.23
 -13  -3  -3    4.50    1.02
  13   3   3    2.04    0.85
 -13  -3  -2  117.11    3.11
  13   3   2  118.31    2.91
 -13  -3  -1    8.50    1.22
  13   3   1    7.94    0.70
 -13  -3   0   44.32    1.95
  13   3   0   46.73    1.50
 -13  -3   1    6.49    1.39
  13   3  -1    7.00    0.61
 -13  -3   2    0.07    0.62
  13   3  -2    0.99    0.81
 -13  -3   3    9.36    0.91
  13   3  -3    7.21    0.71
 -13  -3   4   14.93    1.23
  13   3  -4   17.10    0.96
 -13  -3   5    1.87    0.81
  13   3  -5    1.91    0.82
 -13  -3   6    8.37    0.72
  13   3  -6    7.49    1.08
 -13  -3   7    6.64    0.94
  13   3  -7    7.30    0.78
 -13  -3   8   58.61    2.55
  13   3  -8   59.60    1.67
 -13  -3   9    2.55    1.09
  13   3  -9    2.43    0.81
 -13  -3  10   54.79    1.81
  13   3 -10   51.67    2.15
 -13  -3  11   -0.61    0.94
  13   3 -11   -0.31    0.71
 -13  -3  12    1.23    0.99
  13   3 -12    1.39    0.69
 -13  -3  13    0.62    0.70
  13   3 -13    1.19    0.93
 -13  -3  14    6.54    1.05
  13   3 -14    7.47    0.96
 -13  -3  15    1.20    0.76
  13   3 -15    2.32    1.01
 -13  -3  16    1.61    0.90
  13   3 -16    1.35    0.94
  13   3 -17    3.47    1.23
 -13  -3  18   27.32    1.51
  13   3 -18   27.69    1.45
 -13  -3  19   -0.12    1.40
  13   3 -19   -0.24    0.98
 -13  -3  20   -0.40    1.10
  13   3 -20    1.62    1.24
 -13  -3  21   -1.24    1.09
  13   3 -21    0.70    1.16
 -13  -3  22    8.98    1.88
  13   3 -22   10.06    1.32
  13   3 -23    3.02    1.34
 -13  -3  24   12.21    2.52
  13   3 -24   11.86    1.37
 -12  -3 -24   -0.26    1.07
  12   3  24   -0.89    3.27
 -12  -3 -23    0.51    1.55
  12   3  23    0.65    3.46
 -12  -3 -22   -0.04    1.59
  12   3  22   -1.79    3.24
 -12  -3 -21   20.97    2.00
  12   3  21   23.24    2.20
 -12  -3 -20   -0.01    1.47
  12   3  20   -0.27    1.63
 -12  -3 -19    4.23    1.44
  12   3  19    3.40    2.01
 -12  -3 -18   -0.22    1.02
  12   3  18    0.02    2.61
 -12  -3 -17   10.01    1.14
  12   3  17    8.35    1.74
 -12  -3 -16    0.74    0.80
  12   3  16   -1.11    1.50
 -12  -3 -15    0.73    0.87
  12   3  15    0.89    0.94
 -12  -3 -14    0.31    1.02
  12   3  14   -0.40    0.89
 -12  -3 -13   75.31    2.93
  12   3  13   74.82    2.70
 -12  -3 -12    4.47    0.88
  12   3  12    3.69    0.80
 -12  -3 -11   12.80    0.93
  12   3  11   12.15    0.83
 -12  -3 -10   -0.43    0.90
  12   3  10    0.65    1.05
 -12  -3  -9   10.27    1.23
  12   3   9   11.38    1.11
 -12  -3  -8    0.64    0.76
  12   3   8    0.30    0.79
 -12  -3  -7   70.43    1.95
  12   3   7   69.57    2.43
 -12  -3  -6   12.68    0.83
  12   3   6   12.98    0.86
 -12  -3  -5    1.60    0.64
  12   3   5    1.43    0.63
 -12  -3  -4   -0.01    0.73
  12   3   4   -0.03    0.52
 -12  -3  -3    7.93    0.95
  12   3   3    8.65    0.74
 -12  -3  -2    8.15    1.03
  12   3   2   10.33    0.65
 -12  -3  -1  164.82    5.20
  12   3   1  160.42    3.84
 -12  -3   0    2.96    0.59
  12   3   0    2.86    0.62
 -12  -3   1  143.24    4.10
  12   3  -1  147.71    4.65
 -12  -3   2    0.19    0.68
  12   3  -2   -0.14    0.55
 -12  -3   3   96.06    2.13
  12   3  -3   94.41    2.83
 -12  -3   4    4.41    0.70
  12   3  -4    3.54    0.77
 -12  -3   5    6.87    0.92
  12   3  -5    6.29    0.74
 -12  -3   6   -0.46    0.72
  12   3  -6    0.25    0.87
 -12  -3   7   42.10    1.88
  12   3  -7   38.38    1.22
 -12  -3   8    1.14    0.67
  12   3  -8    1.86    0.78
 -12  -3   9    4.27    0.70
  12   3  -9    3.46    0.66
 -12  -3  10   14.81    1.10
  12   3 -10   15.14    0.80
 -12  -3  11    2.30    0.74
  12   3 -11    2.29    0.84
 -12  -3  12    2.81    0.79
  12   3 -12    2.37    0.84
 -12  -3  13   29.13    1.31
  12   3 -13   28.30    2.43
 -12  -3  14    0.01    0.79
  12   3 -14    0.02    0.69
 -12  -3  15   12.45    1.31
  12   3 -15    9.51    1.21
 -12  -3  16    0.39    0.99
  12   3 -16    2.39    1.84
 -12  -3  17   70.58    4.03
  12   3 -17   70.32    1.95
 -12  -3  18    2.74    1.52
  12   3 -18   -0.36    1.07
 -12  -3  19    6.44    1.30
  12   3 -19    7.54    1.06
 -12  -3  20    9.66    1.45
  12   3 -20    7.45    1.14
 -12  -3  21   -0.25    1.45
  12   3 -21    0.89    1.25
 -12  -3  22    0.67    1.53
  12   3 -22   -0.55    1.05
 -12  -3  23    4.24    3.04
  12   3 -23    3.70    1.61
 -12  -3  24    3.53    1.17
  12   3 -24    5.85    1.64
 -12  -3  25   19.62    3.48
  12   3 -25   13.89    3.85
 -11  -3 -24    0.29    0.92
 -11  -3 -23    0.24    0.89
  11   3  23    2.35    1.83
 -11  -3 -22    2.09    1.34
  11   3  22    1.98    1.52
 -11  -3 -21    2.92    1.79
  11   3  21    0.77    1.81
 -11  -3 -20    3.92    1.32
  11   3  20    4.32    2.84
 -11  -3 -19   -0.18    1.84
  11   3  19    0.38    1.85
 -11  -3 -18    0.69    1.13
 -11  -3 -17    1.66    1.22
  11   3  17    1.81    1.08
 -11  -3 -16   69.29    1.92
  11   3  16   73.51    2.71
 -11  -3 -15    9.96    1.39
  11   3  15    8.04    1.08
 -11  -3 -14    7.78    1.01
  11   3  14    9.87    1.79
 -11  -3 -13    0.47    0.83
  11   3  13   -0.06    0.75
 -11  -3 -12    9.44    0.76
  11   3  12   12.07    1.04
 -11  -3 -11    1.06    0.58
  11   3  11    1.05    1.40
 -11  -3 -10   17.74    0.95
  11   3  10   18.32    1.17
 -11  -3  -9    7.18    1.04
  11   3   9    7.50    0.82
 -11  -3  -8  175.10    4.76
  11   3   8  176.33    4.70
 -11  -3  -7    0.82    0.70
  11   3   7    0.31    0.64
 -11  -3  -6    5.81    0.73
  11   3   6    7.88    1.33
 -11  -3  -5   -0.03    0.50
  11   3   5   -0.06    0.59
 -11  -3  -4   19.41    1.12
  11   3   4   18.55    1.28
 -11  -3  -3    0.04    0.65
  11   3   3    0.52    0.50
 -11  -3  -2   22.16    0.98
  11   3   2   21.23    0.89
 -11  -3  -1    3.22    0.61
  11   3   1    4.97    0.70
 -11  -3   0   10.72    0.92
  11   3   0   11.02    0.87
 -11  -3   1    2.48    0.60
  11   3  -1    2.52    0.53
 -11  -3   2   42.89    1.30
  11   3  -2   44.00    1.32
 -11  -3   3   19.58    0.85
  11   3  -3   19.04    0.74
 -11  -3   4    4.86    0.73
  11   3  -4    4.69    0.73
 -11  -3   5    1.41    0.65
  11   3  -5    0.61    0.67
 -11  -3   6   20.62    1.06
  11   3  -6   21.21    1.11
 -11  -3   7   22.63    1.10
  11   3  -7   21.44    1.34
  11   3  -8   22.40    0.94
 -11  -3   9    9.18    0.78
  11   3  -9    9.52    1.02
 -11  -3  10   80.98    2.28
  11   3 -10   81.20    2.14
 -11  -3  11   45.14    1.55
  11   3 -11   44.56    1.98
 -11  -3  12   36.26    1.49
  11   3 -12   40.62    1.76
 -11  -3  13    0.46    0.74
  11   3 -13    1.19    0.95
 -11  -3  14   17.59    0.91
  11   3 -14   15.27    1.01
 -11  -3  15    6.20    0.94
  11   3 -15    6.95    0.94
 -11  -3  16    5.55    0.87
  11   3 -16    5.48    0.99
 -11  -3  17    7.46    1.03
  11   3 -17    7.05    0.92
 -11  -3  18   15.38    1.19
  11   3 -18   15.64    1.03
 -11  -3  19    3.09    1.07
  11   3 -19    1.55    0.93
 -11  -3  20   29.18    1.53
  11   3 -20   28.36    1.66
 -11  -3  21    3.76    1.25
  11   3 -21    3.85    1.01
 -11  -3  22  100.11    2.64
  11   3 -22   92.31    2.18
 -11  -3  23    0.42    1.14
  11   3 -23    0.28    1.21
 -11  -3  24    2.33    2.64
  11   3 -24    2.15    1.37
 -11  -3  25    0.11    1.36
  11   3 -25    1.44    1.69
  10   3  25   -0.31    3.56
 -10  -3 -24    0.30    0.77
  10   3  24    0.51    2.02
 -10  -3 -23   38.74    1.58
  10   3  23   33.23    2.37
 -10  -3 -22    1.30    1.80
  10   3  22    0.24    2.22
 -10  -3 -21    1.42    1.38
  10   3  21    0.92    1.87
 -10  -3 -20   -0.34    1.16
  10   3  20    0.99    2.51
 -10  -3 -19   -0.17    1.08
  10   3  19    1.22    1.17
 -10  -3 -18    0.76    1.21
  10   3  18    0.80    1.13
 -10  -3 -17    2.10    1.13
  10   3  17    1.18    1.25
 -10  -3 -16    0.69    0.79
  10   3  16    0.43    1.51
 -10  -3 -15   61.65    1.92
  10   3  15   61.31    3.28
 -10  -3 -14   13.04    1.24
  10   3  14   13.48    1.15
 -10  -3 -13    6.81    0.85
  10   3  13    6.50    0.88
 -10  -3 -12    0.64    0.64
  10   3  12    1.16    1.19
 -10  -3 -11   59.74    2.06
  10   3  11   60.44    2.20
 -10  -3 -10    6.37    0.62
  10   3  10    6.99    0.84
 -10  -3  -9   10.36    0.94
  10   3   9    9.20    1.05
 -10  -3  -8    0.44    0.68
  10   3   8    0.43    0.54
 -10  -3  -7   22.59    0.98
  10   3   7   26.38    1.33
 -10  -3  -6    1.94    0.62
  10   3   6    3.06    0.76
 -10  -3  -5   84.21    2.18
  10   3   5   89.86    4.62
 -10  -3  -4   20.24    0.78
  10   3   4   18.34    0.96
 -10  -3  -3   74.83    2.04
  10   3   3   76.23    1.87
 -10  -3  -2    5.45    0.69
  10   3   2    5.58    0.56
 -10  -3  -1    1.08    0.49
  10   3   1    0.89    0.52
 -10  -3   0    1.35    0.74
  10   3   0    2.45    0.52
 -10  -3   1  307.58    7.38
  10   3  -1  317.62    6.44
 -10  -3   2    4.46    0.64
  10   3  -2    4.12    0.49
 -10  -3   3   24.01    1.11
  10   3  -3   29.02    1.27
 -10  -3   4   12.63    0.90
  10   3  -4   12.70    0.67
 -10  -3   5    0.74    0.61
  10   3  -5    0.16    0.45
 -10  -3   6    0.63    0.74
  10   3  -6   -0.17    0.42
 -10  -3   7  167.96    3.29
  10   3  -7  172.80    3.78
 -10  -3   8    3.61    0.69
  10   3  -8    4.46    0.73
 -10  -3   9   41.19    1.86
  10   3  -9   41.55    1.22
 -10  -3  10    3.09    0.59
  10   3 -10    2.86    0.94
 -10  -3  11   13.13    1.05
  10   3 -11   14.27    0.92
 -10  -3  12    2.09    0.75
  10   3 -12    3.84    0.70
 -10  -3  13    0.66    0.92
  10   3 -13    1.50    0.87
 -10  -3  14    7.53    1.76
  10   3 -14    6.06    0.62
 -10  -3  15  170.24    5.07
  10   3 -15  170.57    7.01
 -10  -3  16   -0.11    0.82
  10   3 -16    0.34    0.78
 -10  -3  17   -0.04    0.87
  10   3 -17    0.77    0.97
 -10  -3  18    3.05    0.89
  10   3 -18    1.66    0.95
 -10  -3  19    0.84    0.83
  10   3 -19   -0.40    1.06
 -10  -3  20    1.95    1.19
  10   3 -20    1.26    0.77
 -10  -3  21   -0.05    0.98
  10   3 -21    1.27    0.83
 -10  -3  22   -0.05    1.40
  10   3 -22    0.10    1.24
 -10  -3  23   22.11    1.54
  10   3 -23   20.02    1.70
 -10  -3  24    2.59    1.53
  10   3 -24    2.08    1.57
 -10  -3  25    0.05    1.32
  10   3 -25    0.44    1.33
 -10  -3  26    0.29    1.86
  10   3 -26    1.12    1.18
  -9  -3 -27   -0.11    1.93
  -9  -3 -25    1.51    1.29
  -9  -3 -24    4.38    1.25
  -9  -3 -23   -0.12    1.58
   9   3  23    0.44    1.66
  -9  -3 -22    2.71    1.19
  -9  -3 -21    1.77    1.16
   9   3  21   -0.10    2.07
  -9  -3 -20   23.41    1.31
  -9  -3 -19    1.67    0.93
   9   3  19    2.91    1.03
  -9  -3 -18   48.08    1.55
   9   3  18   46.14    2.79
  -9  -3 -17   -0.37    0.72
   9   3  17    1.08    1.24
  -9  -3 -16    8.47    0.82
   9   3  16    6.58    1.67
  -9  -3 -15    0.41    0.85
   9   3  15    0.55    0.99
  -9  -3 -14   87.56    2.06
   9   3  14   90.75    3.72
  -9  -3 -13    5.50    0.78
   9   3  13    7.42    1.42
  -9  -3 -12    2.70    1.30
   9   3  12    2.32    0.89
  -9  -3 -11    4.89    0.65
   9   3  11    5.93    0.99
  -9  -3 -10   60.53    1.78
   9   3  10   62.94    3.14
  -9  -3  -9    1.47    0.52
   9   3   9    0.24    0.72
  -9  -3  -8    1.92    0.65
   9   3   8    1.78    0.73
  -9  -3  -7    0.66    0.62
   9   3   7    0.75    0.42
  -9  -3  -6  137.49    3.74
   9   3   6  145.27    4.19
  -9  -3  -5   20.73    1.04
   9   3   5   19.54    0.96
  -9  -3  -4   74.31    2.56
   9   3   4   75.64    1.94
  -9  -3  -3    6.47    0.49
   9   3   3    7.45    0.58
  -9  -3  -2  259.92    5.84
   9   3   2  264.15    6.53
  -9  -3  -1    0.74    0.48
   9   3   1    0.79    0.43
  -9  -3   0  172.85    3.82
   9   3   0  172.15    3.78
  -9  -3   1    0.62    0.70
   9   3  -1    0.11    0.39
  -9  -3   2  159.49    3.05
   9   3  -2  162.05    4.24
  -9  -3   3    8.71    0.69
   9   3  -3    9.90    0.70
  -9  -3   4   83.25    2.25
   9   3  -4   88.88    2.60
  -9  -3   5   27.59    1.20
   9   3  -5   29.57    1.03
  -9  -3   6  557.05   11.30
   9   3  -6  573.74   13.99
  -9  -3   7   14.83    0.84
   9   3  -7   15.23    1.08
  -9  -3   8  110.70    3.34
   9   3  -8  106.94    3.27
  -9  -3   9    7.79    0.68
   9   3  -9    8.08    0.62
  -9  -3  10    3.35    0.61
   9   3 -10    3.55    0.60
  -9  -3  11    0.38    0.62
   9   3 -11    0.90    0.54
  -9  -3  12   47.50    2.78
   9   3 -12   43.72    1.48
  -9  -3  13    1.22    0.67
   9   3 -13    1.40    0.75
  -9  -3  14   63.27    3.07
   9   3 -14   68.86    3.31
  -9  -3  15    7.83    1.45
   9   3 -15    7.19    0.74
  -9  -3  16    5.25    0.91
   9   3 -16    4.44    0.75
  -9  -3  17    1.67    0.78
   9   3 -17    3.22    0.85
  -9  -3  18    0.13    1.48
   9   3 -18    0.12    0.73
  -9  -3  19    9.17    1.26
   9   3 -19    9.20    0.87
  -9  -3  20   78.87    2.92
   9   3 -20   76.43    1.99
  -9  -3  21    1.30    1.26
   9   3 -21    1.60    0.85
  -9  -3  22    0.33    1.81
   9   3 -22   -0.17    0.89
  -9  -3  23   -1.16    2.59
   9   3 -23   -0.98    1.08
  -9  -3  24   38.41    1.71
   9   3 -24   36.93    1.85
  -9  -3  25    0.75    1.71
   9   3 -25    1.80    1.29
  -9  -3  26    4.47    1.35
   9   3 -26    6.93    1.63
  -8  -3 -27    0.66    1.42
  -8  -3 -26   -3.89    1.90
  -8  -3 -25   14.75    1.41
   8   3  25    9.46    1.98
  -8  -3 -24   -0.02    1.36
   8   3  24   -1.82    3.36
  -8  -3 -23    1.12    1.17
  -8  -3 -22    0.24    1.55
   8   3  22   -0.82    1.29
  -8  -3 -21   18.55    1.48
   8   3  21   21.50    2.62
  -8  -3 -20   -0.98    1.01
   8   3  20    2.51    1.94
  -8  -3 -19    9.43    1.26
   8   3  19   10.06    1.52
  -8  -3 -18    1.17    0.89
   8   3  18   -0.11    0.88
  -8  -3 -17    1.60    0.85
   8   3  17    1.52    1.10
  -8  -3 -16   -0.01    0.78
   8   3  16   -0.22    1.07
  -8  -3 -15   12.99    0.92
   8   3  15   15.70    1.06
  -8  -3 -14   21.33    1.29
   8   3  14   21.35    1.08
  -8  -3 -13    6.16    0.82
   8   3  13    5.36    0.98
  -8  -3 -12    1.07    0.69
   8   3  12    1.44    0.60
  -8  -3 -11  203.94    4.47
   8   3  11  201.63    4.39
  -8  -3 -10   24.77    0.96
   8   3  10   28.28    1.69
  -8  -3  -9  325.09    6.76
   8   3   9  328.50    7.08
  -8  -3  -8   50.10    1.48
   8   3   8   52.03    1.72
  -8  -3  -7    0.58    0.89
   8   3   7    0.11    0.42
  -8  -3  -6   16.75    0.92
   8   3   6   18.71    1.28
  -8  -3  -5   17.51    0.71
   8   3   5   18.91    0.90
  -8  -3  -4   29.59    0.87
   8   3   4   30.88    1.64
  -8  -3  -3   51.32    1.62
   8   3   3   49.41    1.79
  -8  -3  -2   17.43    0.60
   8   3   2   16.64    0.73
  -8  -3  -1  315.74    5.49
   8   3   1  330.67    8.00
  -8  -3   0    0.33    0.36
   8   3   0    0.32    0.43
  -8  -3   1  296.44    7.37
   8   3  -1  295.51    5.99
  -8  -3   2    0.31    0.41
   8   3  -2    0.67    0.35
  -8  -3   3    0.36    0.55
   8   3  -3    0.45    0.64
  -8  -3   4    3.26    0.38
   8   3  -4    2.96    0.89
  -8  -3   5  241.29    8.83
   8   3  -5  247.77    5.28
  -8  -3   6   15.24    0.77
   8   3  -6   14.29    0.73
  -8  -3   7  132.10    3.22
   8   3  -7  134.89    2.99
  -8  -3   8    1.75    0.46
   8   3  -8    3.05    1.26
  -8  -3   9  468.93    9.76
   8   3  -9  444.33   12.16
  -8  -3  10    0.92    0.67
   8   3 -10    2.07    0.53
  -8  -3  11    5.22    0.79
   8   3 -11    6.10    0.72
  -8  -3  12    1.96    0.76
   8   3 -12    2.43    0.80
  -8  -3  13  125.41    3.08
   8   3 -13  118.31    3.14
  -8  -3  14    0.68    1.26
   8   3 -14    0.69    0.76
  -8  -3  15    7.15    0.83
   8   3 -15    6.19    0.66
  -8  -3  16    2.09    1.04
   8   3 -16    3.03    0.65
  -8  -3  17   50.91    1.72
   8   3 -17   48.82    2.09
  -8  -3  18    0.33    0.76
   8   3 -18   -0.34    0.66
  -8  -3  19    7.65    0.96
   8   3 -19    8.82    1.23
  -8  -3  20   15.61    0.99
   8   3 -20   16.72    1.44
  -8  -3  21    0.72    1.30
   8   3 -21    0.06    0.98
  -8  -3  22    0.37    0.91
   8   3 -22   -0.23    1.12
  -8  -3  23    4.67    1.28
   8   3 -23    5.18    0.99
  -8  -3  24   -0.40    1.38
   8   3 -24    0.48    1.41
  -8  -3  25   -0.45    1.86
   8   3 -25   -0.40    1.28
  -8  -3  26   -1.44    1.85
   8   3 -26    0.57    1.31
  -8  -3  27    9.19    2.80
   8   3 -27    7.55    1.62
  -7  -3 -28   -0.70    3.17
  -7  -3 -27    1.70    2.02
  -7  -3 -26   12.28    1.50
   7   3  26   12.17    2.20
  -7  -3 -25    0.62    1.50
   7   3  25   -1.25    1.82
  -7  -3 -24    8.64    2.20
   7   3  24    9.12    1.71
  -7  -3 -23    5.58    1.18
   7   3  23    6.69    1.42
  -7  -3 -22    0.95    1.11
   7   3  22    0.10    1.14
  -7  -3 -21   16.05    1.29
   7   3  21   15.89    1.54
  -7  -3 -20   45.94    2.09
   7   3  20   41.31    1.88
  -7  -3 -19   -0.10    1.36
   7   3  19   -0.04    1.16
  -7  -3 -18   44.13    1.46
   7   3  18   43.46    1.56
  -7  -3 -17    0.64    0.65
   7   3  17    0.65    0.75
  -7  -3 -16   67.32    1.96
   7   3  16   68.69    2.05
  -7  -3 -15    0.82    0.88
   7   3  15    0.08    0.64
  -7  -3 -14  137.42    3.96
   7   3  14  141.88    3.42
  -7  -3 -13    1.41    0.62
   7   3  13    0.85    0.77
  -7  -3 -12    0.83    0.51
   7   3  12    0.77    0.93
  -7  -3 -11    3.55    0.55
   7   3  11    3.50    0.59
  -7  -3 -10    0.39    0.57
   7   3  10    0.27    0.64
  -7  -3  -9    0.05    0.55
   7   3   9    0.16    0.47
  -7  -3  -8  213.38    3.81
   7   3   8  217.18    4.77
  -7  -3  -7    4.35    0.50
   7   3   7    4.97    0.57
  -7  -3  -6  964.79   17.60
   7   3   6  933.48   21.21
  -7  -3  -5    8.41    0.50
   7   3   5    7.78    0.61
  -7  -3  -4  111.62    2.52
   7   3   4  103.55    2.84
  -7  -3  -3   10.86    0.69
   7   3   3   10.60    0.68
  -7  -3  -2  211.83    5.42
   7   3   2  190.89    6.73
  -7  -3  -1   13.06    0.55
   7   3   1   13.51    0.57
  -7  -3   0   21.84    1.02
   7   3   0   22.39    0.87
  -7  -3   1   53.64    2.69
   7   3  -1   50.10    1.37
  -7  -3   2  382.98    7.69
   7   3  -2  393.59    9.60
  -7  -3   3   10.15    0.50
   7   3  -3   10.19    0.69
  -7  -3   4    2.48    0.48
   7   3  -4    2.22    0.55
  -7  -3   5   27.25    1.59
   7   3  -5   27.59    0.92
  -7  -3   6    6.34    0.52
   7   3  -6    6.60    0.72
  -7  -3   7    6.54    0.60
   7   3  -7    7.30    0.58
  -7  -3   8  126.37    2.96
   7   3  -8  123.18    2.68
  -7  -3   9   46.22    1.19
   7   3  -9   43.48    1.16
  -7  -3  10  146.57    4.28
   7   3 -10  147.38    3.46
  -7  -3  11    1.71    0.79
   7   3 -11    1.83    0.49
   7   3 -12   34.84    1.47
  -7  -3  13    0.19    0.78
   7   3 -13    0.45    1.05
  -7  -3  14   57.34    1.74
   7   3 -14   61.49    2.11
  -7  -3  15    0.36    0.86
   7   3 -15   -0.32    1.41
  -7  -3  16   67.59    2.05
   7   3 -16   63.55    1.96
  -7  -3  17    0.86    1.47
   7   3 -17    1.71    0.74
  -7  -3  18  132.53    3.94
   7   3 -18  139.46    3.82
  -7  -3  19    0.93    0.69
   7   3 -19    1.65    0.63
  -7  -3  20   34.62    1.78
   7   3 -20   33.82    1.16
  -7  -3  21    2.12    0.80
   7   3 -21    2.33    0.86
  -7  -3  22   73.47    2.26
   7   3 -22   67.21    2.20
  -7  -3  23    2.43    2.26
   7   3 -23    2.81    1.08
  -7  -3  24   59.85    2.00
   7   3 -24   54.89    1.73
  -7  -3  25   -0.88    1.39
   7   3 -25   -0.51    1.09
  -7  -3  26    5.56    1.68
   7   3 -26    3.79    1.08
  -7  -3  27    1.81    1.53
   7   3 -27    2.15    1.75
  -6  -3 -28    0.29    2.44
   6   3  28    1.06    2.60
  -6  -3 -27   21.34    3.94
   6   3  27   22.48    3.41
  -6  -3 -26    0.09    1.39
   6   3  26   -0.70    1.66
  -6  -3 -25    0.92    1.14
  -6  -3 -24    0.94    1.02
   6   3  24    0.80    1.54
  -6  -3 -23    1.23    1.13
  -6  -3 -22   -0.60    1.49
   6   3  22   -1.22    1.17
  -6  -3 -21   71.58    2.84
   6   3  21   69.39    2.19
  -6  -3 -20   -0.06    0.92
   6   3  20   -0.36    1.17
  -6  -3 -19   14.54    1.25
   6   3  19   12.37    1.10
  -6  -3 -18    1.37    1.09
   6   3  18    0.74    1.04
  -6  -3 -17   10.27    0.75
   6   3  17   10.56    1.30
  -6  -3 -16    3.10    0.78
   6   3  16    2.92    1.36
  -6  -3 -15   92.76    2.90
   6   3  15   92.53    2.92
  -6  -3 -14    8.20    0.78
   6   3  14    6.50    0.75
  -6  -3 -13  275.64    5.81
   6   3  13  274.32    5.92
  -6  -3 -12    0.38    0.46
   6   3  12    0.88    0.70
  -6  -3 -11   30.29    0.91
   6   3  11   27.57    0.95
  -6  -3 -10   25.99    0.80
   6   3  10   26.72    1.09
  -6  -3  -9    2.73    0.44
   6   3   9    3.00    0.44
  -6  -3  -8    3.67    0.45
   6   3   8    3.66    0.75
  -6  -3  -7    6.71    0.49
   6   3   7    6.39    0.63
  -6  -3  -6   43.12    1.19
   6   3   6   46.34    1.51
  -6  -3  -5   82.33    2.23
   6   3   5   82.60    1.95
  -6  -3  -4   72.44    3.13
   6   3   4   75.15    2.24
  -6  -3  -3  149.35    3.35
   6   3   3  141.99    3.56
   6   3   2    0.02    0.28
  -6  -3  -1  138.19    3.11
   6   3   1  132.76    2.34
  -6  -3   0    1.48    0.28
   6   3   0    1.45    0.45
  -6  -3   1  221.56    8.27
   6   3  -1  225.33    4.58
  -6  -3   2    0.62    0.27
   6   3  -2    0.30    0.40
  -6  -3   3 1218.83   23.51
   6   3  -3 1244.08   19.82
  -6  -3   4   10.57    0.58
   6   3  -4   10.40    0.55
  -6  -3   5   46.26    1.27
   6   3  -5   44.99    1.50
  -6  -3   6    9.52    0.99
   6   3  -6    9.09    0.50
  -6  -3   7   88.73    1.94
   6   3  -7   87.75    2.63
  -6  -3   8   10.54    0.72
   6   3  -8   10.00    0.63
  -6  -3   9  174.39    4.82
   6   3  -9  181.14    3.55
  -6  -3  10   14.25    0.93
   6   3 -10   14.11    0.74
  -6  -3  11  962.95   22.50
   6   3 -11  951.40   15.44
   6   3 -12   49.82    2.43
  -6  -3  13   75.32    2.01
   6   3 -13   77.23    2.46
  -6  -3  14   45.60    1.52
   6   3 -14   47.56    1.54
  -6  -3  15    0.16    0.73
   6   3 -15    0.22    0.49
  -6  -3  16   12.86    0.93
   6   3 -16   12.89    0.79
  -6  -3  17  173.06    5.20
   6   3 -17  171.86    5.07
  -6  -3  18   60.34    2.18
   6   3 -18   58.09    1.76
  -6  -3  19    0.57    0.87
   6   3 -19   -0.02    0.68
  -6  -3  20   -0.27    0.73
   6   3 -20    0.01    0.80
  -6  -3  21    5.72    0.89
   6   3 -21    7.10    0.97
  -6  -3  22    3.08    0.85
   6   3 -22    3.61    1.17
  -6  -3  23   14.22    1.53
   6   3 -23   12.21    1.60
  -6  -3  24   -0.63    1.25
   6   3 -24    0.31    1.13
  -6  -3  25   14.41    2.22
   6   3 -25   15.33    1.46
  -6  -3  26    0.34    1.44
   6   3 -26   -0.10    1.15
  -6  -3  27   34.88    1.85
   6   3 -27   33.14    1.53
  -6  -3  28    0.49    2.83
   6   3 -28    0.11    1.55
  -5  -3 -29    0.80    2.81
  -5  -3 -28    0.56    1.54
  -5  -3 -27    4.30    1.55
   5   3  27    3.11    1.07
  -5  -3 -26    1.30    1.53
   5   3  26   -0.04    1.42
  -5  -3 -25    1.99    1.29
   5   3  25    2.66    1.36
  -5  -3 -24   -0.75    1.28
   5   3  24    1.48    1.59
  -5  -3 -23    5.09    1.10
   5   3  23    4.16    1.88
  -5  -3 -22   86.56    2.26
   5   3  22   81.54    2.77
  -5  -3 -21    4.35    0.83
   5   3  21    4.27    0.99
  -5  -3 -20    0.70    1.25
   5   3  20    0.66    0.93
  -5  -3 -19   13.50    1.66
   5   3  19   13.40    1.16
  -5  -3 -18    0.15    0.61
   5   3  18   -0.04    0.83
  -5  -3 -17    6.12    0.92
   5   3  17    5.70    0.85
  -5  -3 -16   84.43    2.21
   5   3  16   84.67    2.13
  -5  -3 -15   -0.23    0.68
   5   3  15   -0.95    1.40
  -5  -3 -14   27.46    0.95
   5   3  14   25.52    1.18
  -5  -3 -13    1.75    0.56
   5   3  13    2.58    0.60
  -5  -3 -12  115.06    3.15
   5   3  12  110.63    3.51
  -5  -3 -11    1.02    0.46
   5   3  11    1.22    0.58
  -5  -3 -10   25.37    1.48
   5   3  10   26.50    1.73
  -5  -3  -9    2.64    0.45
   5   3   9    2.21    0.89
  -5  -3  -8  355.87    7.51
   5   3   8  363.79    7.47
  -5  -3  -7    1.72    0.33
   5   3   7    1.19    0.29
  -5  -3  -6   31.36    1.17
   5   3   6   33.62    1.18
  -5  -3  -5    0.43    0.25
   5   3   5    0.51    0.36
  -5  -3  -4 1118.74   20.88
   5   3   4 1118.39   25.44
  -5  -3  -3   23.93    1.25
   5   3   3   22.72    0.80
  -5  -3  -2    0.82    0.27
   5   3   2    1.06    0.23
  -5  -3  -1  146.60    3.15
   5   3   1  143.16    2.85
  -5  -3   0   41.99    0.93
   5   3   0   40.87    1.26
  -5  -3   1   29.97    1.09
   5   3  -1   31.45    0.84
  -5  -3   2   33.92    1.14
   5   3  -2   33.41    0.99
  -5  -3   3  109.91    2.08
   5   3  -3  109.52    2.52
  -5  -3   4  371.24    8.97
   5   3  -4  364.36    7.53
  -5  -3   5  242.53    5.30
   5   3  -5  233.51    4.84
  -5  -3   6   60.07    1.54
   5   3  -6   58.84    1.27
  -5  -3   7   13.18    0.90
   5   3  -7   12.87    0.72
  -5  -3   8  924.76   17.86
   5   3  -8  934.14   18.44
  -5  -3   9   36.52    1.38
   5   3  -9   33.35    1.06
  -5  -3  10   83.16    3.94
   5   3 -10   82.38    2.03
  -5  -3  11    0.03    0.45
   5   3 -11    0.75    0.51
  -5  -3  12    6.15    0.93
   5   3 -12    7.85    0.86
  -5  -3  13    5.48    0.71
   5   3 -13    5.41    0.50
  -5  -3  14    0.07    0.54
   5   3 -14    0.75    0.59
  -5  -3  15   27.90    1.40
   5   3 -15   28.27    1.07
  -5  -3  16  472.37   12.64
   5   3 -16  491.33    9.82
  -5  -3  17    6.18    1.00
   5   3 -17    6.19    0.65
  -5  -3  18    1.03    1.01
   5   3 -18    1.03    0.72
  -5  -3  19    9.68    0.79
   5   3 -19    8.50    1.03
  -5  -3  20   20.90    1.46
   5   3 -20   21.63    1.33
  -5  -3  21   -0.69    0.88
   5   3 -21    0.51    1.00
  -5  -3  22   10.55    1.30
   5   3 -22   15.81    0.96
  -5  -3  23   -0.34    1.09
   5   3 -23   -0.57    1.03
  -5  -3  24    2.14    1.12
   5   3 -24    3.57    1.15
  -5  -3  25    1.60    2.66
   5   3 -25    0.50    1.37
   5   3 -26   12.38    1.68
   5   3 -27    1.01    1.45
   5   3 -28    0.77    1.19
  -4  -3 -29   22.33    2.88
   4   3  29   25.09    3.47
  -4  -3 -28    2.44    2.90
   4   3  28   -1.44    3.91
  -4  -3 -27   14.94    1.36
   4   3  27   18.28    1.47
  -4  -3 -26   -0.20    1.35
   4   3  26    0.97    2.17
  -4  -3 -25    1.85    1.13
   4   3  25    2.60    1.55
  -4  -3 -24    1.07    1.23
   4   3  24    0.11    1.49
  -4  -3 -23   22.19    1.18
   4   3  23   20.93    2.01
  -4  -3 -22    0.41    1.21
   4   3  22    0.19    1.88
  -4  -3 -21    1.02    0.85
   4   3  21    2.49    1.20
  -4  -3 -20    6.24    0.94
   4   3  20    5.81    1.15
  -4  -3 -19   97.02    3.21
   4   3  19  106.40    3.45
  -4  -3 -18    3.57    1.07
   4   3  18    4.20    0.80
  -4  -3 -17   15.45    0.93
   4   3  17   15.59    1.54
  -4  -3 -16   11.05    0.78
   4   3  16    9.33    1.19
  -4  -3 -15   19.87    1.23
   4   3  15   22.02    1.16
  -4  -3 -14    8.70    0.58
   4   3  14    9.55    0.75
  -4  -3 -13  181.47    3.48
   4   3  13  181.87    7.21
  -4  -3 -12    0.32    0.49
   4   3  12    0.19    0.74
  -4  -3 -11   45.42    1.18
   4   3  11   47.31    1.87
  -4  -3 -10    6.36    0.49
   4   3  10    6.96    0.64
  -4  -3  -9  128.48    2.79
   4   3   9  136.79    5.60
  -4  -3  -8   40.11    0.88
   4   3   8   38.41    1.62
  -4  -3  -7  573.81   13.88
   4   3   7  572.21   18.75
  -4  -3  -6    0.13    0.37
   4   3   6    0.21    0.27
  -4  -3  -5  172.97    3.42
   4   3   5  175.07    4.64
  -4  -3  -4    0.15    0.24
   4   3   4    0.27    0.19
  -4  -3  -3  120.08    3.64
   4   3   3  124.50    4.73
  -4  -3  -2   69.20    1.64
   4   3   2   66.09    1.53
  -4  -3  -1   25.07    0.78
   4   3   1   23.98    0.85
  -4  -3   0  120.53    2.70
   4   3   0  119.03    2.13
  -4  -3   1 1196.36   19.57
   4   3  -1 1228.15   27.49
  -4  -3   2   71.00    1.68
   4   3  -2   70.86    1.98
  -4  -3   3   94.18    2.17
   4   3  -3   93.06    2.09
  -4  -3   4    3.58    0.40
   4   3  -4    4.11    0.37
  -4  -3   5  213.96    8.68
   4   3  -5  220.18    4.48
  -4  -3   6   19.20    0.81
   4   3  -6   20.02    0.78
  -4  -3   7   20.71    1.32
   4   3  -7   20.82    0.94
  -4  -3   8   46.20    1.57
   4   3  -8   45.31    1.26
  -4  -3   9  369.49    7.57
   4   3  -9  352.01    6.02
  -4  -3  10   30.97    1.30
   4   3 -10   30.61    1.06
   4   3 -11   46.29    2.35
  -4  -3  12    9.02    0.93
   4   3 -12    8.41    0.98
  -4  -3  13   11.86    1.60
   4   3 -13    8.06    1.03
  -4  -3  14   20.88    1.01
   4   3 -14   23.90    0.99
  -4  -3  15  113.89    4.12
   4   3 -15  108.45    3.31
  -4  -3  16    1.49    0.99
   4   3 -16    1.72    1.04
  -4  -3  17   72.77    3.51
   4   3 -17   69.20    2.09
  -4  -3  18    5.21    1.57
   4   3 -18    6.59    0.82
  -4  -3  19   54.25    2.23
   4   3 -19   54.95    1.71
  -4  -3  20    1.47    0.93
   4   3 -20    0.09    0.76
  -4  -3  21    2.75    1.02
   4   3 -21    1.87    0.97
   4   3 -22   -0.70    0.77
  -4  -3  23    0.47    0.89
   4   3 -23    2.00    1.38
  -4  -3  24    8.33    1.06
   4   3 -24    9.06    1.37
  -4  -3  25   35.70    2.07
   4   3 -25   35.58    1.65
  -4  -3  26    0.31    1.87
   4   3 -26    0.35    1.19
  -4  -3  27    3.64    2.94
   4   3 -27    2.39    1.59
  -4  -3  28   -2.52    2.98
   4   3 -28    1.32    1.61
  -3  -3 -29   -0.57    2.05
  -3  -3 -28    9.82    2.34
  -3  -3 -27    4.22    1.52
   3   3  27    1.33    1.27
  -3  -3 -26    0.88    1.01
   3   3  26    2.17    1.37
  -3  -3 -25    1.03    0.95
   3   3  25   -0.38    1.22
  -3  -3 -24    2.52    1.08
   3   3  24    3.84    1.42
  -3  -3 -23    0.33    0.93
   3   3  23    0.04    0.99
  -3  -3 -22    4.51    0.91
   3   3  22    6.60    1.33
  -3  -3 -21    2.50    1.14
  -3  -3 -20   40.11    1.53
   3   3  20   43.16    1.52
  -3  -3 -19   12.13    0.85
   3   3  19   11.54    1.14
  -3  -3 -18  171.01    3.98
   3   3  18  171.89    6.24
  -3  -3 -17    0.01    0.65
   3   3  17   -0.27    0.75
  -3  -3 -16   33.42    1.18
   3   3  16   32.17    1.15
  -3  -3 -15    1.35    0.54
   3   3  15    1.23    0.72
  -3  -3 -14  173.29    4.61
   3   3  14  175.32    3.87
  -3  -3 -13   15.62    0.71
   3   3  13   15.99    1.38
  -3  -3 -12  272.38    5.77
   3   3  12  278.27    5.79
  -3  -3 -11   76.45    1.90
   3   3  11   73.10    2.20
  -3  -3 -10  609.48   20.61
   3   3  10  629.00   20.22
  -3  -3  -9   13.59    0.53
   3   3   9   12.92    0.58
  -3  -3  -8  778.61   18.74
   3   3   8  773.24   27.83
  -3  -3  -7   22.84    1.18
  -3  -3  -6  112.19    3.13
   3   3   6  113.90    4.33
  -3  -3  -5    9.47    0.41
   3   3   5    8.69    0.49
  -3  -3  -4  212.85    7.84
   3   3   4  215.56    5.47
  -3  -3  -3    3.46    0.26
   3   3   3    3.11    0.23
  -3  -3  -2    1.91    0.57
   3   3   2    2.13    0.21
  -3  -3  -1   70.92    3.12
   3   3   1   78.39    2.27
  -3  -3   0    1.11    0.25
   3   3   0    1.38    0.21
  -3  -3   1  139.83    3.59
   3   3  -1  122.71    3.17
  -3  -3   2  278.89    9.54
   3   3  -2  304.98    6.13
  -3  -3   3  122.04    3.19
   3   3  -3  125.46    2.36
   3   3  -4  282.38    5.71
  -3  -3   5   -0.51    0.49
   3   3  -5   38.79    1.54
  -3  -3   6  199.87    5.46
   3   3  -6  195.54    4.87
  -3  -3   7  174.05    7.05
   3   3  -7  184.59    4.87
  -3  -3   8  133.88    6.08
   3   3  -8  136.62    3.68
   3   3  -9   15.08    0.77
  -3  -3  10  163.28    4.70
  -3  -3  11   14.74    1.24
   3   3 -11   14.42    0.85
  -3  -3  12    0.41    0.56
   3   3 -12    0.31    0.69
  -3  -3  13   15.81    0.78
   3   3 -13   16.69    0.83
  -3  -3  14   29.92    1.12
   3   3 -14   27.66    0.90
  -3  -3  15    7.14    0.65
   3   3 -15    7.65    0.90
  -3  -3  16    2.84    0.63
   3   3 -16    3.13    0.69
  -3  -3  17   32.07    1.21
   3   3 -17   31.53    1.21
  -3  -3  18   87.77    2.93
   3   3 -18   89.15    2.91
  -3  -3  19    6.24    1.02
   3   3 -19    7.08    0.85
  -3  -3  20   19.09    1.30
   3   3 -20   18.81    1.11
  -3  -3  21    0.99    0.84
   3   3 -21    1.72    0.74
  -3  -3  22   53.05    1.80
   3   3 -22   51.21    1.69
  -3  -3  23    2.28    0.99
   3   3 -23    1.62    1.05
  -3  -3  24   42.07    1.97
   3   3 -24   43.80    2.04
  -3  -3  25    3.90    1.17
   3   3 -25    2.62    1.96
  -3  -3  26    4.18    1.86
   3   3 -26    4.00    1.51
  -3  -3  27    2.43    1.02
   3   3 -27    1.98    1.13
  -3  -3  28    1.42    1.65
   3   3 -28    3.64    1.36
   3   3 -29    0.33    2.44
  -2  -3 -30    2.08    3.56
  -2  -3 -29    2.75    1.37
  -2  -3 -28    0.38    1.75
   2   3  28    0.12    2.17
  -2  -3 -27    5.41    1.48
  -2  -3 -26    3.36    1.67
   2   3  26    0.78    1.34
  -2  -3 -25  103.55    2.38
   2   3  25  106.22    3.15
  -2  -3 -24    2.29    1.16
   2   3  24    2.24    1.23
  -2  -3 -23    6.95    0.89
   2   3  23    6.06    1.46
  -2  -3 -22   -0.41    0.77
   2   3  22   -0.55    1.20
  -2  -3 -21    4.26    0.70
   2   3  21    3.12    0.99
  -2  -3 -20    0.23    0.83
   2   3  20   -0.10    1.65
  -2  -3 -19   15.15    1.02
   2   3  19   17.62    1.37
  -2  -3 -18   12.41    0.81
   2   3  18   12.39    1.00
  -2  -3 -17   81.89    1.97
   2   3  17   79.49    2.19
  -2  -3 -16    0.58    0.53
   2   3  16    0.83    0.73
  -2  -3 -15   69.20    1.84
   2   3  15   67.85    2.15
  -2  -3 -14   72.03    1.62
   2   3  14   69.55    2.11
  -2  -3 -13  121.45    3.07
   2   3  13  124.49    3.68
  -2  -3 -12    3.22    0.39
   2   3  12    2.49    0.69
  -2  -3 -11   78.54    1.98
   2   3  11   79.26    2.51
  -2  -3 -10   53.51    1.74
   2   3  10   50.82    1.69
  -2  -3  -9  254.98    5.38
   2   3   9  240.31    5.71
  -2  -3  -8    0.49    0.36
   2   3   8    0.71    0.66
  -2  -3  -7   63.56    2.88
   2   3   7   66.59    3.18
  -2  -3  -6  232.29    7.79
   2   3   6  249.02    6.13
  -2  -3  -4   19.97    0.90
   2   3   4   20.29    0.94
   2   3   3  253.59    8.12
   2   3   2   -0.41    0.51
  -2  -3  -1  646.57   20.24
  -2  -3   0    0.31    0.29
   2   3   0    0.23    0.15
  -2  -3   1   70.41    1.57
   2   3  -1   68.67    1.37
  -2  -3   2    7.09    0.29
   2   3  -2    6.73    0.39
  -2  -3   3  388.87    7.65
   2   3  -3  384.10    9.41
  -2  -3   4   17.72    0.59
   2   3  -4   18.42    0.64
  -2  -3   5   97.88    2.34
   2   3  -5   98.60    2.26
  -2  -3   6  334.61   11.12
   2   3  -6  343.38    8.54
  -2  -3   7    3.01    0.51
   2   3  -7    3.37    0.36
  -2  -3   8    9.53    0.60
   2   3  -8    8.94    0.47
  -2  -3   9    4.31    0.63
   2   3  -9    4.30    0.53
  -2  -3  10   14.00    1.01
   2   3 -10   14.37    1.06
   2   3 -11   39.80    1.18
  -2  -3  12   38.92    2.02
   2   3 -12   43.04    1.29
  -2  -3  13  430.05   16.53
   2   3 -13  439.59    9.33
  -2  -3  14    1.07    0.46
   2   3 -14    1.42    0.49
  -2  -3  15  325.13    8.19
   2   3 -15  344.74    9.02
  -2  -3  16    0.50    0.67
   2   3 -16    0.08    0.69
  -2  -3  17   11.18    0.88
   2   3 -17   11.02    0.92
  -2  -3  18    3.71    0.99
   2   3 -18    4.78    0.94
  -2  -3  19    5.02    0.82
   2   3 -19    4.48    0.92
  -2  -3  20    3.17    1.16
   2   3 -20    2.94    0.61
  -2  -3  21   26.05    2.00
   2   3 -21   26.97    1.30
  -2  -3  22    1.89    1.02
   2   3 -22    1.76    0.95
  -2  -3  23   54.70    2.81
   2   3 -23   54.60    1.89
  -2  -3  24    0.73    0.96
   2   3 -24    0.36    1.40
  -2  -3  25    3.71    1.36
   2   3 -25    4.68    1.06
  -2  -3  26    0.13    1.05
   2   3 -26    0.45    1.16
  -2  -3  27   -0.50    1.85
   2   3 -27    1.44    1.10
  -2  -3  28    1.17    1.43
   2   3 -28   -0.29    1.05
  -2  -3  29    0.99    1.75
   2   3 -29    1.39    2.33
  -1  -3 -30    1.74    2.53
  -1  -3 -29    0.43    2.47
   1   3  29    0.03    3.90
  -1  -3 -28   19.57    1.78
   1   3  28   10.42    2.58
  -1  -3 -27    1.43    1.32
   1   3  27    2.61    1.98
  -1  -3 -26    2.04    1.85
   1   3  26    0.65    1.81
  -1  -3 -25    1.17    1.24
  -1  -3 -24    0.28    1.02
   1   3  24    1.37    1.23
  -1  -3 -23    0.17    0.77
   1   3  23    0.24    1.02
  -1  -3 -22    4.16    1.14
   1   3  22    4.14    1.06
  -1  -3 -21   -0.01    0.63
   1   3  21    0.34    1.02
  -1  -3 -20  261.62    4.95
   1   3  20  245.92    6.80
  -1  -3 -19    9.33    0.97
   1   3  19   10.22    1.21
  -1  -3 -18    6.43    0.78
   1   3  18    7.24    0.78
  -1  -3 -17   15.69    0.91
   1   3  17   15.84    1.05
  -1  -3 -16   55.00    1.77
   1   3  16   55.22    1.98
  -1  -3 -15    0.02    0.42
  -1  -3 -14    1.69    0.71
   1   3  14    1.84    0.88
  -1  -3 -13   18.35    0.90
   1   3  13   18.53    1.29
  -1  -3 -12  527.85   18.74
  -1  -3 -11    0.26    0.31
  -1  -3 -10   17.45    0.90
  -1  -3  -9    0.26    0.29
   1   3   9   -0.24    0.35
  -1  -3  -8   93.62    2.30
   1   3   8   86.69    3.75
  -1  -3  -7  426.20   10.25
   1   3   7  441.11   10.38
  -1  -3  -6   48.44    1.47
   1   3   6   43.14    1.77
  -1  -3  -5   26.03    0.76
   1   3   5   27.43    0.98
  -1  -3  -4   63.96    1.86
   1   3   4   57.11    1.72
  -1  -3  -3    1.07    0.34
  -1  -3  -2  803.03   25.32
   1   3   2  691.30   15.59
  -1  -3  -1    1.57    0.23
   1   3   1    1.59    0.17
  -1  -3   0   30.38    1.24
   1   3   0   29.52    0.69
  -1  -3   1   63.96    1.67
   1   3  -1   65.57    1.75
  -1  -3   2  108.67    2.80
   1   3  -2  113.74    3.09
  -1  -3   3   12.84    0.53
   1   3  -3   11.84    0.36
  -1  -3   4 1617.55   29.76
   1   3  -4 1637.76   29.73
  -1  -3   5   30.35    0.84
   1   3  -5   29.94    0.74
  -1  -3   6   95.70    2.47
   1   3  -6   97.53    1.86
  -1  -3   7   36.79    1.31
   1   3  -7   35.84    1.05
  -1  -3   8  215.14    5.63
   1   3  -8  214.57    4.12
  -1  -3   9    1.91    0.54
   1   3  -9    2.47    0.57
  -1  -3  10   36.64    1.11
   1   3 -10   34.70    1.25
  -1  -3  11    0.34    0.35
   1   3 -11    0.24    0.44
  -1  -3  12   19.60    0.69
   1   3 -12   19.28    0.78
  -1  -3  13    0.27    0.54
   1   3 -13    0.43    0.49
  -1  -3  14    0.61    0.44
   1   3 -14    0.57    0.48
  -1  -3  15    2.98    0.58
   1   3 -15    2.90    0.54
  -1  -3  16    1.08    0.73
   1   3 -16    0.88    0.60
  -1  -3  17    1.49    1.15
   1   3 -17    1.65    0.67
  -1  -3  18  173.22    5.14
   1   3 -18  165.94    3.97
  -1  -3  19    1.09    0.73
   1   3 -19    1.00    0.91
  -1  -3  20   20.42    1.17
   1   3 -20   19.93    0.97
  -1  -3  21   -0.98    1.11
   1   3 -21    0.08    0.86
  -1  -3  22   28.67    2.56
   1   3 -22   25.00    1.26
  -1  -3  23    1.14    0.85
   1   3 -23    2.44    0.83
  -1  -3  24    1.92    1.33
   1   3 -24    2.32    1.06
  -1  -3  25    1.67    0.96
   1   3 -25    1.80    1.05
  -1  -3  26    9.43    2.26
   1   3 -26   13.70    1.47
  -1  -3  27    9.43    1.35
   1   3 -27    9.60    1.17
  -1  -3  28    0.14    1.71
   1   3 -28    1.20    1.63
  -1  -3  29    1.99    1.28
   1   3 -29   -0.66    1.86
   0  -3 -30    5.16    2.31
   0  -3 -29    5.99    3.41
   0  -3 -28    1.33    2.23
   0  -3 -27   42.25    1.54
   0   3  27   41.58    1.90
   0  -3 -26    3.96    1.89
   0   3  26    4.29    2.67
   0  -3 -25    7.90    1.10
   0   3  25    8.86    1.67
   0  -3 -24    4.49    1.44
   0   3  24    4.68    1.70
   0  -3 -23    9.38    1.45
   0  -3 -22    0.46    1.37
   0   3  22    0.54    1.74
   0  -3 -21    4.82    0.94
   0   3  21    6.31    0.92
   0  -3 -20   24.71    1.10
   0   3  20   25.85    2.29
   0  -3 -19    4.52    1.24
   0   3  19    4.78    0.98
   0  -3 -18    3.04    0.64
   0   3  18    0.84    0.68
   0  -3 -17    0.66    0.72
   0   3  17    1.03    1.25
   0  -3 -16    0.69    0.45
   0   3  16    0.91    0.66
   0  -3 -15    5.02    0.66
   0   3  15    6.26    0.66
   0  -3 -14   28.58    1.06
   0   3  14   30.70    1.04
   0  -3 -13  109.62    2.63
   0   3  13  114.25    3.68
   0  -3 -12    4.62    0.53
   0   3  12    4.04    0.42
   0  -3 -11  433.99    8.64
   0   3  11  420.80   10.10
   0  -3 -10   45.82    1.29
   0   3  10   43.55    1.97
   0  -3  -9  373.47   13.22
   0   3   9  398.20   13.20
   0  -3  -8   23.60    0.68
   0   3   8   23.29    1.01
   0  -3  -7  122.70    4.21
   0   3   7  131.07    5.41
   0  -3  -6  174.03    6.58
   0   3   6  203.44    8.05
   0  -3  -5   54.35    1.29
   0   3   5   53.94    1.58
   0  -3  -4   63.97    1.38
   0  -3  -3 2019.51   65.87
   0   3   3 1835.16   56.11
   0  -3  -2   27.32    0.70
   0   3   2   27.86    0.82
   0  -3  -1  460.23   10.87
   0   3   1  417.56    9.95
   0  -3   0   60.53    1.43
   0   3   0   56.34    1.19
   0  -3   1  457.11   10.68
   0   3  -1  437.61   10.61
   0  -3   2   29.69    0.78
   0   3  -2   29.16    0.91
   0  -3   3 1907.54   29.54
   0   3  -3 1955.46   43.68
   0  -3   4   63.53    1.49
   0   3  -4   64.14    2.36
   0  -3   5   56.16    1.65
   0   3  -5   53.79    1.66
   0  -3   6  188.46    4.07
   0   3  -6  193.09    3.66
   0  -3   7  126.86    2.46
   0   3  -7  127.92    3.28
   0  -3   8   23.88    0.95
   0   3  -8   23.86    1.00
   0  -3   9  362.13   12.48
   0   3  -9  390.30    9.84
   0  -3  10   43.54    2.26
   0   3 -10   46.72    1.17
   0  -3  11  414.18    8.51
   0   3 -11  424.24    7.70
   0  -3  12    3.88    0.58
   0   3 -12    4.62    0.54
   0  -3  13  115.70    2.40
   0   3 -13  113.95    2.70
   0  -3  14   29.41    1.32
   0   3 -14   30.82    1.03
   0  -3  15    5.09    0.74
   0   3 -15    4.81    0.52
   0  -3  16    0.80    0.61
   0   3 -16    0.77    0.51
   0  -3  17    0.30    0.58
   0   3 -17    0.66    0.64
   0  -3  18    4.45    1.11
   0   3 -18    3.23    0.80
   0  -3  19    4.30    0.88
   0   3 -19    3.54    0.95
   0  -3  20   23.37    1.18
   0   3 -20   24.90    1.41
   0  -3  21    5.84    1.34
   0   3 -21    5.02    0.91
   0  -3  22   -1.55    1.00
   0   3 -22    0.27    1.18
   0  -3  23    9.00    1.02
   0   3 -23    9.48    0.91
   0  -3  24    2.65    1.24
   0   3 -24    4.35    1.15
   0  -3  25    9.89    1.37
   0   3 -25    9.06    1.15
   0  -3  26    2.21    1.85
   0   3 -26    2.27    1.12
   0  -3  27   47.25    2.26
   0   3 -27   45.57    1.85
   0  -3  28   -0.05    1.89
   0   3 -28   -1.22    1.96
   0  -3  29    0.41    2.35
   0   3 -29    0.10    1.21
   1  -3 -31    0.63    2.45
   1  -3 -30    0.56    5.22
   1  -3 -29   -0.29    3.75
  -1   3  29    2.80    3.54
   1  -3 -28   -0.66    2.10
  -1   3  28   -0.40    1.49
   1  -3 -27   11.93    1.84
   1  -3 -26   10.88    1.68
  -1   3  26   13.18    1.92
   1  -3 -25    1.36    1.01
  -1   3  25    1.11    1.42
   1  -3 -24    1.79    1.36
  -1   3  24    1.52    1.41
   1  -3 -23    1.76    1.23
  -1   3  23    2.66    1.15
   1  -3 -22   27.21    1.43
  -1   3  22   28.22    1.31
   1  -3 -21    0.12    0.72
   1  -3 -20   20.21    1.17
  -1   3  20   19.52    1.39
   1  -3 -19    0.13    0.66
  -1   3  19    1.61    1.39
   1  -3 -18  162.34    3.33
  -1   3  18  156.11    4.21
   1  -3 -17    0.93    0.58
  -1   3  17    1.89    0.77
   1  -3 -16    0.93    0.62
  -1   3  16    1.56    0.81
   1  -3 -15    3.01    0.63
  -1   3  15    3.17    0.78
   1  -3 -14   -0.24    0.62
  -1   3  14   -0.09    0.68
   1  -3 -13    0.59    0.55
  -1   3  13    1.32    0.53
   1  -3 -12   19.46    0.79
  -1   3  12   19.57    0.77
   1  -3 -11    0.06    0.35
   1  -3 -10   38.51    1.12
  -1   3  10   38.43    1.48
   1  -3  -9    2.54    0.40
  -1   3   9    2.15    0.32
   1  -3  -8  214.18    5.54
  -1   3   8  205.41    5.15
   1  -3  -7   35.07    1.14
  -1   3   7   36.82    1.12
   1  -3  -6   94.75    2.69
  -1   3   6   92.70    3.95
   1  -3  -5   30.19    0.85
   1  -3  -4 1599.47   35.31
  -1   3   4 1709.20   52.58
   1  -3  -3   12.98    0.48
  -1   3   3   12.05    0.66
   1  -3  -2  107.40    2.27
  -1   3   2  110.83    4.35
   1  -3  -1   60.25    1.32
  -1   3   1   66.10    2.38
   1  -3   0   29.31    0.78
  -1   3   0   27.87    0.71
   1  -3   1    1.57    0.17
  -1   3  -1    1.45    0.30
   1  -3   2  749.29   17.30
  -1   3  -2  737.07   13.80
   1  -3   3    1.59    0.33
  -1   3  -3    1.33    0.24
   1  -3   4   59.45    1.94
  -1   3  -4   62.59    1.47
   1  -3   5   28.25    0.82
  -1   3  -5   27.97    0.94
   1  -3   6   46.94    1.29
  -1   3  -6   45.55    1.21
   1  -3   7  456.10    9.27
  -1   3  -7  469.74    9.61
   1  -3   8   87.06    3.05
  -1   3  -8   94.22    4.38
   1  -3   9    0.11    0.43
  -1   3  -9    0.24    0.33
   1  -3  10   18.00    0.77
  -1   3 -10   16.93    0.63
   1  -3  11    0.21    0.42
  -1   3 -11    0.31    0.53
   1  -3  12  530.20   13.03
  -1   3 -12  509.26    8.65
   1  -3  13   17.24    0.88
  -1   3 -13   17.21    0.93
   1  -3  14    1.97    0.61
  -1   3 -14    1.11    0.51
   1  -3  15    0.28    0.44
  -1   3 -15    0.12    0.44
   1  -3  16   57.55    1.75
  -1   3 -16   55.78    1.67
   1  -3  17   16.96    1.11
  -1   3 -17   16.24    0.80
   1  -3  18    7.19    1.04
  -1   3 -18    6.46    0.97
   1  -3  19    9.36    1.10
  -1   3 -19   10.10    1.13
   1  -3  20  266.71    5.79
  -1   3 -20  275.72    6.07
   1  -3  21    0.33    1.03
  -1   3 -21    0.13    0.62
   1  -3  22    4.43    0.89
  -1   3 -22    4.73    0.92
   1  -3  23    0.33    0.75
  -1   3 -23   -0.20    0.74
   1  -3  24    1.82    1.46
  -1   3 -24    0.90    1.03
   1  -3  25    0.17    0.96
  -1   3 -25    0.31    1.22
   1  -3  26    0.61    1.62
  -1   3 -26    1.87    1.35
  -1   3 -27    5.00    1.06
   1  -3  28   16.38    1.93
  -1   3 -28   15.16    2.13
   1  -3  29   -1.28    2.94
  -1   3 -29   -0.58    1.75
   2  -3 -30   -0.84    4.16
  -2   3  30    0.68    2.16
   2  -3 -29    0.47    2.09
   2  -3 -28   -0.62    1.57
  -2   3  28   -0.50    1.32
   2  -3 -27    1.07    1.06
  -2   3  27    0.32    0.97
   2  -3 -26    0.63    1.20
  -2   3  26    0.39    3.04
   2  -3 -25    4.68    1.42
  -2   3  25    5.73    1.16
   2  -3 -24   -0.95    1.22
  -2   3  24    0.19    1.26
   2  -3 -23   50.41    1.65
  -2   3  23   51.83    2.73
   2  -3 -22    0.90    0.89
  -2   3  22   -0.95    1.68
   2  -3 -21   27.73    1.39
  -2   3  21   29.09    2.15
   2  -3 -20    2.24    0.67
  -2   3  20    2.79    0.86
   2  -3 -19    4.80    0.79
  -2   3  19    5.67    1.63
   2  -3 -18    3.50    0.62
  -2   3  18    4.37    1.07
   2  -3 -17   11.46    0.90
  -2   3  17    9.58    0.83
   2  -3 -16   -0.44    0.61
  -2   3  16   -0.37    1.08
   2  -3 -15  341.31    9.13
  -2   3  15  337.39   12.76
   2  -3 -14    1.60    0.40
  -2   3  14    1.50    0.52
   2  -3 -13  456.72   10.84
  -2   3  13  441.27    8.68
   2  -3 -12   41.35    1.22
  -2   3  12   41.36    2.17
   2  -3 -11   43.77    1.49
  -2   3  11   47.13    1.63
   2  -3 -10   13.76    0.62
  -2   3  10   15.34    0.79
   2  -3  -9    3.65    0.40
  -2   3   9    3.62    0.45
   2  -3  -8    9.75    0.63
  -2   3   8   10.70    0.62
   2  -3  -7    4.02    0.37
  -2   3   7    3.36    0.39
   2  -3  -6  349.26    6.76
  -2   3   6  356.96    8.71
   2  -3  -5   96.98    2.63
  -2   3   5   98.72    2.36
   2  -3  -4   19.87    0.67
  -2   3   4   18.82    0.67
   2  -3  -3  400.08    9.40
  -2   3   3  390.65    9.48
   2  -3  -2    6.96    0.28
  -2   3   2    6.85    0.30
   2  -3  -1   73.97    2.01
  -2   3   1   72.11    2.02
   2  -3   0    0.29    0.20
  -2   3   0    0.25    0.21
   2  -3   1  650.71   12.41
  -2   3  -1  665.11   12.57
   2  -3   2    0.75    0.19
  -2   3  -2    0.34    0.26
   2  -3   3  261.12    5.47
  -2   3  -3  273.05    5.26
   2  -3   4   20.68    0.64
  -2   3  -4   19.27    0.61
   2  -3   5  272.43    4.86
  -2   3  -5  272.67    5.34
   2  -3   6  227.21    9.20
  -2   3  -6  240.90    4.28
   2  -3   7   65.79    1.93
   2  -3   8    1.00    0.47
  -2   3  -8    0.14    0.28
   2  -3   9  244.74    4.18
  -2   3  -9  250.83    5.17
   2  -3  10   47.67    2.30
  -2   3 -10   49.76    1.36
   2  -3  11   76.40    1.87
  -2   3 -11   76.76    1.66
   2  -3  12    3.47    0.72
  -2   3 -12    3.14    0.45
   2  -3  13  124.12    2.87
  -2   3 -13  121.41    2.43
   2  -3  14   71.51    1.67
  -2   3 -14   73.14    1.63
   2  -3  15   68.82    2.29
  -2   3 -15   69.32    3.42
   2  -3  16    0.97    0.52
  -2   3 -16    1.40    0.55
   2  -3  17   78.83    2.06
  -2   3 -17   77.65    2.49
   2  -3  18   12.31    0.79
  -2   3 -18   11.75    0.86
   2  -3  19   16.51    1.09
  -2   3 -19   15.15    0.99
   2  -3  20   -0.11    0.78
  -2   3 -20    0.60    0.70
   2  -3  21    4.82    0.87
  -2   3 -21    3.88    0.81
   2  -3  22    0.44    0.86
  -2   3 -22    0.34    0.89
   2  -3  23    9.68    1.51
  -2   3 -23    7.38    1.09
   2  -3  24    1.89    2.40
  -2   3 -24    2.78    1.41
   2  -3  25  108.36    2.42
  -2   3 -25  103.20    2.54
   2  -3  26    1.50    1.74
  -2   3 -26    0.86    1.04
   2  -3  27    3.49    2.18
  -2   3 -27    3.94    1.32
   2  -3  28    0.74    1.31
  -2   3 -28    0.59    1.43
   2  -3  29   10.37    3.92
   3  -3 -31   -1.91    2.81
   3  -3 -30    2.47    2.86
   3  -3 -29    2.18    2.78
   3  -3 -28    2.67    1.58
  -3   3  28    0.87    2.01
   3  -3 -27    1.64    0.97
  -3   3  27    5.04    0.86
   3  -3 -26    5.56    1.08
  -3   3  26    4.74    1.30
   3  -3 -25    4.12    1.85
  -3   3  25    3.42    1.19
   3  -3 -24   43.75    1.82
  -3   3  24   44.15    3.35
   3  -3 -23    1.05    0.98
  -3   3  23    2.85    1.18
   3  -3 -22   53.72    2.50
  -3   3  22   48.64    2.23
   3  -3 -21    1.12    0.73
  -3   3  21    1.39    0.86
   3  -3 -20   18.58    0.91
  -3   3  20   21.19    2.00
   3  -3 -19    6.69    0.98
  -3   3  19    6.65    0.98
   3  -3 -18   86.94    2.28
  -3   3  18   91.80    5.26
   3  -3 -17   29.85    1.14
  -3   3  17   33.62    1.99
   3  -3 -16    2.18    0.75
  -3   3  16    2.90    0.59
   3  -3 -15    7.42    0.73
  -3   3  15    7.82    0.80
   3  -3 -14   29.69    1.68
  -3   3  14   30.28    1.04
   3  -3 -13   18.03    0.93
  -3   3  13   17.77    0.93
   3  -3 -12    0.33    0.63
  -3   3  12    0.37    0.43
   3  -3 -11   14.87    0.81
  -3   3  11   15.38    0.67
   3  -3 -10  175.12    3.39
   3  -3  -9   15.90    0.76
  -3   3   9   16.03    0.80
   3  -3  -8  140.44    2.60
  -3   3   8  130.95    4.99
   3  -3  -7  192.02    3.98
  -3   3   7  193.70    4.08
   3  -3  -6  205.52    4.42
  -3   3   6  198.08    7.16
   3  -3  -5   44.17    1.08
  -3   3   5   41.89    1.06
   3  -3  -4  288.84    7.07
  -3   3   4  281.28    5.64
   3  -3  -3  124.10    3.19
  -3   3   3  128.37    3.44
   3  -3  -2  307.24    7.05
  -3   3   2  306.01    7.28
   3  -3  -1  139.32    5.56
  -3   3   1  136.74    5.41
   3  -3   0    1.23    0.20
  -3   3   0    0.95    0.42
   3  -3   1   73.68    2.82
  -3   3  -1   72.17    1.63
   3  -3   2    2.35    0.26
  -3   3  -2    2.43    0.26
   3  -3   3    3.45    0.26
  -3   3  -3    3.37    0.29
   3  -3   4  212.23    4.53
  -3   3  -4  219.20    5.60
   3  -3   5    9.37    0.49
  -3   3  -5    9.49    0.57
   3  -3   6  112.34    2.91
  -3   3  -6  111.54    3.01
   3  -3   7   20.33    0.68
  -3   3  -7   21.85    0.83
   3  -3   8  763.97   14.52
  -3   3  -8  803.25   13.46
   3  -3   9   13.41    1.17
  -3   3  -9   13.66    0.64
   3  -3  10  619.43   14.94
  -3   3 -10  609.34   14.12
   3  -3  11   79.91    1.94
  -3   3 -11   68.76    2.19
   3  -3  12  279.09    6.97
  -3   3 -12  269.75    6.92
   3  -3  13   15.91    1.02
  -3   3 -13   16.96    0.76
   3  -3  14  173.06    3.63
  -3   3 -14  180.35    3.99
   3  -3  15    1.15    0.53
  -3   3 -15    1.14    0.68
   3  -3  16   30.50    1.85
  -3   3 -16   31.68    1.47
   3  -3  17    0.41    0.83
  -3   3 -17    0.47    0.66
   3  -3  18  175.33    5.00
  -3   3 -18  179.54    4.48
   3  -3  19   11.51    1.03
  -3   3 -19   12.70    0.89
   3  -3  20   39.97    1.79
  -3   3 -20   41.83    1.77
   3  -3  21    2.33    1.31
  -3   3 -21    3.09    0.91
   3  -3  22    7.50    1.13
  -3   3 -22    5.51    1.19
   3  -3  23    0.19    2.05
  -3   3 -23    0.25    0.97
   3  -3  24    3.98    1.09
  -3   3 -24    2.66    0.86
   3  -3  25    0.39    1.86
  -3   3 -25    0.54    2.20
   3  -3  26    2.33    1.33
  -3   3 -26    3.04    1.55
   3  -3  27    3.87    1.16
  -3   3 -27    2.74    1.52
   3  -3  28    9.02    1.18
  -3   3 -28    6.57    1.53
   4  -3 -31   15.28    1.56
   4  -3 -30    1.93    2.12
   4  -3 -29    0.76    1.38
   4  -3 -28    1.96    1.92
  -4   3  28   -0.01    1.22
   4  -3 -27    2.92    1.70
  -4   3  27    2.53    1.75
   4  -3 -26    1.47    1.51
  -4   3  26    1.35    1.31
   4  -3 -25   34.75    1.60
  -4   3  25   36.17    2.02
   4  -3 -24    8.82    1.14
  -4   3  24    7.41    1.35
   4  -3 -23    1.25    0.97
  -4   3  23   -0.78    1.44
   4  -3 -22   -0.73    0.81
  -4   3  22   -0.12    0.92
   4  -3 -21    3.25    1.11
  -4   3  21    1.11    1.67
   4  -3 -20    0.48    0.78
  -4   3  20    0.43    0.85
   4  -3 -19   59.50    1.71
  -4   3  19   57.69    3.11
   4  -3 -18    6.73    0.87
  -4   3  18    5.71    1.53
   4  -3 -17   65.27    2.40
  -4   3  17   73.42    2.81
   4  -3 -16    1.18    0.73
  -4   3  16    1.53    0.80
   4  -3 -15  112.39    2.46
   4  -3 -14   21.76    1.02
  -4   3  14   23.03    1.13
   4  -3 -13   11.59    0.64
  -4   3  13   11.65    1.33
   4  -3 -12   10.12    0.70
  -4   3  12    9.36    0.61
   4  -3 -11   53.96    1.57
  -4   3  11   55.01    3.44
   4  -3 -10   33.35    1.75
  -4   3  10   33.18    0.85
   4  -3  -9  387.61    7.00
  -4   3   9  366.25    8.57
   4  -3  -8   48.87    1.55
  -4   3   8   49.82    1.59
   4  -3  -7   21.75    0.65
  -4   3   7   21.56    0.89
   4  -3  -6   20.70    0.69
  -4   3   6   21.52    0.83
   4  -3  -5  233.64    7.76
  -4   3   5  216.50    5.79
   4  -3  -4    4.20    0.29
  -4   3   4    4.24    0.51
   4  -3  -3   94.64    1.78
  -4   3   3   95.20    2.71
   4  -3  -2   74.00    1.91
  -4   3   2   76.67    2.08
   4  -3  -1 1232.00   39.79
  -4   3   1 1251.67   28.36
   4  -3   0  112.97    3.11
  -4   3   0  123.23    3.54
   4  -3   1   22.32    1.35
  -4   3  -1   26.40    1.25
   4  -3   2   64.77    1.80
  -4   3  -2   65.42    2.52
   4  -3   3  122.99    5.11
  -4   3  -3  119.63    3.54
   4  -3   4    0.24    0.25
  -4   3  -4    0.40    0.43
   4  -3   5   -0.26    0.56
  -4   3  -5  175.87    4.64
   4  -3   6    0.17    0.40
   4  -3   7  574.02   19.51
  -4   3  -7  574.39   11.07
   4  -3   8   38.35    2.02
  -4   3  -8   39.09    1.20
   4  -3   9  127.39    2.60
  -4   3  -9  126.05    2.83
   4  -3  10    7.78    0.62
  -4   3 -10    6.29    0.57
   4  -3  11   47.83    1.44
  -4   3 -11   44.21    2.59
   4  -3  12    0.57    0.67
  -4   3 -12    0.12    0.40
   4  -3  13  176.47    4.48
  -4   3 -13  172.47    3.94
   4  -3  14    9.81    0.86
  -4   3 -14    8.61    0.63
   4  -3  15   23.19    1.03
  -4   3 -15   20.84    0.88
   4  -3  16   11.44    0.80
  -4   3 -16    9.80    0.78
   4  -3  17   14.24    1.04
  -4   3 -17   16.96    1.14
   4  -3  18    4.95    1.11
  -4   3 -18    4.03    0.83
   4  -3  19  104.55    2.83
[truncated: 1,006,388 more chars]
