# Supplementary material for: Crystal structure of hexa­kis­(urea-κO)chromium(III) dichromate bromide monohydrate from synchrotron X-ray data
Source: Acta Crystallogr E Crystallogr Commun. 2015 Oct 17;71(Pt 11):1336–9. doi: 10.1107/S2056989015019258 (PMC4644995; doi:10.1107/S2056989015019258)
Supplement: Supplementary file 2 [file e-71-01336-Isup2.hkl]

data_I                                                                          
_shelx_title ' S115 in P2/n (BLOCK GREEN)'                                      
_shelx_refln_list_code          4                                               
_shelx_F_calc_maximum      270.62                                               
_exptl_crystal_F_000      1460.00                                               
_reflns_d_resolution_high  0.7201                                               
                                                                                
loop_                                                                           
 _space_group_symop_operation_xyz                                               
 'x, y, z'                                                                      
 '-x+1/2, y, -z+1/2'                                                            
 '-x, -y, -z'                                                                   
 'x-1/2, -y, z-1/2'                                                             
                                                                                
_cell_length_a    13.7740                                                       
_cell_length_b    10.4740                                                       
_cell_length_c    18.1230                                                       
_cell_angle_alpha  90.000                                                       
_cell_angle_beta   94.368                                                       
_cell_angle_gamma  90.000                                                       
                                                                                
_shelx_F_squared_multiplier     1.000                                           
                                                                                
loop_                                                                           
 _refln_index_h                                                                 
 _refln_index_k                                                                 
 _refln_index_l                                                                 
 _refln_F_squared_calc                                                          
 _refln_F_squared_meas                                                          
 _refln_F_squared_sigma                                                         
 _refln_observed_status                                                         
   2   0   0       8359.96       6876.74       131.14 o                         
   6   0   0        607.19        315.58        10.65 o                         
   8   0   0      17009.05      15919.03       626.52 o                         
  10   0   0        913.19        889.55        55.33 o                         
  12   0   0       4792.20       4757.68        93.60 o                         
  14   0   0        251.15        254.61        22.93 o                         
  16   0   0       3387.96       3675.62        76.07 o                         
  18   0   0        257.53        207.59        53.70 o                         
   0   1   0         48.59         40.88         2.13 o                         
   1   1   0         37.14         35.94         4.57 o                         
   2   1   0         53.43         49.10         2.83 o                         
   3   1   0       5671.96       5485.13        75.24 o                         
   4   1   0        635.86        537.48        11.34 o                         
   5   1   0       4919.56       4275.87        91.21 o                         
   6   1   0         43.84         31.31         4.80 o                         
   7   1   0        281.79        251.74         6.62 o                         
   8   1   0         47.78         22.71         7.02 o                         
   9   1   0      12797.39      12901.66       158.65 o                         
  10   1   0         15.80         19.53         7.01 o                         
  11   1   0        925.65        903.58        29.68 o                         
  12   1   0         91.24         84.70        11.67 o                         
  13   1   0       2839.34       3057.41        55.75 o                         
  14   1   0         13.57          8.65        12.70 o                         
  15   1   0       1169.96       1177.49        36.06 o                         
  16   1   0          4.09         11.18        18.29 o                         
  17   1   0        134.27        170.48        21.47 o                         
  18   1   0         17.98         20.33        23.31 o                         
  19   1   0        145.51        203.32        28.13 o                         
   1   2   0       3910.32       3153.77        58.26 o                         
   2   2   0       4848.63       4294.99        96.65 o                         
   3   2   0       1258.85       1212.38        19.57 o                         
   4   2   0      17393.12      15244.49       581.34 o                         
   5   2   0        122.43        118.32         7.56 o                         
   6   2   0       7946.54       6865.37       152.38 o                         
   7   2   0         24.10         25.11         6.43 o                         
   8   2   0      26952.77      27647.32       954.11 o                         
   9   2   0        866.34        826.48        25.19 o                         
  10   2   0        159.92        156.37        16.26 o                         
  11   2   0         49.78         42.69        11.52 o                         
  12   2   0       6639.37       6581.94       262.20 o                         
  13   2   0         41.24         37.82        12.90 o                         
  14   2   0          7.39         -1.71        13.30 o                         
  15   2   0          0.12         -5.94        16.24 o                         
  16   2   0       1517.53       1643.27        38.14 o                         
  17   2   0          5.39         19.77        22.47 o                         
  18   2   0         69.73         34.14        24.49 o                         
   0   3   0       2015.26       1903.23        68.60 o                         
   1   3   0       1090.52        951.64        15.17 o                         
   2   3   0         17.65          8.64         3.21 o                         
   3   3   0         28.03         40.48         3.93 o                         
   4   3   0       3935.61       3894.93        56.27 o                         
   5   3   0       1052.59       1338.36        21.04 o                         
   6   3   0         41.63         44.72         6.62 o                         
   7   3   0        566.48        679.23        37.67 o                         
   8   3   0          9.00         11.38         8.19 o                         
   9   3   0       5616.92       5626.17        70.79 o                         
  10   3   0         81.31         72.39        12.12 o                         
  11   3   0        368.75        351.95        16.55 o                         
  12   3   0        106.59         87.00        12.13 o                         
  13   3   0       1328.19       1501.68        39.45 o                         
  14   3   0          0.03         -3.44        15.07 o                         
  15   3   0       1544.29       1541.98        56.29 o                         
  16   3   0         82.01         75.65        18.93 o                         
  17   3   0         13.65         12.94        22.96 o                         
  18   3   0          3.40          2.72        25.90 o                         
   0   4   0      46455.85      40898.87       915.31 o                         
   1   4   0        954.39       1074.21        14.88 o                         
   2   4   0        118.43        190.74         9.17 o                         
   3   4   0       3061.15       2756.88       976.65 o                         
   4   4   0       5493.88       5101.74        59.82 o                         
   5   4   0        260.18        361.89        19.30 o                         
   6   4   0      17204.70      17049.67       216.29 o                         
   7   4   0        219.05        242.37        11.45 o                         
   8   4   0       2403.00       2222.75        37.03 o                         
   9   4   0        485.41        524.47        22.45 o                         
  10   4   0        146.86        172.53        12.33 o                         
  11   4   0         56.50         53.31        11.63 o                         
  12   4   0        402.92        384.45        16.10 o                         
  13   4   0         15.67         16.02        14.97 o                         
  14   4   0        424.92        411.90        17.46 o                         
  15   4   0          0.17         24.27        18.74 o                         
  16   4   0       2929.30       2990.42       323.52 o                         
  17   4   0         14.98         -3.73        25.46 o                         
  18   4   0        204.47        132.81        31.16 o                         
   0   5   0          9.07          7.44         7.55 o                         
   1   5   0        777.02        758.60        14.08 o                         
   2   5   0        529.26        689.47        15.43 o                         
   3   5   0       4525.73       4617.66        84.07 o                         
   4   5   0       2766.96       2838.65        77.46 o                         
   5   5   0       2355.30       2641.39        44.11 o                         
   6   5   0        578.71        649.72        15.62 o                         
   7   5   0       3044.56       2990.81        74.52 o                         
   8   5   0        216.09        210.27        11.45 o                         
   9   5   0       2706.30       2722.10        42.80 o                         
  10   5   0         48.65         54.03        11.74 o                         
  11   5   0        323.72        315.53        16.63 o                         
  12   5   0         15.59         15.88        12.10 o                         
  13   5   0       1179.50       1270.38        27.88 o                         
  14   5   0         10.38          0.79        15.85 o                         
  15   5   0       1436.77       1422.34        45.13 o                         
  16   5   0          8.36          2.26        21.20 o                         
  17   5   0          4.12        -10.14        18.66 o                         
   0   6   0      46667.14      47175.81      1868.60 o                         
   1   6   0        411.22        467.42         9.81 o                         
   2   6   0        371.58        439.33         9.52 o                         
   3   6   0        612.62        568.47        11.59 o                         
   4   6   0       2472.57       2459.73        35.10 o                         
   5   6   0        519.47        539.08        91.31 o                         
   6   6   0      11439.73      11864.71       195.13 o                         
   7   6   0       1361.16       1400.70        25.75 o                         
   8   6   0       5723.15       5970.40       118.90 o                         
   9   6   0        603.38        610.59        19.64 o                         
  10   6   0        582.96        572.50        16.24 o                         
  11   6   0        320.54        294.11        16.29 o                         
  12   6   0       1401.62       1344.13        33.60 o                         
  13   6   0         53.63         52.45        25.59 o                         
  14   6   0        206.01        183.83        19.65 o                         
  15   6   0          1.44         -4.43        19.32 o                         
  16   6   0       1090.99       1188.83        32.38 o                         
  17   6   0          1.15          6.81        22.26 o                         
   0   7   0       2855.69       3166.23       151.60 o                         
   1   7   0       1833.12       1795.08        25.70 o                         
   2   7   0         88.26         79.68         7.49 o                         
   3   7   0        213.30        282.17        11.26 o                         
   4   7   0       1830.72       1993.84        25.70 o                         
   5   7   0          6.97         14.67        10.86 o                         
   6   7   0        231.63        234.71        12.18 o                         
   7   7   0        368.11        340.76        13.88 o                         
   8   7   0       1544.59       1466.80        27.56 o                         
   9   7   0       2598.77       2588.49        41.21 o                         
  10   7   0        257.12        274.80        14.84 o                         
  11   7   0        890.19        867.55        34.88 o                         
  12   7   0          3.78          4.32        16.03 o                         
  13   7   0        766.54        751.22        25.62 o                         
  14   7   0          0.73          2.27        16.34 o                         
  15   7   0        709.20        681.35        25.87 o                         
  16   7   0         16.99         11.05        21.43 o                         
   0   8   0      14181.27      14679.82       310.07 o                         
   1   8   0       1825.81       1909.85        51.32 o                         
   2   8   0         40.85         42.77         7.01 o                         
   3   8   0         24.96         23.05         7.58 o                         
   4   8   0       2490.09       2569.45        35.98 o                         
   5   8   0       6316.12       6612.97       100.90 o                         
   6   8   0       5568.04       5661.02        85.45 o                         
   7   8   0         42.72         30.32         9.49 o                         
   8   8   0       3412.64       3329.56        46.48 o                         
   9   8   0          0.26         -7.57        15.33 o                         
  10   8   0        242.56        243.77        16.71 o                         
  11   8   0         51.56         53.83        16.66 o                         
  12   8   0        777.27        750.86        22.24 o                         
  13   8   0         54.25         82.41        18.16 o                         
  14   8   0        100.76        117.37        21.71 o                         
  15   8   0         78.88         79.40        23.89 o                         
   0   9   0       1312.28       1280.82        28.59 o                         
   1   9   0       2786.93       2826.95        61.53 o                         
   2   9   0        448.91        470.22        13.05 o                         
   3   9   0         87.77        113.71         9.96 o                         
   4   9   0        475.88        471.68        13.31 o                         
   5   9   0         14.19         13.61         8.95 o                         
   6   9   0        667.95        706.83        15.54 o                         
   7   9   0        155.90        156.42        21.82 o                         
   8   9   0       2290.66       2275.92        54.30 o                         
   9   9   0       2222.38       2054.72        38.29 o                         
  10   9   0        553.56        570.36        19.43 o                         
  11   9   0        102.84         74.65        17.72 o                         
  12   9   0          0.45         18.63        17.64 o                         
  13   9   0        422.29        383.34        28.97 o                         
  14   9   0          2.00         -2.92        21.82 o                         
   0  10   0       7105.63       7402.80       143.23 o                         
   1  10   0          8.44         15.37        10.36 o                         
   2  10   0         85.52         89.32        14.07 o                         
   3  10   0       1048.47       1142.54        25.29 o                         
   4  10   0        859.05        779.36        19.05 o                         
   5  10   0       1736.97       1824.94        32.37 o                         
   6  10   0       2772.27       2984.72        45.99 o                         
   7  10   0       1390.65       1421.97        29.19 o                         
   8  10   0        970.30        885.43        22.42 o                         
   9  10   0        147.43        127.90        14.56 o                         
  10  10   0        452.70        423.97        23.80 o                         
  11  10   0        490.98        451.21        28.85 o                         
  12  10   0         85.08         79.81        25.19 o                         
  13  10   0        362.96        337.25        25.75 o                         
   0  11   0          4.44         -0.92        16.17 o                         
   1  11   0        871.94        924.72        19.96 o                         
   2  11   0         93.31         94.13        11.58 o                         
   3  11   0         66.88         21.65        12.39 o                         
   4  11   0        142.48        143.82        13.33 o                         
   5  11   0          1.40         -6.23        12.31 o                         
   6  11   0         38.72         22.97        12.56 o                         
   7  11   0        413.26        432.36        34.92 o                         
   8  11   0       1293.99       1297.69        52.55 o                         
   9  11   0        421.49        394.05        71.46 o                         
  10  11   0        220.92        162.33        24.46 o                         
  11  11   0        242.65        226.90        30.44 o                         
  12  11   0        164.14        187.32        32.18 o                         
   0  12   0       7896.98       8007.52       153.56 o                         
   1  12   0        223.00        228.61        16.76 o                         
   2  12   0         63.08         66.11        12.55 o                         
   3  12   0          4.72         -3.44        15.62 o                         
   4  12   0         51.65         44.36        14.04 o                         
   5  12   0       1256.83       1291.65        35.31 o                         
   6  12   0       1509.38       1527.65        31.34 o                         
   7  12   0          2.25        -11.81        18.25 o                         
   8  12   0        835.87        836.68        27.66 o                         
   9  12   0          0.29         -4.04        18.34 o                         
  10  12   0        147.74        129.96        24.60 o                         
   0  13   0        397.88        392.20        59.75 o                         
   1  13   0        373.37        372.60        18.98 o                         
   2  13   0        216.28        208.22        18.54 o                         
   3  13   0          7.74         -0.49        15.84 o                         
   4  13   0        510.01        492.34        23.81 o                         
   5  13   0         26.34         35.63        16.93 o                         
   6  13   0          1.36        -14.39        19.55 o                         
   7  13   0        195.95        197.15        20.06 o                         
   8  13   0        480.97        454.53        26.62 o                         
   0  14   0       3910.88       4373.34       332.01 o                         
   1  14   0         21.76         38.42        24.96 o                         
   2  14   0         94.70         87.55        21.54 o                         
   3  14   0        328.01        307.89        25.22 o                         
   4  14   0          0.87         32.96        19.93 o                         
   5  14   0        406.61        364.41        22.35 o                         
 -19   0   1        422.78        488.39        55.10 o                         
 -17   0   1        197.88        227.50        31.43 o                         
 -15   0   1        598.21        510.14        57.14 o                         
 -13   0   1       3549.93       3820.05       100.36 o                         
 -11   0   1        186.60        215.41        17.52 o                         
  -9   0   1       1090.40       1235.79        30.12 o                         
  -7   0   1       2218.31       2568.82        41.67 o                         
  -5   0   1       4434.83       4380.27       237.87 o                         
  -3   0   1      25044.12      21983.90       422.10 o                         
  -1   0   1       1843.47       1342.64        28.29 o                         
   1   0   1       3431.34       2720.24        57.30 o                         
   3   0   1       1229.08       1245.52        26.19 o                         
   5   0   1       2322.07       1543.69        25.72 o                         
   7   0   1        838.61        761.64        20.44 o                         
   9   0   1       9080.80       9621.05       284.20 o                         
  11   0   1       4398.63       4594.37       147.67 o                         
  13   0   1       1927.36       2039.65        45.94 o                         
  15   0   1        777.64        936.79        50.91 o                         
  17   0   1        303.97        279.18        43.54 o                         
  19   0   1         23.18          7.89        42.93 o                         
 -19   1   1         36.08         24.03        25.24 o                         
 -18   1   1        393.89        391.67        27.80 o                         
 -17   1   1          7.85        -17.18        18.52 o                         
 -16   1   1         12.19         10.42        17.21 o                         
 -15   1   1         10.57         -5.00        16.83 o                         
 -14   1   1        337.97        375.57        18.30 o                         
 -13   1   1         77.15         74.25        10.90 o                         
 -12   1   1       3011.42       3144.21        40.04 o                         
 -11   1   1          2.78         -4.34         7.83 o                         
 -10   1   1      15530.54      15534.60       245.60 o                         
  -9   1   1          8.87          7.34         5.82 o                         
  -8   1   1         64.62         68.53         6.74 o                         
  -7   1   1        363.88        376.92         9.75 o                         
  -6   1   1        449.04        380.01        10.60 o                         
  -5   1   1       3763.24       3407.48        48.93 o                         
  -3   1   1        345.96        297.30         7.33 o                         
  -2   1   1       6481.81       5119.54        60.70 o                         
  -1   1   1         65.94         35.63         2.11 o                         
   0   1   1       1827.54       1293.41        32.28 o                         
   1   1   1         77.39         64.24         2.23 o                         
   3   1   1       2048.77       1678.91        49.44 o                         
   5   1   1        417.68        392.94        13.37 o                         
   6   1   1       1183.75        923.21        16.64 o                         
   7   1   1        176.14        173.96         6.37 o                         
   8   1   1      30465.87      29687.29       351.37 o                         
   9   1   1        104.97         97.94         7.02 o                         
  10   1   1        118.56        130.47         9.15 o                         
  11   1   1         14.25         10.45         8.21 o                         
  12   1   1       6974.47       7245.40       189.23 o                         
  13   1   1          0.04          4.53        12.38 o                         
  14   1   1        578.13        523.21        23.75 o                         
  15   1   1         47.41         48.63        14.44 o                         
  16   1   1       1430.96       1443.19        40.67 o                         
  17   1   1          3.90         11.81        20.19 o                         
  18   1   1          2.16        -16.98        19.84 o                         
 -18   2   1         16.63         23.03        20.68 o                         
 -17   2   1       1432.80       1524.11        35.49 o                         
 -16   2   1         27.42         22.75        17.82 o                         
 -15   2   1        157.17        143.00        15.70 o                         
 -14   2   1         14.74         30.01        15.06 o                         
 -13   2   1        118.48        131.30        14.15 o                         
 -12   2   1         98.97         97.66        12.64 o                         
 -11   2   1         52.71         59.50        11.62 o                         
 -10   2   1         14.37         19.80        11.69 o                         
  -9   2   1         92.49        113.39        12.50 o                         
  -8   2   1          0.52          1.71         7.60 o                         
  -7   2   1       3832.38       3593.21        80.94 o                         
  -6   2   1        326.87        298.23        10.22 o                         
  -5   2   1       7546.97       8132.14       185.14 o                         
  -4   2   1         30.07         27.89         4.82 o                         
  -3   2   1        605.28        549.27        10.59 o                         
  -2   2   1       1093.58        902.06        29.92 o                         
  -1   2   1      16812.11      13818.37       140.83 o                         
   0   2   1        344.47        312.63         7.34 o                         
   1   2   1      11445.75       9107.71       336.77 o                         
   2   2   1        549.04        516.46        15.36 o                         
   3   2   1       9605.88       8437.69       101.36 o                         
   4   2   1        154.03        176.05         6.74 o                         
   5   2   1      21090.14      17371.76       733.09 o                         
   6   2   1        240.32        247.18        46.98 o                         
   7   2   1        104.49         94.71         9.26 o                         
   8   2   1         39.91         51.47        10.18 o                         
   9   2   1       1524.95       1733.01        34.39 o                         
  10   2   1          0.00          5.03         9.13 o                         
  11   2   1       4658.68       4902.81        60.44 o                         
  12   2   1        129.80        125.80        12.33 o                         
  13   2   1       1304.98       1476.86        31.80 o                         
  14   2   1         46.36         53.96        14.53 o                         
  15   2   1        401.73        492.90        21.43 o                         
  16   2   1         37.78         51.28        17.69 o                         
  17   2   1        245.18        244.87        26.80 o                         
  18   2   1          1.49        -10.46        23.37 o                         
 -18   3   1        450.94        414.92        29.71 o                         
 -17   3   1         69.78         56.91        21.65 o                         
 -16   3   1         49.81         19.05        20.71 o                         
 -15   3   1          5.93         -2.46        19.67 o                         
 -14   3   1        251.41        253.00        24.26 o                         
 -13   3   1        217.25        214.13        28.36 o                         
 -12   3   1       4505.16       4622.24       120.70 o                         
 -11   3   1         88.19         80.73        11.21 o                         
 -10   3   1      10090.48       9898.30       291.87 o                         
  -9   3   1          9.92          8.01         9.43 o                         
  -8   3   1       9489.28       9425.03       219.99 o                         
  -7   3   1       1694.66       1599.57        62.52 o                         
  -6   3   1       6817.56       7217.89        99.24 o                         
  -5   3   1        834.31       1007.96        17.11 o                         
  -4   3   1      44021.29      39936.46       429.58 o                         
  -3   3   1       4691.74       4349.04       130.09 o                         
  -2   3   1       2284.94       2315.60        33.08 o                         
  -1   3   1       2202.56       2069.32        42.44 o                         
   0   3   1      15855.66      14495.45       293.81 o                         
   1   3   1         74.99         51.23         3.29 o                         
   2   3   1      23165.39      21482.59       265.03 o                         
   3   3   1       2444.48       2418.30        44.13 o                         
   4   3   1       1039.32        805.87        24.43 o                         
   5   3   1       4574.20       4764.78        78.64 o                         
   6   3   1       4755.23       4301.98       147.69 o                         
   7   3   1        396.28        427.59        11.04 o                         
   8   3   1      10560.55      10311.82       264.43 o                         
   9   3   1         15.65         18.57         9.05 o                         
  10   3   1         15.95         24.72        11.39 o                         
  11   3   1        120.19        141.87        19.89 o                         
  12   3   1       4940.60       5304.25       101.14 o                         
  13   3   1        215.30        238.63        36.30 o                         
  14   3   1        564.19        492.83        20.29 o                         
  15   3   1          0.14        -14.71        16.81 o                         
  16   3   1       1169.57       1092.41        31.89 o                         
  17   3   1          5.43          5.34        21.32 o                         
  18   3   1          7.91          9.34        24.60 o                         
 -18   4   1        143.62        153.70        24.23 o                         
 -17   4   1       1128.91       1224.24        44.53 o                         
 -16   4   1         33.36         26.35        15.45 o                         
 -15   4   1        153.63        146.54        18.63 o                         
 -14   4   1          1.29         -0.35        17.95 o                         
 -13   4   1        143.90        135.06        14.77 o                         
 -12   4   1        541.14        602.08        19.28 o                         
 -11   4   1        396.87        409.69        16.95 o                         
 -10   4   1         77.73         66.95        13.23 o                         
  -9   4   1          5.33         13.71         9.04 o                         
  -8   4   1        642.14        708.11        19.68 o                         
  -7   4   1       1857.18       1986.31        32.21 o                         
  -6   4   1        995.83        957.57        17.35 o                         
  -5   4   1        585.66        739.48        13.35 o                         
  -4   4   1         35.72         32.27         5.18 o                         
  -3   4   1      22670.20      22321.50       332.72 o                         
  -2   4   1          0.19         11.57         3.76 o                         
  -1   4   1       5458.57       5831.21        64.49 o                         
   0   4   1       2180.90       2093.64        51.39 o                         
   1   4   1       1775.26       1964.66        30.01 o                         
   2   4   1       5338.23       5663.17       108.22 o                         
   3   4   1        615.74        713.57        15.43 o                         
   4   4   1        161.33        205.15         7.75 o                         
   5   4   1      13876.08      13482.31       214.74 o                         
   6   4   1        463.87        487.26        12.71 o                         
   7   4   1        679.36        773.42        16.50 o                         
   8   4   1       2456.36       2583.56        54.68 o                         
   9   4   1       1792.63       1737.97        45.04 o                         
  10   4   1        760.78        774.98        35.63 o                         
  11   4   1       3111.79       3105.89        45.76 o                         
  12   4   1         62.20         63.59        13.74 o                         
  13   4   1       2352.71       2362.91        39.55 o                         
  14   4   1        108.58        100.01        23.73 o                         
  15   4   1        371.57        432.97        20.93 o                         
  16   4   1         85.98         84.69        26.47 o                         
  17   4   1        610.91        575.93        28.04 o                         
  18   4   1         74.67         37.87        26.05 o                         
 -17   5   1        290.38        312.31        37.37 o                         
 -16   5   1         62.99         65.03        20.81 o                         
 -15   5   1          7.85         11.03        18.03 o                         
 -14   5   1        229.50        308.12        20.83 o                         
 -13   5   1        226.41        230.06        19.95 o                         
 -12   5   1       2999.60       3295.02        49.69 o                         
 -11   5   1        155.56        158.32        15.17 o                         
 -10   5   1      10978.22      10983.01       148.39 o                         
  -9   5   1        511.98        521.79        16.35 o                         
  -8   5   1       6799.73       7196.52        88.58 o                         
  -7   5   1       1469.48       1487.64        32.09 o                         
  -6   5   1        173.23        218.17         8.32 o                         
  -5   5   1         24.97         35.16         6.30 o                         
  -4   5   1      31723.79      29471.21       388.06 o                         
  -3   5   1       5448.69       6120.19        85.44 o                         
  -2   5   1       1259.01       1341.84        19.44 o                         
  -1   5   1      15792.15      16937.64       177.06 o                         
   0   5   1       3667.05       3410.76        89.27 o                         
   1   5   1        676.78        849.41        13.16 o                         
   2   5   1      11282.27      10982.13       142.46 o                         
   3   5   1       5662.64       5912.31        65.09 o                         
   4   5   1       6470.60       6250.84        81.71 o                         
   5   5   1       3494.75       3715.55        52.40 o                         
   6   5   1      11681.06      11357.02       139.70 o                         
   7   5   1        744.94        820.19        20.20 o                         
   8   5   1      14215.67      14773.84       181.79 o                         
   9   5   1        105.92        125.35        12.71 o                         
  10   5   1        120.71        108.14        10.66 o                         
  11   5   1        603.35        630.74        32.60 o                         
  12   5   1       1820.50       2006.29        35.63 o                         
  13   5   1        181.21        197.31        16.64 o                         
  14   5   1         53.37         40.81        16.35 o                         
  15   5   1         64.83         39.30        20.14 o                         
  16   5   1        246.82        200.97        26.11 o                         
  17   5   1          0.29         12.88        20.27 o                         
 -17   6   1        182.15        193.55        27.67 o                         
 -16   6   1          2.03        -13.49        19.96 o                         
 -15   6   1        413.22        342.02        21.69 o                         
 -14   6   1         36.09         33.22        17.27 o                         
 -13   6   1       1557.43       1641.74        35.32 o                         
 -12   6   1        213.05        216.77        14.36 o                         
 -11   6   1        249.61        240.43        16.24 o                         
 -10   6   1          0.02         -2.70        12.85 o                         
  -9   6   1        320.32        334.08        13.75 o                         
  -8   6   1         68.70         80.82        10.27 o                         
  -7   6   1        127.23         95.20        10.05 o                         
  -6   6   1       1234.64       1276.54        27.22 o                         
  -5   6   1       1024.70       1198.01        37.67 o                         
  -4   6   1        671.50        680.99        14.69 o                         
  -3   6   1      10186.04      10545.42       228.39 o                         
  -2   6   1        111.84         75.81         5.60 o                         
  -1   6   1       1513.97       1731.82        23.74 o                         
   0   6   1       2335.41       2433.23        37.81 o                         
   1   6   1          4.55          5.63         6.22 o                         
   2   6   1        318.65        447.21         9.94 o                         
   3   6   1        556.11        592.64        14.12 o                         
   4   6   1         98.57         91.08        10.49 o                         
   5   6   1      12635.20      12542.77       144.66 o                         
   6   6   1       1288.57       1326.83        22.78 o                         
   7   6   1       1766.34       1883.78        33.12 o                         
   8   6   1       1600.29       1654.64        35.39 o                         
   9   6   1         34.06         13.96        10.97 o                         
  10   6   1         69.84         64.46        11.96 o                         
  11   6   1       1712.51       1720.81        63.94 o                         
  12   6   1        158.66        159.78        20.98 o                         
  13   6   1         68.84         71.24        15.65 o                         
  14   6   1         74.09         66.12        17.05 o                         
  15   6   1        166.49        206.10        22.64 o                         
  16   6   1         95.00         90.56        21.79 o                         
  17   6   1         62.18        111.17        25.81 o                         
 -16   7   1          5.51          8.79        22.14 o                         
 -15   7   1          4.85         -0.48        18.11 o                         
 -14   7   1        241.46        239.89        22.38 o                         
 -13   7   1        333.41        336.77        20.65 o                         
 -12   7   1        974.62       1022.62        26.96 o                         
 -11   7   1          2.21         -1.52        13.08 o                         
 -10   7   1       4290.55       4556.58        96.79 o                         
  -9   7   1        416.75        446.54        20.53 o                         
  -8   7   1       2298.78       2203.70        33.38 o                         
  -7   7   1        877.14        811.32        28.12 o                         
  -6   7   1         36.36         46.49         9.78 o                         
  -5   7   1       2127.21       2142.02        33.98 o                         
  -4   7   1      29720.31      30254.05       477.23 o                         
  -3   7   1       1543.44       1515.14        23.52 o                         
  -2   7   1        187.70        217.87         8.31 o                         
  -1   7   1          7.44          7.89         7.01 o                         
   0   7   1       4912.40       5465.35        69.42 o                         
   1   7   1       2174.47       2281.25        38.61 o                         
   2   7   1       8837.44       9093.86       110.89 o                         
   3   7   1        122.26        116.11         7.42 o                         
   4   7   1       1328.28       1226.63        25.41 o                         
   5   7   1         61.55         77.02         8.67 o                         
   6   7   1       4139.19       4061.51        57.99 o                         
   7   7   1       1103.98       1110.92        22.36 o                         
   8   7   1       6235.45       6448.46        85.74 o                         
   9   7   1        820.87        897.14        18.68 o                         
  10   7   1         83.66         71.14        12.03 o                         
  11   7   1          7.11          1.90        13.61 o                         
  12   7   1       2057.39       2257.51        66.12 o                         
  13   7   1        200.08        186.61        18.95 o                         
  14   7   1         43.53         22.08        21.46 o                         
  15   7   1          0.93        -23.07        22.30 o                         
  16   7   1        389.25        347.81        26.27 o                         
 -15   8   1         46.20         18.08        20.95 o                         
 -14   8   1         58.05         57.81        17.22 o                         
 -13   8   1        296.14        284.68        20.63 o                         
 -12   8   1         51.19         22.66        17.16 o                         
 -11   8   1         18.34         15.41        16.03 o                         
 -10   8   1          9.85         10.84        15.07 o                         
  -9   8   1        129.10         99.44        12.97 o                         
  -8   8   1        260.82        258.62        12.95 o                         
  -7   8   1         29.27         52.62        10.38 o                         
  -6   8   1        954.97        977.07        23.26 o                         
  -5   8   1        660.55        595.47        16.30 o                         
  -4   8   1       1509.73       1612.75        48.39 o                         
  -3   8   1       3958.22       4165.24        69.10 o                         
  -2   8   1       2423.26       2526.85       123.49 o                         
  -1   8   1        596.21        627.75        14.60 o                         
   0   8   1        351.21        362.31        14.56 o                         
   1   8   1         87.80         75.67         7.00 o                         
   2   8   1        454.63        433.51        11.17 o                         
   3   8   1        270.87        251.84        10.51 o                         
   4   8   1        815.08        857.38        17.17 o                         
   5   8   1       7717.59       7543.78        83.16 o                         
   6   8   1         26.46         32.43         9.35 o                         
   7   8   1        856.32        886.13        21.95 o                         
   8   8   1         22.40         30.35        15.63 o                         
   9   8   1        347.70        336.62        22.16 o                         
  10   8   1       2226.08       2376.12        45.62 o                         
  11   8   1       1317.47       1335.94        38.23 o                         
  12   8   1          3.41         11.03        15.68 o                         
  13   8   1        305.48        305.73        24.98 o                         
  14   8   1        242.77        216.00        21.34 o                         
  15   8   1        120.28        108.37        24.53 o                         
 -15   9   1         23.75         37.37        24.74 o                         
 -14   9   1         12.05         21.82        21.46 o                         
 -13   9   1        132.46        106.45        22.44 o                         
 -12   9   1       1550.84       1498.98        35.08 o                         
 -11   9   1         66.86         56.00        17.94 o                         
 -10   9   1       2635.38       2650.43        58.03 o                         
  -9   9   1        444.74        441.82        18.36 o                         
  -8   9   1       2421.74       2437.99        56.81 o                         
  -7   9   1          6.78         25.33        11.00 o                         
  -6   9   1        614.78        713.94        18.24 o                         
  -5   9   1       1172.81       1173.36        27.11 o                         
  -4   9   1      12029.28      12229.69       142.42 o                         
  -3   9   1       2885.89       3100.40        43.28 o                         
  -2   9   1        443.70        499.53        14.52 o                         
  -1   9   1         39.70         37.07         9.62 o                         
   0   9   1        567.62        609.88        22.45 o                         
   1   9   1       1803.69       1934.34        38.00 o                         
   2   9   1       2938.46       3090.72        64.08 o                         
   3   9   1          3.33         -3.64         8.42 o                         
   4   9   1        286.57        283.30        13.10 o                         
   5   9   1        663.99        707.19        17.24 o                         
   6   9   1       3030.86       2999.73        66.01 o                         
   7   9   1        449.11        511.72        26.54 o                         
   8   9   1       2798.78       2965.00        51.60 o                         
   9   9   1       1915.57       1903.10        46.37 o                         
  10   9   1        173.74        184.39        15.65 o                         
  11   9   1         85.53         72.09        20.14 o                         
  12   9   1        875.68        847.62        31.26 o                         
  13   9   1        346.34        343.82        22.58 o                         
  14   9   1         22.38         30.18        25.37 o                         
 -13  10   1        410.55        397.97        24.04 o                         
 -12  10   1        533.02        431.24        26.65 o                         
 -11  10   1        203.21        209.37        23.09 o                         
 -10  10   1          0.15         -1.58        21.39 o                         
  -9  10   1         55.30         50.59        25.14 o                         
  -8  10   1        154.53        127.47        14.07 o                         
  -7  10   1        220.52        172.77        13.71 o                         
  -6  10   1         84.49         77.08        12.21 o                         
  -5  10   1         36.03         39.98        11.32 o                         
  -4  10   1         86.15        105.14        13.14 o                         
  -3  10   1       2296.82       2485.56        36.77 o                         
  -2  10   1       2481.44       2438.97        38.75 o                         
  -1  10   1        202.92        197.19        11.40 o                         
   0  10   1        807.48        919.69        18.16 o                         
   1  10   1         10.07          7.00        11.39 o                         
   2  10   1        589.24        582.45        18.86 o                         
   3  10   1       1362.25       1472.51        24.96 o                         
   4  10   1        306.44        301.93        15.64 o                         
   5  10   1       4428.20       4273.61        86.96 o                         
   6  10   1       1088.88       1116.42        27.23 o                         
   7  10   1        242.32        261.94        15.97 o                         
   8  10   1        198.90        211.14        15.05 o                         
   9  10   1        186.93        165.71        19.61 o                         
  10  10   1        132.37        128.01        18.24 o                         
  11  10   1       1008.19        959.48        28.08 o                         
  12  10   1          1.30         11.12        20.56 o                         
  13  10   1         92.17        117.35        23.21 o                         
 -12  11   1        369.63        320.36        26.90 o                         
 -11  11   1          7.66        -15.07        20.70 o                         
 -10  11   1       1963.87       1955.00        62.67 o                         
  -9  11   1        890.34        855.53        27.26 o                         
  -8  11   1       1545.80       1438.60        37.45 o                         
  -7  11   1         79.61         84.06        13.16 o                         
  -6  11   1         29.17         24.08        14.90 o                         
  -5  11   1        324.38        304.05        15.54 o                         
  -4  11   1       4360.24       4469.74        56.57 o                         
  -3  11   1        201.58        217.43        15.37 o                         
  -2  11   1         15.05         31.86        13.10 o                         
  -1  11   1        832.01        851.65        21.82 o                         
   0  11   1        110.84        122.00        12.47 o                         
   1  11   1        463.81        536.16        15.98 o                         
   2  11   1       3289.28       3460.59        50.44 o                         
   3  11   1        349.88        335.09        13.55 o                         
   4  11   1        593.12        615.48        35.99 o                         
   5  11   1         17.61         21.61        16.78 o                         
   6  11   1        429.74        436.16        18.72 o                         
   7  11   1         72.34         71.91        14.57 o                         
   8  11   1       1385.21       1504.41        50.43 o                         
   9  11   1        334.29        269.58        23.27 o                         
  10  11   1         43.01         23.42        20.77 o                         
  11  11   1        226.63        230.50        26.12 o                         
  12  11   1        641.10        664.68        29.38 o                         
 -10  12   1        125.07         81.45        19.94 o                         
  -9  12   1         19.58         -5.59        19.76 o                         
  -8  12   1          0.56          7.98        16.40 o                         
  -7  12   1          1.86          8.72        16.77 o                         
  -6  12   1        231.86        241.10        20.26 o                         
  -5  12   1         23.09         22.60        16.03 o                         
  -4  12   1        420.00        427.89        19.22 o                         
  -3  12   1       1087.59       1092.88        23.88 o                         
  -2  12   1        279.06        259.53        19.69 o                         
  -1  12   1         29.99         39.59        14.06 o                         
   0  12   1       1623.36       1629.81        32.78 o                         
   1  12   1        190.45        183.33        16.30 o                         
   2  12   1        445.64        480.64        25.18 o                         
   3  12   1        125.02        137.41        16.86 o                         
   4  12   1        516.62        501.81        19.73 o                         
   5  12   1        922.19        929.46        22.85 o                         
   6  12   1         38.11         37.57        16.93 o                         
   7  12   1         20.29         42.04        16.75 o                         
   8  12   1        642.24        640.11        30.25 o                         
   9  12   1         40.68         25.75        20.39 o                         
  10  12   1         10.83         20.81        18.97 o                         
  -8  13   1        124.86        128.00        19.44 o                         
  -7  13   1        852.84        844.21        29.87 o                         
  -6  13   1         59.33         50.72        23.18 o                         
  -5  13   1        350.74        299.02        22.38 o                         
  -4  13   1       3295.44       3345.74        65.23 o                         
  -3  13   1         21.86         34.26        16.86 o                         
  -2  13   1          5.31          5.34        16.58 o                         
  -1  13   1         85.60         77.49        19.66 o                         
   0  13   1        170.19        161.99        17.06 o                         
   1  13   1        609.21        650.81        22.35 o                         
   2  13   1       2256.48       2169.82        40.84 o                         
   3  13   1        190.80        178.67        20.80 o                         
   4  13   1        430.77        388.46        25.95 o                         
   5  13   1        172.28        146.12        19.14 o                         
   6  13   1        106.50        114.33        19.15 o                         
   7  13   1         31.12         44.32        19.99 o                         
   8  13   1        356.38        355.55        25.19 o                         
  -5  14   1        128.87        119.51        25.57 o                         
  -4  14   1        240.45        252.32        23.91 o                         
  -3  14   1        183.35        203.24        20.30 o                         
  -2  14   1        385.35        338.28        24.88 o                         
  -1  14   1         15.56         28.01        22.50 o                         
   0  14   1        933.75        898.60        37.29 o                         
   1  14   1         22.43         15.95        19.62 o                         
   2  14   1         69.78         48.75        21.59 o                         
   3  14   1        157.51        183.45        23.06 o                         
   4  14   1        381.81        336.14        22.57 o                         
   5  14   1        741.13        708.80        24.98 o                         
 -18   0   2        267.31        324.04        31.09 o                         
 -16   0   2        388.97        424.38        47.48 o                         
 -14   0   2       3686.87       3734.17        82.73 o                         
 -12   0   2       3724.53       4120.30       112.80 o                         
 -10   0   2       1092.42       1088.62        30.94 o                         
  -8   0   2      27517.25      26454.50       511.27 o                         
  -6   0   2       2206.97       2083.64        37.11 o                         
  -4   0   2       6667.79       6165.52       119.09 o                         
   0   0   2       6860.74       5016.51       200.06 o                         
   2   0   2      28285.28      23123.08       335.83 o                         
   4   0   2       3968.12       3348.29        55.78 o                         
   6   0   2       7513.16       8221.49       144.22 o                         
   8   0   2      27095.32      27368.19       336.92 o                         
  10   0   2        475.00        550.10        23.74 o                         
  12   0   2       5946.00       6130.13       114.71 o                         
  14   0   2        497.46        503.29        20.68 o                         
  16   0   2        153.85         90.91        31.29 o                         
  18   0   2          2.90         11.31        42.82 o                         
 -19   1   2          1.69         15.69        24.89 o                         
 -18   1   2          0.01         -5.54        19.20 o                         
 -17   1   2          8.78         12.61        19.80 o                         
 -16   1   2         15.93         18.05        16.92 o                         
 -15   1   2         29.69         31.02        17.14 o                         
 -14   1   2         29.87         17.06        12.54 o                         
 -13   1   2       1025.56        997.74        25.08 o                         
 -12   1   2        206.86        202.38        12.34 o                         
 -11   1   2       1316.37       1480.95        28.91 o                         
 -10   1   2        260.63        285.26        11.67 o                         
  -9   1   2       1375.53       1265.02        25.37 o                         
  -8   1   2       1039.86       1067.75        19.95 o                         
  -7   1   2       7806.78       7572.93       113.64 o                         
  -6   1   2        167.37        205.40         6.10 o                         
  -5   1   2        731.42        729.65        15.12 o                         
  -4   1   2         92.85         94.75         3.90 o                         
  -3   1   2       1011.65        759.43        12.81 o                         
  -2   1   2         92.67         87.48         3.04 o                         
  -1   1   2       4385.17       3676.90        53.32 o                         
   0   1   2        327.63        246.34         4.28 o                         
   2   1   2        216.53        172.68         4.06 o                         
   3   1   2         48.17         50.28         3.40 o                         
   4   1   2          1.24          3.65         4.49 o                         
   5   1   2         85.44         93.77         5.81 o                         
   6   1   2        266.56        249.73         7.16 o                         
   7   1   2        446.11        577.08        21.60 o                         
   8   1   2        814.21        799.90        14.29 o                         
   9   1   2       6550.16       6685.94        78.45 o                         
  10   1   2         44.02         41.89         8.97 o                         
  11   1   2       4031.70       4363.02       103.51 o                         
  12   1   2        286.76        298.95        14.33 o                         
  13   1   2       4597.28       4662.18        72.41 o                         
  14   1   2          7.14         11.76        14.94 o                         
  15   1   2        130.55        147.49        17.58 o                         
  16   1   2         12.55         -1.76        19.28 o                         
  17   1   2       2706.14       2975.36        69.28 o                         
  18   1   2          6.09          1.85        22.82 o                         
 -18   2   2        175.34        222.28        25.81 o                         
 -17   2   2        130.29        154.15        25.03 o                         
 -16   2   2        729.95        787.31        28.68 o                         
 -15   2   2         36.48         30.66        17.22 o                         
 -14   2   2       4796.17       4724.99        78.81 o                         
 -13   2   2        133.42        132.87        14.97 o                         
 -12   2   2       3796.61       4004.34       184.50 o                         
 -11   2   2         10.08          8.76         8.36 o                         
 -10   2   2       2509.64       2623.03        65.97 o                         
  -9   2   2       2593.92       2588.87        41.56 o                         
  -8   2   2      22804.69      21442.91       349.29 o                         
  -7   2   2       1997.33       1932.47        58.46 o                         
  -6   2   2        107.26        106.55         6.53 o                         
  -5   2   2       1384.95       1321.65        26.13 o                         
  -4   2   2        463.17        242.02         6.80 o                         
  -3   2   2         11.54         12.02         3.47 o                         
  -2   2   2      26227.99      22188.85       313.96 o                         
  -1   2   2       2489.66       2188.94        28.11 o                         
   0   2   2      10813.05       8861.90       106.17 o                         
   1   2   2        836.59        740.32        15.88 o                         
   2   2   2      20040.35      16142.42       168.54 o                         
   3   2   2         20.79         33.22         2.90 o                         
   4   2   2      67176.58      59578.59       763.10 o                         
   5   2   2       1053.74        910.51       242.03 o                         
   6   2   2       6132.78       6328.92       146.03 o                         
   7   2   2        108.05        115.88        11.59 o                         
   8   2   2       4576.34       4476.19       130.86 o                         
   9   2   2       1196.78       1154.06        25.08 o                         
  10   2   2       1949.16       2032.99        57.29 o                         
  11   2   2        108.27        101.81        10.73 o                         
  12   2   2       1703.04       1674.15        29.66 o                         
  13   2   2          0.29          0.61        15.00 o                         
  14   2   2        325.76        322.12        25.80 o                         
  15   2   2          1.06          4.12        14.80 o                         
  16   2   2         36.56         29.26        19.06 o                         
  17   2   2         14.88          2.96        18.33 o                         
  18   2   2         36.36         36.28        26.13 o                         
 -18   3   2          0.07        -10.72        23.54 o                         
 -17   3   2         79.66         93.33        21.43 o                         
 -16   3   2          5.10         -6.39        20.96 o                         
 -15   3   2         46.64         57.06        17.93 o                         
 -14   3   2        110.79        114.56        17.18 o                         
 -13   3   2         10.18          4.80        13.54 o                         
 -12   3   2          4.56          3.47        12.06 o                         
 -11   3   2       1369.37       1391.60        25.33 o                         
 -10   3   2        141.64        137.08        10.87 o                         
  -9   3   2       4972.70       5174.62        62.89 o                         
  -8   3   2         16.32         18.38         7.71 o                         
  -7   3   2      12629.83      12845.77       156.13 o                         
  -6   3   2         24.06         20.07         6.28 o                         
  -5   3   2       1073.45       1085.99        27.15 o                         
  -4   3   2       2503.36       2388.71        41.64 o                         
  -3   3   2      10385.47       9900.79       163.37 o                         
  -2   3   2        187.44        227.04         5.03 o                         
  -1   3   2       3504.41       3587.17        47.30 o                         
   0   3   2        905.88        931.17        17.34 o                         
   1   3   2      26598.52      24080.30       601.10 o                         
   2   3   2         21.16         14.65         9.78 o                         
   4   3   2       2116.20       2182.10        29.34 o                         
   5   3   2         48.92         34.45         5.67 o                         
   6   3   2          3.76          5.32         7.57 o                         
   7   3   2       7584.65       6847.43       153.40 o                         
   8   3   2        513.48        550.11        18.02 o                         
   9   3   2       8583.45       8505.76       128.06 o                         
  10   3   2        179.68        181.04        14.24 o                         
  11   3   2        584.64        711.28        18.97 o                         
  12   3   2        293.00        307.03        20.48 o                         
  13   3   2       3632.00       3844.99        56.34 o                         
  14   3   2        174.39        163.15        14.48 o                         
  15   3   2          3.75         10.20        15.55 o                         
  16   3   2         22.63         24.67        20.10 o                         
  17   3   2       2553.19       2881.62        49.67 o                         
  18   3   2          0.84         16.54        21.26 o                         
 -18   4   2        165.35        168.70        22.41 o                         
 -17   4   2        395.62        351.31        28.78 o                         
 -16   4   2        163.25        196.01        22.27 o                         
 -15   4   2        182.94        194.18        17.93 o                         
 -14   4   2       3776.73       3829.77        61.34 o                         
 -13   4   2        115.99        133.48        19.46 o                         
 -12   4   2       1695.66       1888.62        33.73 o                         
 -11   4   2         56.44         56.39        11.40 o                         
 -10   4   2        273.60        289.24        14.82 o                         
  -9   4   2        106.04        129.86        10.92 o                         
  -8   4   2      20488.96      20928.02       386.96 o                         
  -7   4   2          0.81         -2.48         8.53 o                         
  -6   4   2       2706.94       2536.92        36.64 o                         
  -5   4   2       1042.67       1055.29        19.99 o                         
  -4   4   2       1393.79       1078.11        26.49 o                         
  -3   4   2       9241.19       9451.90       117.99 o                         
  -2   4   2      33784.02      31321.62       318.13 o                         
  -1   4   2         22.86         12.27         3.90 o                         
   0   4   2       1260.77       1215.06        29.95 o                         
   1   4   2      13301.07      13477.41       149.39 o                         
   2   4   2       2266.73       1619.77        40.45 o                         
   3   4   2       6773.45       7651.08       306.58 o                         
   4   4   2      27229.54      25704.33       692.73 o                         
   5   4   2        936.74        998.39        18.37 o                         
   6   4   2        162.66        201.49         9.96 o                         
   7   4   2       1202.63       1351.98        24.76 o                         
   8   4   2       6895.27       7341.40        96.46 o                         
   9   4   2       6151.16       6201.09       192.44 o                         
  10   4   2        438.26        421.71        15.99 o                         
  11   4   2        102.62         72.69        10.91 o                         
  12   4   2       2023.86       1888.64        50.52 o                         
  13   4   2         50.22         27.34        19.94 o                         
  14   4   2        178.98        141.80        19.89 o                         
  15   4   2         56.43         64.50        21.43 o                         
  16   4   2          2.37        -13.96        19.98 o                         
  17   4   2         43.32         36.27        25.40 o                         
  18   4   2         11.63         -1.09        26.04 o                         
 -17   5   2         12.64        -12.91        23.41 o                         
 -16   5   2        352.19        340.87        21.82 o                         
 -15   5   2          2.50         11.38        16.85 o                         
 -14   5   2        199.12        205.00        20.23 o                         
 -13   5   2        833.51        818.67        25.50 o                         
 -12   5   2          6.46         -6.67        13.21 o                         
 -11   5   2        763.04        786.28        19.14 o                         
 -10   5   2        839.30        913.38        18.86 o                         
  -9   5   2        916.91        969.58        20.90 o                         
  -8   5   2        505.98        610.92        26.61 o                         
  -7   5   2       7462.58       7166.61        86.26 o                         
  -6   5   2        109.44         98.99         8.05 o                         
  -5   5   2          2.07         11.77         6.71 o                         
  -4   5   2       4734.73       4762.44        98.42 o                         
  -3   5   2         56.54         32.35         6.95 o                         
  -2   5   2        133.24        150.33         5.97 o                         
  -1   5   2       2229.47       2149.60        25.85 o                         
   0   5   2        125.36        132.33         5.63 o                         
   1   5   2      33095.71      32581.59       697.60 o                         
   2   5   2       3101.80       3363.36        84.59 o                         
   3   5   2       3579.35       3591.10        49.12 o                         
   4   5   2        126.37        143.35        13.44 o                         
   5   5   2        205.95        240.63         8.96 o                         
   6   5   2         61.43         80.94         8.12 o                         
   7   5   2       7465.00       7593.35       149.86 o                         
   8   5   2        755.40        749.39        17.86 o                         
   9   5   2       2240.39       2046.52        62.29 o                         
  10   5   2        713.73        732.45        28.36 o                         
  11   5   2        222.11        223.56        14.74 o                         
  12   5   2        151.39        145.50        16.03 o                         
  13   5   2       1138.35       1157.67        26.89 o                         
  14   5   2        555.73        549.85        27.03 o                         
  15   5   2         27.64         20.05        17.91 o                         
  16   5   2         34.16         49.23        22.01 o                         
  17   5   2       2269.06       2227.20        42.34 o                         
 -17   6   2        111.62        111.79        24.90 o                         
 -16   6   2        322.96        325.89        26.38 o                         
 -15   6   2        129.92        113.59        18.93 o                         
 -14   6   2       3600.99       3474.73        50.79 o                         
 -13   6   2        702.37        706.32        22.96 o                         
 -12   6   2       4667.04       4788.74       112.00 o                         
 -11   6   2        631.05        675.46        22.07 o                         
 -10   6   2        875.83        842.31        41.45 o                         
  -9   6   2        404.71        432.76        15.95 o                         
  -8   6   2       6266.04       6330.64       120.98 o                         
  -7   6   2        857.52        898.17        18.94 o                         
  -6   6   2        241.35        280.89        10.76 o                         
  -5   6   2        566.70        560.44        13.72 o                         
  -4   6   2       1897.28       1688.74        35.05 o                         
  -3   6   2        136.35        107.17         6.80 o                         
  -2   6   2      17527.50      16926.42       229.93 o                         
  -1   6   2       3472.78       3523.70        58.37 o                         
   0   6   2        862.87        842.71        13.47 o                         
   1   6   2        542.69        587.28        13.16 o                         
   2   6   2       5441.56       5270.77        94.09 o                         
   3   6   2         52.24         56.30         8.07 o                         
   4   6   2      24287.21      24661.75       342.06 o                         
   5   6   2        187.69        191.82         9.64 o                         
   6   6   2         41.93         32.03         8.77 o                         
   7   6   2        524.11        540.97        19.15 o                         
   8   6   2       3312.00       3272.00        48.77 o                         
   9   6   2       2720.11       2847.48        41.54 o                         
  10   6   2         38.15         21.90        15.07 o                         
  11   6   2         19.26          9.08        14.48 o                         
  12   6   2       1140.81       1111.39        32.80 o                         
  13   6   2         28.47         24.91        17.42 o                         
  14   6   2        144.71        158.03        20.06 o                         
  15   6   2          1.64          6.56        16.48 o                         
  16   6   2          6.15         29.81        21.33 o                         
  17   6   2         45.67         16.92        24.02 o                         
 -16   7   2        169.84        177.54        24.80 o                         
 -15   7   2          6.62         11.28        20.81 o                         
 -14   7   2         96.49         91.32        20.28 o                         
 -13   7   2        274.61        242.45        19.70 o                         
 -12   7   2         28.17         29.31        14.66 o                         
 -11   7   2       1183.65       1226.11        30.39 o                         
 -10   7   2        921.04        934.02        24.00 o                         
  -9   7   2        576.67        592.53        19.90 o                         
  -8   7   2        159.04        137.09        10.49 o                         
  -7   7   2       4149.01       4165.52        88.09 o                         
  -6   7   2         22.73         34.60         7.49 o                         
  -5   7   2         88.66        118.01         7.46 o                         
  -4   7   2       1109.31       1213.22        35.26 o                         
  -3   7   2        686.77        675.72        13.28 o                         
  -2   7   2       1077.67       1100.85        18.92 o                         
  -1   7   2         60.82         90.14         7.12 o                         
   0   7   2        286.46        250.35         8.79 o                         
   1   7   2      11484.90      11611.26       127.10 o                         
   2   7   2         13.31         11.04         6.17 o                         
   3   7   2        412.85        492.69        14.84 o                         
   4   7   2        348.63        340.98         9.58 o                         
   5   7   2        225.76        229.72        11.00 o                         
   6   7   2        849.10        843.00        16.68 o                         
   7   7   2        746.06        724.16        16.66 o                         
   8   7   2        349.44        344.63        25.43 o                         
   9   7   2       1377.45       1313.00        25.55 o                         
  10   7   2        212.97        180.69        17.34 o                         
  11   7   2        977.88        980.55        33.58 o                         
  12   7   2        715.67        711.91        24.28 o                         
  13   7   2       1815.28       1754.28        44.42 o                         
  14   7   2         71.05         87.84        20.82 o                         
  15   7   2          5.85         39.76        20.22 o                         
  16   7   2        358.67        316.45        24.59 o                         
 -15   8   2          2.89         18.70        19.49 o                         
 -14   8   2        927.40        935.72        28.99 o                         
 -13   8   2        364.97        378.03        24.97 o                         
 -12   8   2        730.31        712.67        37.10 o                         
 -11   8   2        117.53        108.39        18.29 o                         
 -10   8   2         30.30          9.10        14.80 o                         
  -9   8   2       1769.05       1722.71        31.23 o                         
  -8   8   2       9052.40       9285.29       223.92 o                         
  -7   8   2          0.16          3.77         9.06 o                         
  -6   8   2        620.88        665.30        30.81 o                         
  -5   8   2        888.07        855.84        20.61 o                         
  -4   8   2       1685.05       1636.38        38.16 o                         
  -3   8   2        892.11        967.25        14.62 o                         
  -2   8   2       8723.61       9190.40       116.37 o                         
  -1   8   2       4953.71       5234.20        66.79 o                         
   0   8   2        914.19        875.38        22.07 o                         
   1   8   2        288.96        309.65        12.52 o                         
   2   8   2       4230.41       4252.35        67.12 o                         
   3   8   2       3677.80       3771.16        50.98 o                         
   4   8   2      16810.05      17724.92       190.37 o                         
   5   8   2        255.16        245.59         9.97 o                         
   6   8   2         18.55         39.19         9.95 o                         
   7   8   2       1049.24       1022.42        23.56 o                         
   8   8   2        910.60        964.08        26.56 o                         
   9   8   2         47.08         62.41        16.95 o                         
  10   8   2         60.14         62.59        14.18 o                         
  11   8   2       1138.71       1164.39        25.59 o                         
  12   8   2        538.41        522.18        20.93 o                         
  13   8   2        152.08        168.40        20.52 o                         
  14   8   2        349.57        290.99        24.38 o                         
  15   8   2        219.58        209.33        23.17 o                         
 -15   9   2         28.11         28.90        21.50 o                         
 -14   9   2         52.37         59.73        18.26 o                         
 -13   9   2         74.53         83.41        20.79 o                         
 -12   9   2         26.47         16.71        20.64 o                         
 -11   9   2        469.86        432.91        20.75 o                         
 -10   9   2        169.21        170.25        18.74 o                         
  -9   9   2        170.14        125.68        14.96 o                         
  -8   9   2         17.32         -1.98        13.26 o                         
  -7   9   2       2802.21       2865.39        87.76 o                         
  -6   9   2        791.98        829.16        20.10 o                         
  -5   9   2         12.99         13.74         9.74 o                         
  -4   9   2       1890.92       1982.31        67.25 o                         
  -3   9   2        355.24        339.06        11.12 o                         
  -2   9   2        356.72        372.65        12.50 o                         
  -1   9   2        172.37        178.69        10.52 o                         
   0   9   2         50.19         54.07         8.60 o                         
   1   9   2       6954.98       7408.36       153.36 o                         
   2   9   2        232.49        226.88        13.18 o                         
   3   9   2         57.74         23.59         9.75 o                         
   4   9   2        337.40        346.78        22.16 o                         
   5   9   2        233.45        230.36        11.79 o                         
   6   9   2       1589.76       1608.69        61.82 o                         
   7   9   2       3165.42       3174.33        76.28 o                         
   8   9   2        864.31        829.80        36.67 o                         
   9   9   2       1022.38       1086.40        28.24 o                         
  10   9   2         25.12         21.40        16.52 o                         
  11   9   2        190.22        161.73        20.51 o                         
  12   9   2        229.59        208.89        23.51 o                         
  13   9   2        973.43        914.60        32.95 o                         
  14   9   2         23.85         40.62        22.75 o                         
 -13  10   2        242.90        226.90        25.87 o                         
 -12  10   2        291.48        260.80        26.78 o                         
 -11  10   2        137.13        139.22        22.26 o                         
 -10  10   2         11.83         14.40        14.64 o                         
  -9  10   2        154.27        142.79        16.93 o                         
  -8  10   2       5060.84       5092.04        87.94 o                         
  -7  10   2        178.58        174.38        15.62 o                         
  -6  10   2        133.28        160.12        15.18 o                         
  -5  10   2         67.53         61.87        13.84 o                         
  -4  10   2         92.37         53.85        11.88 o                         
  -3  10   2        145.76        131.44        10.64 o                         
  -2  10   2       3261.63       3343.97        43.79 o                         
  -1  10   2       1890.65       1863.20        61.53 o                         
   0  10   2        835.45        853.76        29.35 o                         
   1  10   2        198.95        187.16        12.99 o                         
   2  10   2       3610.26       3738.32        47.27 o                         
   3  10   2        769.85        810.14        19.06 o                         
   4  10   2       7741.16       8247.66       114.46 o                         
   5  10   2         61.85         50.21        11.01 o                         
   6  10   2         38.01         32.69        11.93 o                         
   7  10   2        188.47        160.90        12.28 o                         
   8  10   2        325.68        333.25        38.14 o                         
   9  10   2        508.40        516.95        41.97 o                         
  10  10   2          6.71          0.25        14.24 o                         
  11  10   2         13.76         13.06        21.02 o                         
  12  10   2        249.61        247.14        22.17 o                         
  13  10   2         38.69         21.13        24.49 o                         
 -12  11   2         29.42         24.40        20.04 o                         
 -11  11   2        332.45        290.95        22.09 o                         
 -10  11   2         66.46         65.07        17.47 o                         
  -9  11   2          2.09          0.13        15.41 o                         
  -8  11   2         77.78         76.44        25.38 o                         
  -7  11   2       1058.99       1095.47        45.79 o                         
  -6  11   2        194.54        181.03        15.28 o                         
  -5  11   2         55.93         43.56        15.62 o                         
  -4  11   2       2110.91       2178.62        41.24 o                         
  -3  11   2        124.28        138.44        15.33 o                         
  -2  11   2         12.26         17.63        12.95 o                         
  -1  11   2         13.97          4.83        12.05 o                         
   0  11   2        432.95        415.82        13.84 o                         
   1  11   2       2720.11       2759.40        42.30 o                         
   2  11   2        206.94        199.87        12.88 o                         
   3  11   2         62.06         18.98        11.57 o                         
   4  11   2       1005.85       1005.64        35.98 o                         
   5  11   2        198.67        214.31        25.48 o                         
   6  11   2         68.09         82.22        24.46 o                         
   7  11   2       1357.42       1303.89        29.13 o                         
   8  11   2        672.93        670.23        20.50 o                         
   9  11   2        302.06        265.92        24.09 o                         
  10  11   2         27.20         35.50        17.27 o                         
  11  11   2        115.03         84.75        24.59 o                         
  12  11   2        141.34         94.89        24.55 o                         
 -10  12   2          6.23         14.55        18.65 o                         
  -9  12   2        141.99        140.93        19.28 o                         
  -8  12   2       1517.12       1322.76        30.38 o                         
  -7  12   2         75.35         82.51        16.61 o                         
  -6  12   2         81.73         97.33        16.73 o                         
  -5  12   2          4.86          4.95        16.78 o                         
  -4  12   2        339.31        276.59        20.98 o                         
  -3  12   2        839.70        809.84        25.43 o                         
  -2  12   2       3694.06       3782.92        55.41 o                         
  -1  12   2        328.61        365.58        15.83 o                         
   0  12   2         10.84         13.09        12.69 o                         
   1  12   2        526.00        498.31        20.25 o                         
   2  12   2       1549.63       1650.42        30.50 o                         
   3  12   2         40.56         53.01        15.34 o                         
   4  12   2       2018.82       2090.86        36.82 o                         
   5  12   2         18.21         15.52        13.11 o                         
   6  12   2        206.70        185.63        17.12 o                         
   7  12   2        233.02        219.16        19.61 o                         
   8  12   2        545.64        500.64        20.34 o                         
   9  12   2        590.68        575.42        29.58 o                         
  10  12   2          0.74          2.91        22.65 o                         
  -8  13   2         43.70         44.85        22.48 o                         
  -7  13   2        425.52        428.91        28.64 o                         
  -6  13   2        169.27        148.43        22.95 o                         
  -5  13   2        137.66        138.22        18.38 o                         
  -4  13   2       1130.65       1163.33        37.24 o                         
  -3  13   2         91.57         81.79        18.54 o                         
  -2  13   2         21.33          0.54        16.35 o                         
  -1  13   2        210.76        184.76        17.59 o                         
   0  13   2        495.38        483.41        23.24 o                         
   1  13   2        887.43        917.59        26.91 o                         
   2  13   2        351.30        376.87        20.35 o                         
   3  13   2        263.76        296.22        18.22 o                         
   4  13   2        251.95        227.46        17.37 o                         
   5  13   2         59.73         68.04        14.22 o                         
   6  13   2         48.47         45.29        14.27 o                         
   7  13   2         28.47         18.69        15.27 o                         
   8  13   2         27.11         37.50        16.73 o                         
  -5  14   2        115.34        139.83        24.22 o                         
  -4  14   2          0.28          8.16        24.28 o                         
  -3  14   2        330.46        354.51        26.86 o                         
  -2  14   2       1023.78       1025.70        32.36 o                         
  -1  14   2        317.53        304.38        22.83 o                         
   0  14   2          3.52         14.31        19.34 o                         
   1  14   2         39.45         31.15        23.38 o                         
   2  14   2       1238.49       1184.97        47.79 o                         
   3  14   2        327.92        378.32        23.41 o                         
   4  14   2        397.95        441.32        25.54 o                         
 -19   0   3        134.95        116.76        39.39 o                         
 -17   0   3        449.30        389.42        83.00 o                         
 -15   0   3       1598.85       1805.37        41.61 o                         
 -13   0   3       2566.70       2607.89        76.86 o                         
 -11   0   3       1412.45       1377.53        31.89 o                         
  -9   0   3       9967.29       9906.38       181.04 o                         
  -7   0   3        552.06        445.99        17.49 o                         
  -5   0   3       1950.68       1977.80        56.87 o                         
  -3   0   3      11134.43       9347.71       143.79 o                         
  -1   0   3       2982.06       2390.58        39.64 o                         
   1   0   3       2651.56       2276.54        38.08 o                         
   3   0   3       8442.97       7811.38       130.64 o                         
   5   0   3       7905.49       6870.94       124.43 o                         
   7   0   3      17944.54      18030.05       336.75 o                         
   9   0   3      17362.17      17627.05       287.53 o                         
  11   0   3        291.46        293.40        15.74 o                         
  13   0   3       6610.73       7125.75       127.53 o                         
  15   0   3        315.20        258.87        18.51 o                         
  17   0   3        396.00        406.90        31.67 o                         
 -19   1   3         48.85         35.78        26.47 o                         
 -18   1   3       1608.41       1450.36        36.66 o                         
 -17   1   3          7.31          6.23        19.93 o                         
 -16   1   3       1185.52       1409.97        53.21 o                         
 -15   1   3         12.94         22.12        13.85 o                         
 -14   1   3       1349.15       1456.01        28.88 o                         
 -13   1   3         19.28          7.80        12.36 o                         
 -12   1   3       4483.39       4545.86       107.14 o                         
 -11   1   3        633.76        619.37        14.60 o                         
 -10   1   3         57.19         46.70         7.70 o                         
  -9   1   3        590.19        597.82        14.61 o                         
  -8   1   3       8410.31       8630.68       279.80 o                         
  -7   1   3         80.57         86.17         6.70 o                         
  -6   1   3      31409.85      27137.26       528.60 o                         
  -5   1   3        855.23        829.35        12.90 o                         
  -4   1   3       8770.29       7792.56       201.59 o                         
  -3   1   3      10862.66       9832.94        98.30 o                         
  -2   1   3      14187.32      12296.51       315.46 o                         
  -1   1   3        235.83        204.51         4.69 o                         
   1   1   3       4841.17       3919.96        78.88 o                         
   2   1   3         47.99         31.97         4.13 o                         
   3   1   3        114.74        133.50         7.61 o                         
   4   1   3      12477.79      11595.36       246.17 o                         
   5   1   3          0.09          1.71         5.24 o                         
   6   1   3         63.75         59.97         6.31 o                         
   7   1   3        152.14        160.99         7.53 o                         
   8   1   3       6401.51       6651.50       120.61 o                         
   9   1   3         14.94         10.73         7.13 o                         
  10   1   3       2939.19       2969.65        38.57 o                         
  11   1   3         51.58         58.55        10.05 o                         
  12   1   3        370.31        363.13        18.07 o                         
  13   1   3          3.50          8.74        11.59 o                         
  14   1   3        114.77        147.66        12.70 o                         
  15   1   3         12.94         18.96        13.22 o                         
  16   1   3        733.76        656.45        26.85 o                         
  17   1   3         13.02         23.20        19.50 o                         
  18   1   3         10.56          4.53        34.22 o                         
 -18   2   3         12.68         -2.51        24.00 o                         
 -17   2   3       1105.66       1016.84        28.64 o                         
 -16   2   3        345.18        332.03        20.91 o                         
 -15   2   3       1195.04       1306.05        32.57 o                         
 -14   2   3         19.07          6.80        15.80 o                         
 -13   2   3        121.91         96.00        13.72 o                         
 -12   2   3          7.44          2.10        11.59 o                         
 -11   2   3       1784.15       1681.45        38.61 o                         
 -10   2   3         48.27         50.22        10.13 o                         
  -9   2   3        435.95        390.20        10.58 o                         
  -8   2   3       3424.31       3441.92        48.72 o                         
  -7   2   3       3210.38       3081.97        72.50 o                         
  -6   2   3          8.41         10.98         5.78 o                         
  -5   2   3       1556.24       1508.03        23.60 o                         
  -4   2   3        781.33        722.35        12.43 o                         
  -3   2   3      13710.23      12775.23       269.05 o                         
  -2   2   3        583.74        584.91        12.84 o                         
  -1   2   3      73235.66      66620.99      1221.49 o                         
   0   2   3         14.94          9.40         2.62 o                         
   1   2   3      31320.03      26042.82       373.77 o                         
   2   2   3          6.67          2.36         2.46 o                         
   3   2   3      65881.48      14922.40     24737.75 o                         
   4   2   3       1092.98       1130.49        30.16 o                         
   5   2   3       2134.64       1686.36        32.00 o                         
   6   2   3         14.43          8.83         4.70 o                         
   7   2   3        159.65         83.30         9.36 o                         
   8   2   3       1197.10       1199.83        24.81 o                         
   9   2   3      17303.06      16595.61       184.62 o                         
  10   2   3          5.46          9.06        10.87 o                         
  11   2   3        497.91        510.38        16.61 o                         
  12   2   3         43.19         45.88         9.92 o                         
  13   2   3       6657.23       7103.00       142.19 o                         
  14   2   3          8.88          3.17        16.04 o                         
  15   2   3          4.92          7.41        18.26 o                         
  16   2   3          0.10          4.60        21.38 o                         
  17   2   3        892.53        907.92        28.48 o                         
  18   2   3          0.18         -7.18        25.16 o                         
 -18   3   3       1699.00       1616.31        43.74 o                         
 -17   3   3        196.62        155.44        25.68 o                         
 -16   3   3        844.89        925.10       163.28 o                         
 -15   3   3        214.34        208.97        18.65 o                         
 -14   3   3       1178.55       1222.98        30.58 o                         
 -13   3   3        262.72        260.77        16.91 o                         
 -12   3   3       2992.93       3108.47        47.21 o                         
 -11   3   3        578.30        618.98        20.09 o                         
 -10   3   3        841.58        877.51        33.13 o                         
  -9   3   3        276.56        295.62        10.53 o                         
  -8   3   3         19.45         14.70         7.40 o                         
  -7   3   3        304.41        334.65        11.05 o                         
  -6   3   3      40278.76      39806.44       432.28 o                         
  -5   3   3       3385.33       3573.03        85.72 o                         
  -4   3   3       2837.20       3084.88        34.65 o                         
  -3   3   3       4240.50       4093.04        48.24 o                         
  -2   3   3      14253.34      12794.83       145.23 o                         
  -1   3   3        458.69        404.81         9.12 o                         
   0   3   3      70578.16      62911.10      1097.69 o                         
   1   3   3         50.40         44.52         5.52 o                         
   2   3   3       8961.93       8679.19       180.71 o                         
   3   3   3         84.92        109.27         4.21 o                         
   4   3   3       4077.26       3970.24        67.08 o                         
   5   3   3        867.31        741.24        15.87 o                         
   6   3   3       4455.32       4666.01       111.46 o                         
   7   3   3        338.10        332.36        62.75 o                         
   8   3   3       1649.31       1686.91        51.87 o                         
   9   3   3        243.39        225.28        11.37 o                         
  10   3   3       2417.81       2430.74        59.69 o                         
  11   3   3         13.56         16.39        11.18 o                         
  12   3   3        310.43        267.04        15.75 o                         
  13   3   3         95.59        105.20        17.96 o                         
  14   3   3          5.93          2.04        13.80 o                         
  15   3   3         29.73         34.42        18.11 o                         
  16   3   3        356.49        307.65        24.76 o                         
  17   3   3         55.61         67.55        20.41 o                         
  18   3   3         20.01         47.94        23.16 o                         
 -18   4   3         10.61         -5.76        25.56 o                         
 -17   4   3        508.57        482.18        25.42 o                         
 -16   4   3          4.20         -3.74        20.31 o                         
 -15   4   3       1109.79       1144.38        40.12 o                         
 -14   4   3         11.24         22.81        16.15 o                         
 -13   4   3        997.13        925.56        36.42 o                         
 -12   4   3         63.32         48.08        14.52 o                         
 -11   4   3       1228.29       1229.17        27.03 o                         
 -10   4   3        111.65        129.46        11.29 o                         
  -9   4   3       3512.76       3536.32        72.45 o                         
  -8   4   3       1002.43       1008.96        20.96 o                         
  -7   4   3       1105.37        999.53        17.48 o                         
  -6   4   3        512.87        553.13        12.37 o                         
  -5   4   3       3072.58       3025.83        40.40 o                         
  -4   4   3        248.01        223.60         7.39 o                         
  -3   4   3       6723.55       6271.24        83.90 o                         
  -2   4   3        348.99        410.69         9.59 o                         
  -1   4   3       7498.42       6647.76        69.31 o                         
   0   4   3        106.66        112.53         5.67 o                         
   1   4   3       6280.15       6014.56       133.25 o                         
   2   4   3        678.47        667.62        12.71 o                         
   3   4   3       9662.73       8841.46       168.01 o                         
   4   4   3       4120.97       4200.89        63.71 o                         
   5   4   3       3337.58       2969.97        44.45 o                         
   6   4   3        179.80        170.08         7.08 o                         
   7   4   3      11138.61      11485.40       182.56 o                         
   8   4   3        133.74        141.22         9.77 o                         
   9   4   3      18357.63      19215.91       267.74 o                         
  10   4   3         10.56         12.02        11.31 o                         
  11   4   3       1614.04       1617.12        46.54 o                         
  12   4   3        364.07        357.68        23.76 o                         
  13   4   3       1561.30       1667.47        43.99 o                         
  14   4   3         47.58         58.60        16.23 o                         
  15   4   3        347.42        311.16        19.57 o                         
  16   4   3        144.97        121.94        22.85 o                         
  17   4   3         66.73         79.01        23.43 o                         
  18   4   3          7.91          2.84        24.83 o                         
 -17   5   3         97.22         84.39        21.36 o                         
 -16   5   3        839.99        918.62        25.85 o                         
 -15   5   3         19.66         -1.08        19.04 o                         
 -14   5   3         25.94         15.35        17.70 o                         
 -13   5   3        169.23        189.42        15.33 o                         
 -12   5   3       3495.14       3598.15        59.98 o                         
 -11   5   3         42.34         62.16        12.44 o                         
 -10   5   3        399.35        384.93        15.92 o                         
  -9   5   3         12.63         17.37        11.03 o                         
  -8   5   3       3320.96       3268.17        51.99 o                         
  -7   5   3         12.98         21.57        11.15 o                         
  -6   5   3      18651.79      18383.97       328.12 o                         
  -5   5   3       2243.16       2422.88        34.24 o                         
  -4   5   3       2726.83       2954.59        39.44 o                         
  -3   5   3        223.66        319.67         8.39 o                         
  -2   5   3       5512.55       5336.24        71.46 o                         
  -1   5   3       4758.66       5189.06        63.75 o                         
   0   5   3      20289.98      18563.65       216.83 o                         
   1   5   3        770.03        895.82        28.59 o                         
   2   5   3       1033.35        968.74        17.68 o                         
   3   5   3       4057.43       4668.74       139.42 o                         
   4   5   3       4368.06       4222.65        57.56 o                         
   5   5   3       2385.54       2329.28        45.18 o                         
   6   5   3       1667.01       1847.13        30.58 o                         
   7   5   3        539.63        612.52        15.95 o                         
   8   5   3        798.64        785.19        21.63 o                         
   9   5   3         51.16         57.24        10.43 o                         
  10   5   3       1449.02       1520.77        32.24 o                         
  11   5   3          3.32         -4.36        14.68 o                         
  12   5   3        180.44        196.48        16.12 o                         
  13   5   3        337.70        309.80        15.88 o                         
  14   5   3         21.04         20.53        16.55 o                         
  15   5   3        108.47         86.40        29.30 o                         
  16   5   3        191.27        169.73        22.25 o                         
  17   5   3        261.79        245.76        37.56 o                         
 -17   6   3        515.99        425.66        27.49 o                         
 -16   6   3         30.98         31.74        20.43 o                         
 -15   6   3       1336.08       1397.99        54.38 o                         
 -14   6   3        367.87        402.96        23.82 o                         
 -13   6   3        429.43        433.33        21.00 o                         
 -12   6   3         14.78         22.57        15.64 o                         
 -11   6   3       1913.49       1907.61        31.35 o                         
 -10   6   3        392.16        410.67        16.17 o                         
  -9   6   3       1138.33       1156.99        21.93 o                         
  -8   6   3        619.90        653.02        18.66 o                         
  -7   6   3        770.54        726.31        18.07 o                         
  -6   6   3       1919.29       2095.91        32.30 o                         
  -5   6   3        630.18        585.65        12.98 o                         
  -4   6   3         88.45         91.85         7.40 o                         
  -3   6   3       7283.69       7376.83       116.30 o                         
  -2   6   3       1574.80       1632.59        24.72 o                         
  -1   6   3       1940.29       1836.41        26.98 o                         
   0   6   3        946.47        948.56        21.26 o                         
   1   6   3       3014.92       3201.47        41.26 o                         
   2   6   3        412.27        387.06        11.11 o                         
   3   6   3       1116.05       1038.61        21.12 o                         
   4   6   3       3664.15       3567.68        59.26 o                         
   5   6   3       1061.08        949.38        17.91 o                         
   6   6   3         47.94         39.40        10.26 o                         
   7   6   3       7223.24       7451.06       103.40 o                         
   8   6   3        150.17        179.04        11.33 o                         
   9   6   3       7337.37       7442.22        98.25 o                         
  10   6   3        114.38        110.59        13.05 o                         
  11   6   3        273.69        224.35        16.95 o                         
  12   6   3        198.63        228.15        25.99 o                         
  13   6   3       2082.38       2189.82        43.21 o                         
  14   6   3        122.17        109.47        19.20 o                         
  15   6   3        152.36        120.03        24.29 o                         
  16   6   3          2.19        -18.48        25.62 o                         
  17   6   3        190.84        176.82        23.94 o                         
 -16   7   3        536.81        537.80        32.89 o                         
 -15   7   3          2.34         25.15        19.44 o                         
 -14   7   3        158.30        174.35        20.51 o                         
 -13   7   3         72.98         69.84        16.71 o                         
 -12   7   3       3165.95       3226.64        51.84 o                         
 -11   7   3        444.61        459.85        19.97 o                         
 -10   7   3        135.87        140.73        15.17 o                         
  -9   7   3        208.79        196.59        12.81 o                         
  -8   7   3       2506.67       2489.60        37.67 o                         
  -7   7   3       1001.99       1086.44        22.07 o                         
  -6   7   3       5772.03       5801.18        89.70 o                         
  -5   7   3       1109.97       1103.08        21.55 o                         
  -4   7   3         10.03         19.78         7.44 o                         
  -3   7   3       1806.34       1896.07        23.93 o                         
  -2   7   3       7762.11       8233.93        91.22 o                         
  -1   7   3       1184.59       1125.22        26.55 o                         
   0   7   3      28946.21      28625.44       593.72 o                         
   1   7   3        217.87        237.18        10.08 o                         
   2   7   3        796.75        849.43        15.89 o                         
   3   7   3       1524.95       1627.12        25.32 o                         
   4   7   3       1204.81       1166.46        22.76 o                         
   5   7   3       1759.34       1780.76        30.57 o                         
   6   7   3         43.42         78.14         8.77 o                         
   7   7   3        816.03        830.39        24.95 o                         
   8   7   3        862.16        885.25        21.52 o                         
   9   7   3         15.81         11.60        13.19 o                         
  10   7   3       1539.37       1552.30        31.31 o                         
  11   7   3          1.14          0.65        17.40 o                         
  12   7   3         18.24         16.29        17.46 o                         
  13   7   3        100.12        113.78        17.15 o                         
  14   7   3        152.90        148.98        20.62 o                         
  15   7   3        239.92        250.28        24.66 o                         
  16   7   3        331.55        293.65        27.07 o                         
 -15   8   3        380.07        398.79        25.54 o                         
 -14   8   3        291.68        307.18        21.62 o                         
 -13   8   3        135.07        113.73        18.09 o                         
 -12   8   3         66.94         48.04        16.47 o                         
 -11   8   3       2135.80       2003.03        39.06 o                         
 -10   8   3         26.70          0.24        17.09 o                         
  -9   8   3        123.02        109.62        11.76 o                         
  -8   8   3       3968.32       4180.18        82.22 o                         
  -7   8   3       1621.24       1619.19        50.07 o                         
  -6   8   3         50.91         58.62        12.33 o                         
  -5   8   3        282.64        269.77        14.27 o                         
  -4   8   3       1481.33       1591.12        34.31 o                         
  -3   8   3       3416.34       3761.72        49.67 o                         
  -2   8   3         40.36         41.81         9.78 o                         
  -1   8   3        744.13        766.86        18.53 o                         
   0   8   3          4.34          3.41         9.39 o                         
   1   8   3       2681.00       2849.92        42.56 o                         
   2   8   3       2029.42       2046.27        31.00 o                         
   3   8   3       2232.86       2331.65        32.14 o                         
   4   8   3        272.78        304.78        12.89 o                         
   5   8   3       1931.21       1906.39        60.30 o                         
   6   8   3        306.15        297.47        12.94 o                         
   7   8   3       2262.97       2126.08        53.17 o                         
   8   8   3       1646.93       1538.47        37.40 o                         
   9   8   3       7541.08       7816.72        96.87 o                         
  10   8   3        787.95        753.77        23.41 o                         
  11   8   3         84.09         63.20        17.51 o                         
  12   8   3        179.09        193.31        18.08 o                         
  13   8   3       1157.07       1206.32        28.69 o                         
  14   8   3        320.53        259.35        28.43 o                         
  15   8   3        138.79        114.14        26.49 o                         
 -14   9   3         97.37        103.43        20.62 o                         
 -13   9   3        307.16        265.98        22.28 o                         
 -12   9   3        815.45        847.02        27.35 o                         
 -11   9   3        159.97        146.34        20.37 o                         
 -10   9   3         32.62         40.61        15.29 o                         
  -9   9   3       1045.26       1037.73        25.82 o                         
  -8   9   3        232.74        232.46        13.14 o                         
  -7   9   3        310.61        300.50        14.24 o                         
  -6   9   3       6018.55       6289.42       136.44 o                         
  -5   9   3        171.97        186.37        11.20 o                         
  -4   9   3        648.21        611.52        17.49 o                         
  -3   9   3        489.22        469.50        13.44 o                         
  -2   9   3       3616.85       3889.15        44.64 o                         
  -1   9   3        276.42        296.53        15.47 o                         
   0   9   3      10145.53      10384.78       115.16 o                         
   1   9   3          9.74          9.75         9.20 o                         
   2   9   3        226.68        266.78        10.38 o                         
   3   9   3       2190.75       2176.48        57.85 o                         
   4   9   3       1687.21       1615.39        54.63 o                         
   5   9   3       1899.55       1963.42        32.28 o                         
   6   9   3         66.32         90.65        10.80 o                         
   7   9   3        721.35        671.29        18.81 o                         
   8   9   3       1182.04       1137.25        33.53 o                         
   9   9   3        192.82        186.46        18.43 o                         
  10   9   3        418.72        437.66        29.92 o                         
  11   9   3          7.31          2.75        18.74 o                         
  12   9   3        197.50        156.21        21.66 o                         
  13   9   3          0.55         -9.54        21.41 o                         
  14   9   3        175.87        186.92        26.25 o                         
 -13  10   3          8.91          7.63        24.68 o                         
 -12  10   3          8.19         17.02        18.09 o                         
 -11  10   3        371.70        377.52        24.10 o                         
 -10  10   3        143.55        139.78        19.57 o                         
  -9  10   3         50.90         62.03        16.39 o                         
  -8  10   3        429.65        419.43        24.19 o                         
  -7  10   3        183.98        203.05        13.39 o                         
  -6  10   3        141.61        155.90        13.56 o                         
  -5  10   3        273.07        283.64        17.15 o                         
  -4  10   3        601.11        585.19        17.35 o                         
  -3  10   3       2071.49       2090.42        29.80 o                         
  -2  10   3        902.42        956.57        22.76 o                         
  -1  10   3        200.90        189.12        11.08 o                         
   0  10   3       1458.68       1442.12        78.84 o                         
   1  10   3       1937.27       2039.90        32.70 o                         
   2  10   3         60.84         52.29        10.29 o                         
   3  10   3       1083.54       1115.57        25.19 o                         
   4  10   3       1982.48       2035.56        51.99 o                         
   5  10   3        499.41        476.46        16.50 o                         
   6  10   3        501.98        457.49        18.67 o                         
   7  10   3       1393.50       1255.26        31.66 o                         
   8  10   3        458.24        370.26        68.21 o                         
   9  10   3       3422.75       3307.46        52.05 o                         
  10  10   3         10.16          0.25        19.65 o                         
  11  10   3        103.03         95.54        22.61 o                         
  12  10   3        248.41        247.35        21.80 o                         
  13  10   3        812.41        794.93        28.99 o                         
 -12  11   3        691.86        679.75        46.23 o                         
 -11  11   3        140.41        130.89        24.24 o                         
 -10  11   3         12.58         25.23        22.45 o                         
  -9  11   3        214.50        202.58        24.27 o                         
  -8  11   3          8.01        -12.74        13.08 o                         
  -7  11   3          3.81          2.27        19.91 o                         
  -6  11   3       4522.81       4624.06        72.04 o                         
  -5  11   3        379.51        388.05        24.91 o                         
  -4  11   3         64.06         65.34        14.46 o                         
  -3  11   3          2.99          9.00        15.23 o                         
  -2  11   3       1240.57       1349.88        56.76 o                         
  -1  11   3       1240.46       1247.45        25.29 o                         
   0  11   3       4982.79       4935.39       186.96 o                         
   1  11   3         46.70         52.76        14.05 o                         
   2  11   3         77.82         74.67        12.32 o                         
   3  11   3         23.82         11.09         9.09 o                         
   4  11   3       1048.84        945.81        21.99 o                         
   5  11   3        687.21        665.65        24.81 o                         
   6  11   3          0.19          7.17        10.74 o                         
   7  11   3         93.71         82.56        13.26 o                         
   8  11   3        881.53        779.01        26.31 o                         
   9  11   3          4.64          3.09        16.07 o                         
  10  11   3        512.60        485.18        32.63 o                         
  11  11   3        107.65         95.11        23.86 o                         
  12  11   3         99.74         53.97        20.28 o                         
 -10  12   3          0.29         -6.17        24.93 o                         
  -9  12   3         17.88          8.69        19.41 o                         
  -8  12   3        805.89        779.38        28.07 o                         
  -7  12   3        550.62        558.74        23.19 o                         
  -6  12   3         39.84         56.39        17.31 o                         
  -5  12   3        137.05        107.75        13.68 o                         
  -4  12   3         22.87         13.30        14.38 o                         
  -3  12   3        195.62        240.97        14.82 o                         
  -2  12   3        175.95        186.94        15.41 o                         
  -1  12   3         98.64        118.22        14.24 o                         
   0  12   3         72.40         60.50        14.56 o                         
   1  12   3         96.82        115.77        19.68 o                         
   2  12   3        251.69        275.74        19.21 o                         
   3  12   3        753.76        751.66        19.54 o                         
   4  12   3        723.55        734.65        23.97 o                         
   5  12   3        400.84        384.33        20.68 o                         
   6  12   3         94.17        107.62        16.91 o                         
   7  12   3        148.34        107.64        18.92 o                         
   8  12   3        103.38         58.67        13.92 o                         
   9  12   3        992.71        942.32        33.73 o                         
  10  12   3        249.00        204.95        28.56 o                         
  -8  13   3          5.55          1.60        27.95 o                         
  -7  13   3         15.42         10.86        18.24 o                         
  -6  13   3        981.64        922.48        28.31 o                         
  -5  13   3        292.36        260.75        20.79 o                         
  -4  13   3         16.54         15.58        18.18 o                         
  -3  13   3         51.42         51.41        18.93 o                         
  -2  13   3       1231.99       1304.44        31.95 o                         
  -1  13   3        575.26        603.89        22.63 o                         
   0  13   3       2049.20       2042.35        37.60 o                         
   1  13   3          0.98          6.24        18.43 o                         
   2  13   3         96.05        126.88        17.10 o                         
   3  13   3        205.02        195.62        19.49 o                         
   4  13   3        545.08        565.06        23.16 o                         
   5  13   3        350.22        344.45        26.45 o                         
   6  13   3          1.12         -4.38        20.61 o                         
   7  13   3        569.15        557.96        31.25 o                         
   8  13   3        153.90        162.91        23.68 o                         
  -4  14   3         11.25         31.00        23.97 o                         
  -3  14   3        423.54        443.69        27.39 o                         
  -2  14   3        531.26        566.17        27.17 o                         
  -1  14   3          3.13         -1.29        20.03 o                         
   0  14   3        109.46         91.68        20.70 o                         
   1  14   3        201.27        222.71        18.35 o                         
   2  14   3         53.16         55.81        20.32 o                         
   3  14   3        389.31        328.37        26.10 o                         
   4  14   3        363.69        339.84        26.38 o                         
 -18   0   4        371.08        465.46        40.27 o                         
 -16   0   4        579.28        538.80        34.59 o                         
 -14   0   4         23.43         -1.40        17.43 o                         
 -12   0   4       3456.58       3521.94       170.10 o                         
 -10   0   4      16152.36      16203.24       456.75 o                         
  -8   0   4      10991.59      10738.03       186.61 o                         
  -6   0   4      23883.44      23729.68      1034.17 o                         
  -4   0   4      64534.55      57581.59      1052.01 o                         
  -2   0   4      25471.94      21733.72       473.29 o                         
   0   0   4      17318.17      14602.62       221.34 o                         
   2   0   4      45446.45      41173.35       570.37 o                         
   4   0   4        789.91       1038.30        26.20 o                         
   6   0   4       2090.54       2032.84        40.44 o                         
   8   0   4       1775.83       1841.98        37.53 o                         
  10   0   4       3450.47       3603.99       102.97 o                         
  12   0   4        866.72        964.86        27.07 o                         
  14   0   4        709.41        706.65        28.58 o                         
  16   0   4         52.39         35.85        38.80 o                         
  18   0   4         11.30         18.26        45.10 o                         
 -19   1   4        390.39        437.05        33.41 o                         
 -18   1   4          3.33         -3.32        21.82 o                         
 -17   1   4        100.74         98.96        20.13 o                         
 -16   1   4        304.56        273.84        18.92 o                         
 -15   1   4        297.40        295.50        21.54 o                         
 -14   1   4        129.20        132.69        12.66 o                         
 -13   1   4        935.57        906.91        21.31 o                         
 -12   1   4        539.28        550.74        27.09 o                         
 -11   1   4          5.71         16.98         9.51 o                         
 -10   1   4         78.77         96.06         9.21 o                         
  -9   1   4       1100.79       1061.47        25.16 o                         
  -8   1   4          0.97          3.31         6.41 o                         
  -7   1   4       1744.60       1643.69        26.29 o                         
  -6   1   4        669.23        643.44        12.69 o                         
  -5   1   4      24661.37      22115.72       241.50 o                         
  -4   1   4       1295.83       1230.50        18.68 o                         
  -3   1   4      12886.61      10510.23       248.25 o                         
  -2   1   4       1133.83        977.25        22.26 o                         
  -1   1   4      41901.38       8297.31     14574.20 o                         
   0   1   4         44.93         49.10         3.83 o                         
   1   1   4       1819.32       1561.94        39.57 o                         
   2   1   4       2003.83       2065.08        27.30 o                         
   3   1   4      36625.24      32050.36       329.53 o                         
   4   1   4        986.30        910.60        12.38 o                         
   5   1   4      25852.53      23463.72       318.07 o                         
   6   1   4        287.48        301.09         7.69 o                         
   7   1   4       7353.94       7252.87        77.63 o                         
   8   1   4         52.23         44.79         7.56 o                         
   9   1   4       2181.41       2196.67        31.27 o                         
  10   1   4         52.09         38.68        10.26 o                         
  11   1   4       1863.34       1834.20        31.76 o                         
  12   1   4          0.02        -10.46        11.85 o                         
  13   1   4        667.71        617.61        22.43 o                         
  14   1   4          7.55         -1.10        13.91 o                         
  15   1   4       3179.43       3599.68        62.67 o                         
  16   1   4          2.77         19.45        18.06 o                         
  17   1   4         84.68         99.42        21.27 o                         
  18   1   4          7.85          9.35        20.35 o                         
 -18   2   4        332.81        409.51        29.69 o                         
 -17   2   4         96.39         81.61        23.63 o                         
 -16   2   4        360.19        371.34        24.80 o                         
 -15   2   4          3.29         17.76        19.79 o                         
 -14   2   4        331.02        311.84        16.92 o                         
 -13   2   4         59.64         74.33        10.76 o                         
 -12   2   4        912.39        899.53        37.76 o                         
 -11   2   4        924.67        892.13        19.64 o                         
 -10   2   4      22412.07      23535.68       359.83 o                         
  -9   2   4       4969.74       5460.64        71.27 o                         
  -8   2   4       2277.57       2469.44        35.83 o                         
  -7   2   4       2634.80       2673.16        34.90 o                         
  -6   2   4      20316.98      20424.48       191.37 o                         
  -5   2   4       6659.59       7127.95       116.06 o                         
  -4   2   4      45973.02      41596.67       420.95 o                         
  -3   2   4       2698.75       2754.91        66.30 o                         
  -2   2   4      13336.77      12616.49       148.60 o                         
  -1   2   4        261.60        242.03         9.22 o                         
   0   2   4        235.11        219.89         5.85 o                         
   1   2   4       6129.83       4136.48      1389.86 o                         
   2   2   4       1304.85       1233.40        25.13 o                         
   3   2   4       5716.82       5590.13        83.93 o                         
   4   2   4       3298.55       3453.96        41.81 o                         
   5   2   4        168.89        157.09         7.73 o                         
   6   2   4      20566.10      19457.67       716.08 o                         
   7   2   4        312.37        320.34        14.37 o                         
   8   2   4       4596.75       4683.30        70.30 o                         
   9   2   4          0.58         -2.55         8.73 o                         
  10   2   4       1029.63       1091.90        21.87 o                         
  11   2   4         50.42         49.05         9.60 o                         
  12   2   4        225.10        228.27        14.50 o                         
  13   2   4          7.74          9.37        13.53 o                         
  14   2   4        459.99        497.71        19.63 o                         
  15   2   4         42.90         56.67        15.79 o                         
  16   2   4         75.50         62.87        17.30 o                         
  17   2   4          0.02         19.01        19.76 o                         
  18   2   4         49.61         61.34        23.81 o                         
 -18   3   4          4.09         -6.00        23.02 o                         
 -17   3   4         29.32          4.67        22.06 o                         
 -16   3   4          0.88         -5.41        21.77 o                         
 -15   3   4        271.86        267.76        20.42 o                         
 -14   3   4        128.92        118.20        18.42 o                         
 -13   3   4        634.16        528.46        22.02 o                         
 -12   3   4        140.09        126.92        11.20 o                         
 -11   3   4        144.80        163.60        14.23 o                         
 -10   3   4        440.04        416.15        13.05 o                         
  -9   3   4       2809.78       2749.77        43.50 o                         
  -8   3   4        125.51         96.44         7.87 o                         
  -7   3   4         83.29         82.72         7.60 o                         
  -6   3   4        310.92        346.93         9.66 o                         
  -5   3   4      12475.84      12143.40       159.29 o                         
  -4   3   4        148.76        133.12         6.05 o                         
  -3   3   4      10317.26       9284.59       114.26 o                         
  -2   3   4        680.44        611.26        12.05 o                         
  -1   3   4      58045.75      53378.38       614.09 o                         
   0   3   4       2299.11       2089.80        30.47 o                         
   1   3   4       2052.42       1997.76        47.21 o                         
   2   3   4        691.06        655.38        11.96 o                         
   3   3   4       8123.91       7036.43        90.70 o                         
   4   3   4          9.01          8.18         4.02 o                         
   5   3   4      37992.44      36489.01       414.67 o                         
   6   3   4       2275.58       2378.24        46.27 o                         
   7   3   4       3541.94       3543.16       132.12 o                         
   8   3   4       1010.92        969.96        20.69 o                         
   9   3   4       2391.21       2437.69        41.63 o                         
  10   3   4        643.63        625.02        18.57 o                         
  11   3   4        623.97        594.16        20.75 o                         
  12   3   4          0.42          0.65        12.03 o                         
  13   3   4       2371.91       2400.00        80.39 o                         
  14   3   4         61.14         45.83        19.47 o                         
  15   3   4       2555.19       2767.99       102.36 o                         
  16   3   4        171.34        135.78        20.69 o                         
  17   3   4        238.97        229.07        21.57 o                         
  18   3   4         51.49         30.53        26.13 o                         
 -18   4   4        359.99        424.76        35.44 o                         
 -17   4   4         49.03         10.85        23.25 o                         
 -16   4   4        326.55        321.98        23.62 o                         
 -15   4   4        256.19        259.60        20.94 o                         
 -14   4   4          1.66          0.57        14.77 o                         
 -13   4   4        125.13        108.53        16.09 o                         
 -12   4   4         25.95         41.54        12.18 o                         
 -11   4   4        663.68        709.10        24.53 o                         
 -10   4   4      15679.45      16351.45       207.34 o                         
  -9   4   4        508.24        560.77        19.06 o                         
  -8   4   4        755.06        789.69        18.94 o                         
  -7   4   4        605.56        629.06        14.33 o                         
  -6   4   4       4447.32       4736.15        64.03 o                         
  -5   4   4        946.88        958.02        16.21 o                         
  -4   4   4      19122.08      17489.71       217.00 o                         
  -3   4   4         25.91         35.85         4.78 o                         
  -2   4   4       2174.41       2040.16        24.91 o                         
  -1   4   4        194.68        210.51         6.59 o                         
   0   4   4         20.01         19.34         3.92 o                         
   1   4   4          8.06         28.74         5.85 o                         
   2   4   4       1478.20       1437.74        23.33 o                         
   3   4   4         83.56         76.19         5.47 o                         
   4   4   4        335.13        351.95         8.65 o                         
   5   4   4         30.80         28.69         5.21 o                         
   6   4   4      16196.84      15987.90       210.68 o                         
   7   4   4        997.51       1035.74        28.19 o                         
   8   4   4       3735.30       3840.00       101.23 o                         
   9   4   4          0.18         -3.63         8.78 o                         
  10   4   4        457.01        434.79        90.17 o                         
  11   4   4        121.79        139.61        17.47 o                         
  12   4   4        302.44        313.32        19.50 o                         
  13   4   4         28.12         15.07        15.74 o                         
  14   4   4        362.12        346.86        20.75 o                         
  15   4   4         10.89         13.54        19.09 o                         
  16   4   4        393.64        356.79        26.96 o                         
  17   4   4         66.38         33.22        22.48 o                         
 -17   5   4         28.96         23.65        23.27 o                         
 -16   5   4        159.55        171.84        20.85 o                         
 -15   5   4        337.30        312.79        20.97 o                         
 -14   5   4         97.97         96.60        17.12 o                         
 -13   5   4        577.94        552.71        19.59 o                         
 -12   5   4          7.53          4.53        12.67 o                         
 -11   5   4          7.48         11.35        12.55 o                         
 -10   5   4          6.07         -3.56        11.54 o                         
  -9   5   4       4986.09       4949.93       109.41 o                         
  -8   5   4        224.52        221.07         9.75 o                         
  -7   5   4        199.35        202.30         9.62 o                         
  -6   5   4        193.25        226.64         8.32 o                         
  -5   5   4       3004.89       2804.89        38.18 o                         
  -4   5   4         35.56         29.51         6.61 o                         
  -3   5   4       2710.86       2506.90        30.45 o                         
  -2   5   4       2167.51       2159.04        25.56 o                         
  -1   5   4      21029.51      19977.51       208.70 o                         
   0   5   4       3372.26       3316.48        38.23 o                         
   1   5   4        311.32        310.44        10.40 o                         
   2   5   4       2565.38       2799.44        52.46 o                         
   3   5   4       7307.45       6668.80       186.48 o                         
   4   5   4        174.45        167.41         8.58 o                         
   5   5   4      16236.92      15900.99       201.96 o                         
   6   5   4         25.75         24.99         8.58 o                         
   7   5   4       1189.26       1012.62        18.41 o                         
   8   5   4       1418.42       1388.79        26.22 o                         
   9   5   4       1762.87       1794.23        44.38 o                         
  10   5   4        297.76        292.99        15.44 o                         
  11   5   4         51.91         43.02        12.49 o                         
  12   5   4         12.21         -8.79        16.16 o                         
  13   5   4       1780.98       1743.58        32.49 o                         
  14   5   4        205.10        132.09        30.77 o                         
  15   5   4       2419.30       2498.08        50.24 o                         
  16   5   4        264.25        227.80        33.01 o                         
  17   5   4        507.57        359.59        43.90 o                         
 -17   6   4          3.16        -22.37        20.89 o                         
 -16   6   4        352.50        327.14        24.83 o                         
 -15   6   4         13.81         21.96        16.70 o                         
 -14   6   4       1051.23       1126.89        39.73 o                         
 -13   6   4         51.87         54.90        16.80 o                         
 -12   6   4         44.92         29.52        15.20 o                         
 -11   6   4         55.46         53.30        14.21 o                         
 -10   6   4       6925.09       7281.06       109.96 o                         
  -9   6   4        190.53        205.39        13.62 o                         
  -8   6   4        189.88        212.81        11.53 o                         
  -7   6   4         18.93         25.54         8.25 o                         
  -6   6   4        261.33        277.67        11.37 o                         
  -5   6   4       2544.99       2657.62        46.19 o                         
  -4   6   4       9891.68       9326.90       111.38 o                         
  -3   6   4        104.28        105.68         7.70 o                         
  -2   6   4        752.74        718.68        13.17 o                         
  -1   6   4        130.39        143.22         6.82 o                         
   0   6   4       2191.66       2390.77        38.56 o                         
   1   6   4        272.63        235.34        11.08 o                         
   2   6   4       3941.97       4554.81        61.00 o                         
   3   6   4        258.52        259.24        11.13 o                         
   4   6   4        678.77        690.18        15.51 o                         
   5   6   4          3.16         -4.85         6.12 o                         
   6   6   4       7061.90       6463.44        72.22 o                         
   7   6   4       2295.30       2307.04        39.96 o                         
   8   6   4       1207.07       1240.37        39.58 o                         
   9   6   4        154.29        151.65        12.72 o                         
  10   6   4        763.18        810.90        21.53 o                         
  11   6   4         46.06         40.75        13.82 o                         
  12   6   4        261.00        250.02        19.29 o                         
  13   6   4        116.18        122.66        17.22 o                         
  14   6   4        598.54        628.65        24.15 o                         
  15   6   4          0.82        -21.86        22.09 o                         
  16   6   4         36.54        -15.15        24.75 o                         
 -16   7   4          3.78          1.81        24.54 o                         
 -15   7   4        704.86        685.64        26.03 o                         
 -14   7   4         34.95         27.55        20.44 o                         
 -13   7   4        350.80        340.45        19.70 o                         
 -12   7   4        683.74        696.55        26.46 o                         
 -11   7   4         76.66         96.89        15.51 o                         
 -10   7   4        168.56        176.23        14.04 o                         
  -9   7   4       3960.09       4171.49        65.40 o                         
  -8   7   4        437.85        450.87        14.09 o                         
  -7   7   4       1280.49       1237.38        25.99 o                         
  -6   7   4        295.19        311.40        14.32 o                         
  -5   7   4       1937.58       2048.07        31.91 o                         
  -4   7   4        989.05        965.38        22.12 o                         
  -3   7   4       2878.34       2834.34        38.97 o                         
  -2   7   4       4620.09       4875.67        65.85 o                         
  -1   7   4      11585.03      11747.45       120.67 o                         
   0   7   4       4471.64       4747.02        59.43 o                         
   1   7   4        769.43        796.86        19.38 o                         
   2   7   4        302.24        356.62        15.60 o                         
   3   7   4       4448.96       4549.25        92.30 o                         
   4   7   4         89.39         80.68         6.41 o                         
   5   7   4       9433.53      10184.15       147.63 o                         
   6   7   4        125.32        164.38         9.35 o                         
   7   7   4       2144.80       2039.32        36.13 o                         
   8   7   4       1078.75       1149.37        27.41 o                         
   9   7   4       2219.12       2200.29        42.74 o                         
  10   7   4        240.92        212.82        25.61 o                         
  11   7   4        692.98        663.58        23.02 o                         
  12   7   4        189.99        190.34        18.01 o                         
  13   7   4        909.98        978.53        28.18 o                         
  14   7   4         78.34         84.56        19.77 o                         
  15   7   4        952.10        963.16        34.41 o                         
  16   7   4          4.10         -9.63        29.18 o                         
 -15   8   4        101.63         72.44        20.59 o                         
 -14   8   4         47.73         62.37        20.68 o                         
 -13   8   4        697.36        695.03        34.71 o                         
 -12   8   4         11.29         21.59        17.99 o                         
 -11   8   4          0.54         12.72        17.65 o                         
 -10   8   4       7970.08       8157.86       107.54 o                         
  -9   8   4         33.78         36.31        11.68 o                         
  -8   8   4        226.15        227.11        13.23 o                         
  -7   8   4          0.55        -14.28        10.44 o                         
  -6   8   4          6.30         25.92         9.72 o                         
  -5   8   4       1009.57       1053.50        21.18 o                         
  -4   8   4       4653.06       4450.96       106.71 o                         
  -3   8   4        952.75        950.00        44.61 o                         
  -2   8   4         75.99        109.15         9.71 o                         
  -1   8   4          9.21         19.70         6.62 o                         
   0   8   4       2740.13       2992.04        60.82 o                         
   1   8   4        994.56       1024.00        21.17 o                         
   2   8   4         49.08         37.39        10.38 o                         
   3   8   4         26.41         22.11         8.04 o                         
   4   8   4        352.95        432.79        19.51 o                         
   5   8   4         49.82         41.26         6.18 o                         
   6   8   4       8198.40       8314.10       125.08 o                         
   7   8   4        191.47        196.90        12.56 o                         
   8   8   4        375.71        401.15        16.33 o                         
   9   8   4         94.33         89.63        13.43 o                         
  10   8   4          6.17          9.65        15.32 o                         
  11   8   4        103.18        113.57        16.72 o                         
  12   8   4        404.37        436.78        28.36 o                         
  13   8   4         77.26         76.39        18.21 o                         
  14   8   4         24.53         29.91        24.84 o                         
  15   8   4         31.34          8.69        23.69 o                         
 -14   9   4          4.06         14.60        22.83 o                         
 -13   9   4         23.64         -0.38        18.39 o                         
 -12   9   4        143.26        123.72        21.09 o                         
 -11   9   4         38.93         46.50        20.05 o                         
 -10   9   4        199.06        195.09        17.71 o                         
  -9   9   4        842.21        844.30        23.91 o                         
  -8   9   4          3.63          4.60        13.50 o                         
  -7   9   4        534.73        548.73        14.57 o                         
  -6   9   4       1629.43       1736.85        58.22 o                         
  -5   9   4        399.61        473.09        14.25 o                         
  -4   9   4        898.32        918.86        20.86 o                         
  -3   9   4       2910.15       2924.95        51.75 o                         
  -2   9   4        449.78        500.90        14.24 o                         
  -1   9   4       2568.78       2761.78        49.68 o                         
   0   9   4       3325.18       3466.17        50.91 o                         
   1   9   4        440.07        399.59        13.13 o                         
   2   9   4         48.66         40.33        10.44 o                         
   3   9   4        688.99        646.89        18.87 o                         
   4   9   4         29.11         31.98        11.90 o                         
   5   9   4       9096.33       9390.82       133.41 o                         
   6   9   4        579.64        568.34        23.56 o                         
   7   9   4         68.31         50.52        16.51 o                         
   8   9   4        308.92        326.84        13.95 o                         
   9   9   4       1154.35       1198.92        44.52 o                         
  10   9   4         39.57         54.68        15.76 o                         
  11   9   4        117.05        112.26        19.90 o                         
  12   9   4         13.36         25.40        19.53 o                         
  13   9   4        583.91        608.23        32.15 o                         
  14   9   4         33.09         45.51        27.10 o                         
 -13  10   4        206.01        211.71        27.27 o                         
 -12  10   4         10.41        -23.45        20.62 o                         
 -11  10   4          2.10         -0.20        20.31 o                         
 -10  10   4       2331.70       2423.51        55.27 o                         
  -9  10   4        665.33        622.54        28.17 o                         
  -8  10   4        298.05        295.85        15.44 o                         
  -7  10   4        162.48        190.54        16.49 o                         
  -6  10   4       2789.41       2770.87        55.01 o                         
  -5  10   4       3189.81       3142.46        72.44 o                         
  -4  10   4       2644.98       2686.26        40.92 o                         
  -3  10   4          6.82         13.39        10.16 o                         
  -2  10   4       1949.86       1963.83        32.39 o                         
  -1  10   4        139.47        133.89        12.23 o                         
   0  10   4       1224.46       1211.82        23.90 o                         
   1  10   4        500.21        512.36        20.51 o                         
   2  10   4        804.02        923.22        21.95 o                         
   3  10   4        146.86        151.64        16.30 o                         
   4  10   4        155.77        138.44        12.90 o                         
   5  10   4        156.36        158.94        16.30 o                         
   6  10   4       1318.32       1307.11        30.05 o                         
   7  10   4        777.31        808.13        24.34 o                         
   8  10   4        177.73        175.54        14.75 o                         
   9  10   4         55.09         43.60        14.08 o                         
  10  10   4        227.70        204.67        20.57 o                         
  11  10   4        183.61        169.45        21.12 o                         
  12  10   4        601.24        599.07        28.23 o                         
  13  10   4        379.67        350.91        29.16 o                         
 -12  11   4        213.87        211.73        31.05 o                         
 -11  11   4        167.70        174.01        25.54 o                         
 -10  11   4        331.70        279.12        23.92 o                         
  -9  11   4        781.94        844.79        45.85 o                         
  -8  11   4         55.88         57.03        16.12 o                         
  -7  11   4        227.94        232.94        18.21 o                         
  -6  11   4        833.44        824.76        23.87 o                         
  -5  11   4        144.64        195.00        16.18 o                         
  -4  11   4         25.03          9.54        14.82 o                         
  -3  11   4       1166.90       1191.21        27.44 o                         
  -2  11   4        126.95        122.81        13.69 o                         
  -1  11   4        725.56        799.55        21.36 o                         
   0  11   4        664.58        757.83        23.25 o                         
   1  11   4        196.90        178.94        20.89 o                         
   2  11   4        315.16        303.43        16.31 o                         
   3  11   4        645.90        561.41        22.34 o                         
   4  11   4        122.09        118.82        14.52 o                         
   5  11   4       3558.24       3595.03       103.97 o                         
   6  11   4        129.61        125.07        17.46 o                         
   7  11   4         65.93         71.19        21.93 o                         
   8  11   4        640.85        524.65        47.18 o                         
   9  11   4        956.42        826.43        25.00 o                         
  10  11   4          5.18         18.41        20.13 o                         
  11  11   4         87.69         85.56        20.11 o                         
 -10  12   4       1993.30       1953.02        67.72 o                         
  -9  12   4        223.89        235.66        21.83 o                         
  -8  12   4         93.25         90.92        16.73 o                         
  -7  12   4         22.41         52.04        19.80 o                         
  -6  12   4        348.19        377.14        18.43 o                         
  -5  12   4        820.07        855.82        28.42 o                         
  -4  12   4       1801.18       1760.61        32.92 o                         
  -3  12   4         52.46         50.14        16.56 o                         
  -2  12   4        351.96        377.30        19.80 o                         
  -1  12   4         78.78         77.44        16.06 o                         
   0  12   4       1135.21       1132.63        34.78 o                         
   1  12   4        161.50        138.92        13.72 o                         
   2  12   4         94.43         81.08        16.34 o                         
   3  12   4        765.89        788.40        26.27 o                         
   4  12   4        136.14        118.70        23.57 o                         
   5  12   4        181.48        144.84        20.71 o                         
   6  12   4       1606.79       1578.97        35.09 o                         
   7  12   4        641.60        598.89        26.12 o                         
   8  12   4         32.06         26.95        25.44 o                         
   9  12   4          2.46        -17.47        40.32 o                         
  10  12   4         22.86         12.48        34.59 o                         
  -8  13   4         76.54         91.52        24.51 o                         
  -7  13   4        112.45        114.25        23.30 o                         
  -6  13   4        509.59        510.71        25.43 o                         
  -5  13   4        153.64        176.79        22.37 o                         
  -4  13   4         23.75         38.05        19.71 o                         
  -3  13   4        367.08        374.64        23.12 o                         
  -2  13   4        421.71        387.37        19.83 o                         
  -1  13   4        643.86        674.25        22.76 o                         
   0  13   4       1585.32       1625.28        30.02 o                         
   1  13   4          1.39          0.54        16.05 o                         
   2  13   4         29.02         23.96        16.62 o                         
   3  13   4        413.99        401.24        24.86 o                         
   4  13   4          1.40         13.29        20.20 o                         
   5  13   4        854.26        940.68        29.44 o                         
   6  13   4         42.84         24.44        20.81 o                         
   7  13   4        250.88        269.85        28.33 o                         
  -4  14   4        321.89        259.45        23.35 o                         
  -3  14   4          0.05          7.37        24.40 o                         
  -2  14   4        292.50        337.80        25.17 o                         
  -1  14   4         12.33          7.83        20.27 o                         
   0  14   4        518.30        474.67        29.21 o                         
   1  14   4        227.68        214.08        23.96 o                         
   2  14   4        238.40        223.46        22.37 o                         
   3  14   4        173.04        187.56        28.94 o                         
 -17   0   5        117.92        103.39        32.00 o                         
 -15   0   5          0.64        -26.97        28.98 o                         
 -13   0   5       3893.10       3929.17        93.15 o                         
 -11   0   5        730.53        724.54        27.78 o                         
  -9   0   5       4603.79       4736.27        92.66 o                         
  -7   0   5       3331.93       2768.07       108.21 o                         
  -5   0   5       5470.40       4467.96        86.84 o                         
  -3   0   5       1926.45       2037.60        55.01 o                         
  -1   0   5      47992.38      39599.41       634.82 o                         
   1   0   5      71639.14      61142.64      1930.49 o                         
   3   0   5      65070.66      59849.76      2187.02 o                         
   5   0   5       2843.93       2781.78        86.93 o                         
   7   0   5       2288.10       2219.02        66.79 o                         
   9   0   5       3748.00       3763.61        90.89 o                         
  11   0   5      12189.15      13469.74       262.92 o                         
  13   0   5       4574.25       4514.64        90.87 o                         
  15   0   5         32.09         28.58        24.59 o                         
  17   0   5       1417.96       1477.52        60.08 o                         
 -18   1   5        398.85        437.07        26.62 o                         
 -17   1   5        194.37        207.06        19.46 o                         
 -16   1   5          8.54         10.34        16.91 o                         
 -15   1   5         14.31          0.67        13.43 o                         
 -14   1   5       2875.05       3162.50        53.51 o                         
 -13   1   5        233.62        225.38        12.92 o                         
 -12   1   5        221.34        248.66        13.00 o                         
 -11   1   5         16.57         15.19         9.86 o                         
 -10   1   5        882.00        832.47        19.03 o                         
  -9   1   5        700.51        788.90        17.25 o                         
  -8   1   5      23347.85      23045.17       276.28 o                         
  -7   1   5          2.21          4.90         6.34 o                         
  -6   1   5       7432.10       6982.44        87.27 o                         
  -5   1   5       6562.63       7010.79        96.79 o                         
  -4   1   5        768.09        763.05        15.70 o                         
  -3   1   5        715.17        689.10        13.87 o                         
  -2   1   5       9330.29       7293.03       180.76 o                         
  -1   1   5          0.07          3.17         2.83 o                         
   0   1   5        497.46        545.06         8.93 o                         
   1   1   5        131.95        135.79         7.39 o                         
   2   1   5      36404.07      34428.36       803.32 o                         
   3   1   5       1129.79       1134.04        18.29 o                         
   4   1   5      31611.15      30336.96       331.06 o                         
   5   1   5        145.78        144.70         5.36 o                         
   6   1   5       1044.11       1219.03        20.19 o                         
   7   1   5        168.06        161.82         7.36 o                         
   8   1   5        169.46        165.49         8.45 o                         
   9   1   5         37.48         34.99         7.10 o                         
  10   1   5       2702.40       2610.27        41.07 o                         
  11   1   5        117.06        114.67         8.77 o                         
  12   1   5        202.49        224.65        13.30 o                         
  13   1   5          0.44          0.82        11.67 o                         
  14   1   5          9.35         -8.54        14.34 o                         
  15   1   5         11.95          8.81        16.99 o                         
  16   1   5         51.33         32.37        17.53 o                         
  17   1   5          0.22         11.59        20.41 o                         
  18   1   5        307.25        359.20        28.57 o                         
 -18   2   5        160.51        145.22        23.74 o                         
 -17   2   5          0.96        -35.50        26.47 o                         
 -16   2   5        191.09        163.19        22.78 o                         
 -15   2   5         16.59         -2.47        19.33 o                         
 -14   2   5         42.04         43.10        13.44 o                         
 -13   2   5       2170.17       2214.55        34.17 o                         
 -12   2   5        262.30        261.28        17.09 o                         
 -11   2   5        629.93        603.95        16.08 o                         
 -10   2   5       1030.67       1032.53        21.15 o                         
  -9   2   5       7158.69       7279.99       113.94 o                         
  -8   2   5        153.13        123.71         9.26 o                         
  -7   2   5       3884.13       3598.61        48.01 o                         
  -6   2   5          5.25          8.29         6.35 o                         
  -5   2   5      23332.39      21286.70       226.46 o                         
  -4   2   5       6688.58       6439.17        99.81 o                         
  -3   2   5          6.84         14.50         4.83 o                         
  -2   2   5       3135.11       3082.02        40.74 o                         
  -1   2   5        831.97        584.32         9.22 o                         
   0   2   5         52.82         52.98         6.88 o                         
   1   2   5      29942.68      27649.91       507.97 o                         
   2   2   5        289.99        261.33         8.21 o                         
   3   2   5      10344.67       9038.67       101.55 o                         
   4   2   5       3868.51       3857.93        98.02 o                         
   5   2   5      12113.85      11249.52       184.88 o                         
   6   2   5        550.29        492.26         9.54 o                         
   7   2   5         32.04         17.34         7.47 o                         
   8   2   5       1216.05       1289.89        21.17 o                         
   9   2   5       5478.25       5488.27       112.19 o                         
  10   2   5        117.13        111.07        10.85 o                         
  11   2   5      14147.87      15481.96       224.41 o                         
  12   2   5          5.65         19.66        13.24 o                         
  13   2   5       2980.47       3028.78        57.18 o                         
  14   2   5         12.66          4.68        16.85 o                         
  15   2   5         39.84         26.99        18.87 o                         
  16   2   5          0.97         -3.20        17.40 o                         
  17   2   5       1496.47       1656.31        34.29 o                         
  18   2   5          0.35        -15.83        21.79 o                         
 -18   3   5        386.11        405.49        28.33 o                         
 -17   3   5        299.23        294.66        25.24 o                         
 -16   3   5         21.89         11.02        19.91 o                         
 -15   3   5          4.04        -10.51        15.30 o                         
 -14   3   5       4244.71       4475.39        71.90 o                         
 -13   3   5         60.56         60.81        12.95 o                         
 -12   3   5        173.80        210.69        15.61 o                         
 -11   3   5         41.34         28.95        12.34 o                         
 -10   3   5          0.34          5.62         9.03 o                         
  -9   3   5        903.00        934.91        21.89 o                         
  -8   3   5       7820.32       8040.25       107.54 o                         
  -7   3   5        921.99        923.65        18.50 o                         
  -6   3   5       1647.05       1518.51        22.72 o                         
  -5   3   5       7418.86       7876.83        95.84 o                         
  -4   3   5       7122.23       7223.83       114.62 o                         
  -3   3   5       1336.64       1296.47       225.81 o                         
  -2   3   5       4299.96       3212.50        39.06 o                         
  -1   3   5        904.09        986.90        15.22 o                         
   0   3   5       2282.31       1785.63        24.88 o                         
   1   3   5        822.45        895.55        14.10 o                         
   2   3   5      10128.79       8923.55       117.69 o                         
   3   3   5        290.08        303.64         7.86 o                         
   4   3   5       5467.08       4866.34      1072.41 o                         
   5   3   5         34.02         18.59         6.01 o                         
   6   3   5       2436.74       2668.71        41.36 o                         
   7   3   5        252.11        246.54        16.59 o                         
   8   3   5        571.26        573.78        16.11 o                         
   9   3   5        578.47        618.09        23.20 o                         
  10   3   5       2779.25       2750.62        48.18 o                         
  11   3   5          1.08          3.43        11.16 o                         
  12   3   5         73.94         54.67        12.62 o                         
  13   3   5          6.05         -1.29        13.74 o                         
  14   3   5         21.84          7.34        16.82 o                         
  15   3   5         23.72         25.61        17.10 o                         
  16   3   5        161.05        151.36        20.70 o                         
  17   3   5         15.48         15.33        22.88 o                         
 -18   4   5        107.41         71.56        22.86 o                         
 -17   4   5        176.41        138.07        25.21 o                         
 -16   4   5        262.70        221.73        22.39 o                         
 -15   4   5         38.01         -0.42        18.59 o                         
 -14   4   5         18.49         19.49        14.76 o                         
 -13   4   5       5378.34       5510.29       116.45 o                         
 -12   4   5        586.59        620.74        20.66 o                         
 -11   4   5         28.01         27.16        12.71 o                         
 -10   4   5        369.46        370.98        13.91 o                         
  -9   4   5        922.18        820.58        19.15 o                         
  -8   4   5       1812.10       1911.24        32.37 o                         
  -7   4   5       2838.87       2649.30        35.26 o                         
  -6   4   5          1.33          7.13         6.07 o                         
  -5   4   5      13503.34      12030.92       205.77 o                         
  -4   4   5       2427.09       2296.49        29.62 o                         
  -3   4   5       1132.98       1095.89        15.90 o                         
  -2   4   5         72.01         89.82         5.80 o                         
  -1   4   5        768.22        611.63        10.71 o                         
   0   4   5        493.87        527.96        12.38 o                         
   1   4   5      25964.06      23619.76       338.30 o                         
   2   4   5         77.35         90.46         9.69 o                         
   3   4   5      14860.71      13739.20       244.00 o                         
   4   4   5        545.08        484.10        10.25 o                         
   5   4   5       2083.76       2035.71        25.84 o                         
   6   4   5        375.31        362.45        11.14 o                         
   7   4   5       4271.26       4442.91        97.02 o                         
   8   4   5       1726.19       1653.17       283.51 o                         
   9   4   5       2351.65       2382.08        38.20 o                         
  10   4   5         19.53         25.31         9.85 o                         
  11   4   5       4545.74       4840.10        80.88 o                         
  12   4   5          0.40          3.80        13.14 o                         
  13   4   5        998.66        927.83        22.17 o                         
  14   4   5         87.36         77.67        18.36 o                         
  15   4   5        105.85        120.35        21.13 o                         
  16   4   5         40.83         24.79        21.66 o                         
  17   4   5       2294.72       2376.32        58.85 o                         
 -17   5   5        242.46        238.04        23.31 o                         
 -16   5   5         60.58         36.33        20.26 o                         
 -15   5   5         24.47         24.68        19.18 o                         
 -14   5   5       5879.98       6014.12        73.37 o                         
 -13   5   5         21.81         26.56        16.06 o                         
 -12   5   5       1710.70       1795.45        38.44 o                         
 -11   5   5          9.84         16.66        11.47 o                         
 -10   5   5        518.51        551.22        16.56 o                         
  -9   5   5        133.91        125.67        10.62 o                         
  -8   5   5        494.36        490.01        13.16 o                         
  -7   5   5        300.08        294.48         9.11 o                         
  -6   5   5       4374.54       4380.61        65.13 o                         
  -5   5   5        291.72        291.56        10.67 o                         
  -4   5   5       2659.06       3020.16        48.52 o                         
  -3   5   5        144.12        126.57         8.74 o                         
  -2   5   5      15969.15      15894.27       201.66 o                         
  -1   5   5        318.05        312.71         9.17 o                         
   0   5   5       5483.55       5527.14        79.06 o                         
   1   5   5          0.89          1.98         6.54 o                         
   2   5   5      18704.46      18932.69       475.57 o                         
   3   5   5        610.28        635.26        13.71 o                         
   4   5   5       2675.92       2792.26        57.14 o                         
   5   5   5        217.52        249.71         9.58 o                         
   6   5   5        391.85        457.28        11.49 o                         
   7   5   5         21.87         13.39         7.74 o                         
   8   5   5        198.10        197.71        10.22 o                         
   9   5   5        435.82        399.57        17.36 o                         
  10   5   5       1001.55        984.40        24.97 o                         
  11   5   5        937.05        906.39        22.80 o                         
  12   5   5         38.59         32.79        13.22 o                         
  13   5   5         37.80         35.41        16.18 o                         
  14   5   5         36.03         37.04        21.30 o                         
  15   5   5        496.81        479.99        28.29 o                         
  16   5   5          7.42         -5.75        24.23 o                         
  17   5   5         13.89          8.88        27.27 o                         
 -17   6   5         91.54         76.20        25.80 o                         
 -16   6   5         10.32         27.91        24.07 o                         
 -15   6   5         49.05         34.04        18.59 o                         
 -14   6   5          1.96         -7.65        18.85 o                         
 -13   6   5       2897.12       3002.28        55.70 o                         
 -12   6   5         43.00         47.44        14.94 o                         
 -11   6   5         32.75         32.76        13.56 o                         
 -10   6   5         28.78         22.21        10.15 o                         
  -9   6   5       5249.68       5577.72        74.70 o                         
  -8   6   5         32.94         22.43         9.84 o                         
  -7   6   5       1372.38       1307.26        22.46 o                         
  -6   6   5        248.66        267.97        12.54 o                         
  -5   6   5      26156.67      27013.86       667.16 o                         
  -4   6   5       5377.51       5759.70        78.74 o                         
  -3   6   5        673.71        740.38        16.59 o                         
  -2   6   5          9.87         -0.49         6.22 o                         
  -1   6   5       1878.06       1713.86        25.46 o                         
   0   6   5       1697.54       1906.02        60.17 o                         
   1   6   5      25526.76      26136.09       374.40 o                         
   2   6   5        507.90        546.96        13.79 o                         
   3   6   5      13316.67      12762.17       146.53 o                         
   4   6   5        210.69        197.12        12.02 o                         
   5   6   5        127.14        106.47         7.47 o                         
   6   6   5        322.83        337.94        10.94 o                         
   7   6   5       1214.47       1248.78        22.99 o                         
   8   6   5        829.20        875.22        20.41 o                         
   9   6   5        984.76        991.10        33.65 o                         
  10   6   5        263.69        280.42        14.33 o                         
  11   6   5       5735.46       5991.80       108.70 o                         
  12   6   5         69.79         59.98        14.81 o                         
  13   6   5       1029.16       1030.47        36.53 o                         
  14   6   5        100.63        121.02        21.41 o                         
  15   6   5          9.80         24.84        21.95 o                         
  16   6   5         53.17         83.44        22.58 o                         
 -16   7   5         38.61         29.25        22.20 o                         
 -15   7   5          2.50          5.64        18.55 o                         
 -14   7   5       4236.65       4445.64        63.69 o                         
 -13   7   5         16.64         22.86        14.33 o                         
 -12   7   5       1407.40       1406.13        33.96 o                         
 -11   7   5         17.42         28.24        16.37 o                         
 -10   7   5          2.39          3.35        11.44 o                         
  -9   7   5        130.06        134.51        13.68 o                         
  -8   7   5        138.45        107.07        12.67 o                         
  -7   7   5        139.43        123.86        12.71 o                         
  -6   7   5       5517.32       5567.71        93.21 o                         
  -5   7   5        807.36        827.09        18.09 o                         
  -4   7   5        564.47        591.95        12.95 o                         
  -3   7   5        290.15        269.68         9.82 o                         
  -2   7   5      12811.49      13280.83       215.12 o                         
  -1   7   5        837.88        828.75        15.88 o                         
   0   7   5       8217.50       9176.53       135.36 o                         
   1   7   5        891.22        986.22        30.57 o                         
   2   7   5      11406.36      11602.06       138.51 o                         
   3   7   5       2387.82       2478.68        35.03 o                         
   4   7   5          2.83          8.89        10.50 o                         
   5   7   5         22.29          8.85         5.84 o                         
   6   7   5          6.95          8.78         7.01 o                         
   7   7   5        134.24        132.37        10.54 o                         
   8   7   5        299.48        333.33        14.98 o                         
   9   7   5         79.64        104.65        15.17 o                         
  10   7   5       1642.83       1617.58        38.91 o                         
  11   7   5         53.50         60.69        14.67 o                         
  12   7   5         35.05         40.05        17.32 o                         
  13   7   5         32.49         22.33        21.43 o                         
  14   7   5         58.86         58.57        23.03 o                         
  15   7   5         46.67         21.70        26.37 o                         
 -15   8   5         83.95         63.63        23.59 o                         
 -14   8   5         93.67        115.80        21.77 o                         
 -13   8   5       1873.51       1890.74        67.77 o                         
 -12   8   5         36.14         46.27        16.16 o                         
 -11   8   5        152.50        138.55        16.30 o                         
 -10   8   5       1069.88       1052.18        26.60 o                         
  -9   8   5        597.80        638.91        17.91 o                         
  -8   8   5        286.22        293.40        14.36 o                         
  -7   8   5       2192.07       2084.97        35.04 o                         
  -6   8   5        565.48        588.85        18.95 o                         
  -5   8   5       5900.35       6047.33        95.56 o                         
  -4   8   5        747.67        816.98        16.67 o                         
  -3   8   5         57.10         63.54         8.60 o                         
  -2   8   5       4989.30       4941.14        96.60 o                         
  -1   8   5       1814.46       1958.00        35.83 o                         
   0   8   5       2687.36       2688.78        42.82 o                         
   1   8   5       9230.88       9504.85       114.37 o                         
   2   8   5       1149.88       1224.72        23.02 o                         
   3   8   5       7491.34       7785.25       181.90 o                         
   4   8   5       2783.66       2911.02        96.41 o                         
   5   8   5        499.93        455.58        18.39 o                         
   6   8   5         24.57         14.64         8.48 o                         
   7   8   5       2902.02       3075.48        79.96 o                         
   8   8   5       2370.73       2353.70        68.15 o                         
   9   8   5        551.23        504.16        18.80 o                         
  10   8   5         52.86         45.94        16.55 o                         
  11   8   5       2231.01       2300.18        59.95 o                         
  12   8   5         56.98         54.08        17.29 o                         
  13   8   5        463.39        428.94        23.14 o                         
  14   8   5         98.05         79.72        21.55 o                         
  15   8   5         49.38         25.51        27.67 o                         
 -14   9   5       2272.45       2273.82        46.10 o                         
 -13   9   5         25.14         43.88        24.44 o                         
 -12   9   5        157.42        137.01        21.29 o                         
 -11   9   5         23.96          9.88        19.95 o                         
 -10   9   5          5.09         -2.90        14.63 o                         
  -9   9   5        111.25         78.37        14.73 o                         
  -8   9   5       1585.01       1585.29        31.95 o                         
  -7   9   5         16.19         21.66        11.93 o                         
  -6   9   5        135.41        150.25        12.73 o                         
  -5   9   5        151.68        179.14        10.63 o                         
  -4   9   5        771.53        844.10        17.32 o                         
  -3   9   5       1128.00       1146.97        21.22 o                         
  -2   9   5       1805.91       1869.96        48.16 o                         
  -1   9   5        548.82        511.90        18.90 o                         
   0   9   5        723.67        735.66        17.12 o                         
   1   9   5         61.11         79.17         9.76 o                         
   2   9   5       5326.24       5561.87        76.65 o                         
   3   9   5       1091.68       1170.84        37.66 o                         
   4   9   5         74.43        101.28        13.61 o                         
   5   9   5          1.75         -8.53        12.32 o                         
   6   9   5         35.00         30.52        12.43 o                         
   7   9   5          1.13         -0.70         7.59 o                         
   8   9   5        261.21        286.74        14.69 o                         
   9   9   5        561.37        569.76        21.89 o                         
  10   9   5        245.03        244.17        23.54 o                         
  11   9   5         88.30         79.72        19.58 o                         
  12   9   5         13.12         -0.39        17.51 o                         
  13   9   5          9.38         21.88        21.97 o                         
  14   9   5          3.90          2.69        21.36 o                         
 -13  10   5        334.81        338.05        23.62 o                         
 -12  10   5          4.69        -13.29        20.84 o                         
 -11  10   5          4.07          0.19        21.63 o                         
 -10  10   5        821.13        772.86        23.10 o                         
  -9  10   5         70.37         68.15        16.86 o                         
  -8  10   5        171.03        153.82        15.50 o                         
  -7  10   5        557.84        446.14        16.78 o                         
  -6  10   5         66.94         77.37        13.58 o                         
  -5  10   5       3046.21       3072.10        51.23 o                         
  -4  10   5       1433.41       1633.65        32.81 o                         
  -3  10   5        397.86        455.01        14.52 o                         
  -2  10   5        175.04        185.26        12.98 o                         
  -1  10   5        634.05        593.98        24.30 o                         
   0  10   5         45.06         60.10        13.91 o                         
   1  10   5       4304.48       4503.32        63.63 o                         
   2  10   5        111.58        134.02        11.67 o                         
   3  10   5         19.87         26.33        12.92 o                         
   4  10   5         21.43         -0.28        15.08 o                         
   5  10   5        847.76        833.35        30.73 o                         
   6  10   5        108.17         72.11        17.09 o                         
   7  10   5        772.69        814.35        22.73 o                         
   8  10   5        377.62        375.36        19.78 o                         
   9  10   5        465.47        420.48        30.75 o                         
  10  10   5        171.32        136.91        21.36 o                         
  11  10   5       1380.12       1328.58        61.58 o                         
  12  10   5        172.21        147.08        24.74 o                         
  13  10   5        111.51         84.90        29.52 o                         
 -12  11   5         17.36         18.46        24.98 o                         
 -11  11   5         51.00         48.47        18.55 o                         
 -10  11   5        100.76         95.05        19.71 o                         
  -9  11   5         50.54         30.17        21.36 o                         
  -8  11   5       1054.36       1023.40        25.34 o                         
  -7  11   5         47.07         62.35        16.59 o                         
  -6  11   5          7.63         -7.47        15.05 o                         
  -5  11   5          1.14          1.71        14.14 o                         
  -4  11   5       1531.35       1505.53        27.08 o                         
  -3  11   5       1525.56       1595.22        48.16 o                         
  -2  11   5        398.89        412.21        15.81 o                         
  -1  11   5        341.23        311.55        18.62 o                         
   0  11   5         28.77         10.48        15.35 o                         
   1  11   5        375.01        365.15        20.07 o                         
   2  11   5       3788.05       4146.16       107.14 o                         
   3  11   5        198.05        208.97        17.89 o                         
   4  11   5          9.87         23.39        12.90 o                         
   5  11   5         12.12         30.26        15.22 o                         
   6  11   5         30.17         24.57        19.56 o                         
   7  11   5        381.83        324.64        21.33 o                         
   8  11   5        408.11        416.45        40.01 o                         
   9  11   5        960.48        928.21        35.04 o                         
  10  11   5        163.08        127.17        15.26 o                         
  11  11   5        162.58        163.56        22.48 o                         
 -10  12   5        157.79        162.76        30.30 o                         
  -9  12   5         52.04         61.68        20.25 o                         
  -8  12   5         99.25         57.74        20.54 o                         
  -7  12   5        253.54        235.78        16.91 o                         
  -6  12   5        540.01        510.74        19.65 o                         
  -5  12   5       1625.12       1604.16        36.07 o                         
  -4  12   5       1447.02       1502.41        29.72 o                         
  -3  12   5        447.14        457.03        16.89 o                         
  -2  12   5        224.71        210.18        16.15 o                         
  -1  12   5         84.45         76.62        15.93 o                         
   0  12   5         12.11          9.11        14.84 o                         
   1  12   5       1536.32       1571.82        34.56 o                         
   2  12   5        260.69        272.58        16.91 o                         
   3  12   5        316.20        305.52        23.58 o                         
   4  12   5        142.16        156.88        15.35 o                         
   5  12   5        712.88        660.46        27.51 o                         
   6  12   5          1.79         -8.69        24.89 o                         
   7  12   5        305.69        299.56        27.69 o                         
   8  12   5        523.86        531.14        32.43 o                         
   9  12   5        334.67        299.84        33.12 o                         
  -7  13   5         81.21         56.97        20.26 o                         
  -6  13   5        278.29        245.93        26.32 o                         
  -5  13   5        275.63        268.96        20.77 o                         
  -4  13   5        426.60        403.80        19.60 o                         
  -3  13   5          9.73         21.24        17.43 o                         
  -2  13   5        969.95        946.58        30.09 o                         
  -1  13   5        125.39         97.66        20.07 o                         
   0  13   5          1.04         -2.01        17.93 o                         
   1  13   5          8.55          3.24        22.88 o                         
   2  13   5       2097.63       2205.52        41.35 o                         
   3  13   5        467.11        445.19        46.95 o                         
   4  13   5         55.74         66.97        21.78 o                         
   5  13   5         37.90         21.61        22.70 o                         
   6  13   5         27.47         16.38        23.03 o                         
   7  13   5         48.32         55.11        31.57 o                         
  -3  14   5         14.76         -8.58        19.63 o                         
  -2  14   5          8.63         20.48        18.73 o                         
  -1  14   5        326.03        325.58        23.27 o                         
   0  14   5          6.42          8.31        23.56 o                         
   1  14   5        723.89        783.42        47.90 o                         
   2  14   5         14.84         -9.46        20.70 o                         
   3  14   5        397.95        410.41        26.84 o                         
 -18   0   6        540.26        637.69        58.61 o                         
 -16   0   6          0.63         -9.61        21.57 o                         
 -14   0   6          0.73          5.02        21.68 o                         
 -12   0   6       2090.66       2275.49        49.18 o                         
 -10   0   6        211.39        190.54        18.24 o                         
  -8   0   6       6759.30       6634.57       174.84 o                         
  -6   0   6      25945.78      24664.98       405.04 o                         
  -4   0   6       3043.49       3581.57        76.94 o                         
  -2   0   6      18901.43      16994.07       228.50 o                         
   0   0   6        214.91        161.48         6.36 o                         
   2   0   6         13.95         27.12         5.67 o                         
   4   0   6      10781.90      11379.48       191.32 o                         
   6   0   6       5345.22       5210.34       105.27 o                         
   8   0   6         68.80        137.11        15.57 o                         
  10   0   6       7123.37       7017.43       258.34 o                         
  12   0   6        712.50        780.43        28.70 o                         
  14   0   6        186.07        196.92        25.05 o                         
  16   0   6       1003.17       1073.74        46.75 o                         
  18   0   6         24.13          9.65        32.88 o                         
 -18   1   6          0.02          5.85        20.22 o                         
 -17   1   6       1798.52       1879.27        47.45 o                         
 -16   1   6        145.30        128.21        16.35 o                         
 -15   1   6         71.27         59.35        16.01 o                         
 -14   1   6          9.28         11.61        13.48 o                         
 -13   1   6        263.06        229.57        16.30 o                         
 -12   1   6        195.17        261.30        22.69 o                         
 -11   1   6       3476.21       3578.23        49.48 o                         
 -10   1   6         10.69         13.10         8.18 o                         
  -9   1   6      14259.17      13746.27       293.58 o                         
  -8   1   6         64.91         58.55         7.84 o                         
  -7   1   6        188.08        182.15         8.11 o                         
  -6   1   6         55.20         46.60         7.66 o                         
  -5   1   6       4954.76       5475.33        71.33 o                         
  -4   1   6         23.72         19.67         5.00 o                         
  -3   1   6      10610.12       8834.69       185.49 o                         
  -2   1   6       7798.16       7414.68       188.80 o                         
  -1   1   6      43664.98      39411.12      1257.95 o                         
   0   1   6       1134.33       1159.61        17.93 o                         
   1   1   6         51.29         30.30         4.28 o                         
   2   1   6       4400.74       4582.36        76.56 o                         
   3   1   6       5046.58       4628.95        57.69 o                         
   4   1   6        751.13        853.40        13.38 o                         
   5   1   6       8901.53       8591.33        87.18 o                         
   6   1   6          2.71          8.57         5.77 o                         
   7   1   6      44345.07      45097.60       466.61 o                         
   8   1   6        945.87        992.59        18.86 o                         
   9   1   6       7789.86       8124.15        90.12 o                         
  10   1   6        642.31        650.22        16.31 o                         
  11   1   6         25.61         11.96        11.34 o                         
  12   1   6         46.07         41.02        11.97 o                         
  13   1   6       4654.42       4864.68        76.09 o                         
  14   1   6         72.70         62.07        12.99 o                         
  15   1   6         84.58         96.03        21.17 o                         
  16   1   6          1.60          6.02        15.34 o                         
  17   1   6        353.82        289.75        25.09 o                         
  18   1   6          0.14         19.45        24.92 o                         
 -18   2   6        942.37       1052.59        33.93 o                         
 -17   2   6         10.70         27.64        21.85 o                         
 -16   2   6          1.06          9.60        20.04 o                         
 -15   2   6        167.58        143.46        16.31 o                         
 -14   2   6        460.53        504.68        19.26 o                         
 -13   2   6        226.16        262.20        15.96 o                         
 -12   2   6        891.19        969.36        22.31 o                         
 -11   2   6        260.36        263.98        12.08 o                         
 -10   2   6       1077.07       1149.61        20.07 o                         
  -9   2   6        126.52        131.65         9.14 o                         
  -8   2   6       9388.26       9160.09       105.93 o                         
  -7   2   6       1103.98       1066.62        19.36 o                         
  -6   2   6      19980.50      18903.15       272.73 o                         
  -5   2   6       2564.62       2895.29        72.97 o                         
  -4   2   6        363.73        279.89         8.27 o                         
  -3   2   6       9879.71       9952.73       363.94 o                         
  -2   2   6       6826.72       5874.64        86.44 o                         
  -1   2   6         35.21         21.67         4.13 o                         
   0   2   6       1984.41       2178.61        30.58 o                         
   1   2   6        557.70        600.64        20.11 o                         
   2   2   6        235.34        247.53         6.89 o                         
   3   2   6       5526.05       6142.58        74.22 o                         
   4   2   6        758.50        952.11        24.01 o                         
   5   2   6       3716.52       3734.04        42.17 o                         
   6   2   6        608.12        738.62        13.78 o                         
   7   2   6        152.32        161.12         9.42 o                         
   8   2   6       2914.93       2762.68        38.78 o                         
   9   2   6        228.81        217.80        12.15 o                         
  10   2   6        253.90        218.50        11.44 o                         
  11   2   6         56.73         59.13        12.14 o                         
  12   2   6          2.44         -2.74        11.73 o                         
  13   2   6          0.07          5.70        11.56 o                         
  14   2   6        782.75        778.69        20.61 o                         
  15   2   6          7.92         16.79        17.83 o                         
  16   2   6        220.25        261.50        22.17 o                         
  17   2   6          9.45         13.03        21.26 o                         
 -18   3   6         56.77         61.72        28.36 o                         
 -17   3   6       2078.88       2087.61        57.66 o                         
 -16   3   6         43.94         46.20        17.96 o                         
 -15   3   6         12.61         19.69        14.26 o                         
 -14   3   6        588.87        617.50        22.20 o                         
 -13   3   6        287.96        267.27        16.68 o                         
 -12   3   6          3.17          8.55        14.65 o                         
 -11   3   6        695.07        678.94        21.06 o                         
 -10   3   6          2.13          4.61         8.44 o                         
  -9   3   6      17882.34      18280.66       223.22 o                         
  -8   3   6        429.66        469.73        12.04 o                         
  -7   3   6        198.48        216.08        10.32 o                         
  -6   3   6        275.69        299.35        10.97 o                         
  -5   3   6       1848.97       1979.80        25.33 o                         
  -4   3   6        583.40        668.04        14.18 o                         
  -3   3   6       7561.35       6562.98        85.57 o                         
  -2   3   6      10930.66      11384.05       137.31 o                         
  -1   3   6       4665.31       3144.54        40.45 o                         
   0   3   6       6066.81       6226.03       160.87 o                         
   1   3   6       1320.87       1515.69        31.62 o                         
   2   3   6       7436.47       7867.82       143.76 o                         
   3   3   6       4019.52       3676.68        52.85 o                         
   4   3   6         24.99          5.71         6.27 o                         
   5   3   6       1216.50       1038.76        30.20 o                         
   6   3   6       1494.61       1430.44        25.69 o                         
   7   3   6      32180.67      31524.89       661.02 o                         
   8   3   6        583.29        554.08        16.79 o                         
   9   3   6       4135.14       4468.75       133.46 o                         
  10   3   6         96.48         87.18        13.16 o                         
  11   3   6        250.75        204.10        18.71 o                         
  12   3   6        410.02        415.39        16.62 o                         
  13   3   6       3329.59       3459.47        80.86 o                         
  14   3   6          0.01         -3.72        16.11 o                         
  15   3   6         61.71         61.99        18.60 o                         
  16   3   6         93.46        101.03        21.45 o                         
  17   3   6         73.85         23.03        23.09 o                         
 -18   4   6        999.29       1051.79        37.43 o                         
 -17   4   6         59.23         63.99        22.47 o                         
 -16   4   6          1.62          5.59        18.64 o                         
 -15   4   6        220.08        221.78        18.91 o                         
 -14   4   6        432.87        484.26        32.14 o                         
 -13   4   6        140.94        136.63        15.20 o                         
 -12   4   6       1352.81       1493.04        29.74 o                         
 -11   4   6        341.56        375.16        14.65 o                         
 -10   4   6         22.53         27.42        10.68 o                         
  -9   4   6         39.67         52.16         7.37 o                         
  -8   4   6       2447.50       2362.10        32.89 o                         
  -7   4   6        182.36        190.49         9.93 o                         
  -6   4   6      21214.24      21170.97       284.36 o                         
  -5   4   6         26.99         24.85         6.97 o                         
  -4   4   6       3958.15       4104.97        85.22 o                         
  -3   4   6       6843.76       7517.45        85.54 o                         
  -2   4   6       5359.19       5018.96        84.59 o                         
  -1   4   6       2432.89       2384.12        37.74 o                         
   0   4   6       1774.61       2079.69        37.00 o                         
   1   4   6       3666.60       3790.63        82.12 o                         
   2   4   6        507.77        560.78        10.42 o                         
   3   4   6          8.36          5.96         7.21 o                         
   4   4   6       1428.59       1671.67        26.70 o                         
   5   4   6        511.85        531.22        14.13 o                         
   6   4   6         25.20         28.06         8.65 o                         
   7   4   6        127.76        135.44        30.95 o                         
   8   4   6       1682.36       1592.68        39.98 o                         
   9   4   6        505.70        542.23        15.85 o                         
  10   4   6        299.33        247.61        14.97 o                         
  11   4   6        695.81        691.98        19.82 o                         
  12   4   6         56.11         49.95        15.28 o                         
  13   4   6          2.99         14.92        14.52 o                         
  14   4   6        519.88        591.70        29.23 o                         
  15   4   6         62.53         51.57        20.98 o                         
  16   4   6        575.64        634.73        29.12 o                         
  17   4   6         90.85         71.42        24.09 o                         
 -17   5   6       1324.19       1303.94        54.06 o                         
 -16   5   6          3.95         16.25        18.12 o                         
 -15   5   6          1.07         19.67        19.91 o                         
 -14   5   6        944.80        995.59        29.69 o                         
 -13   5   6        678.98        614.26        23.24 o                         
 -12   5   6         39.19         45.38        14.42 o                         
 -11   5   6       1831.41       1995.36        34.06 o                         
 -10   5   6         15.17         11.84        10.47 o                         
  -9   5   6      14134.46      14371.72       190.41 o                         
  -8   5   6       1317.34       1406.66        25.22 o                         
  -7   5   6        111.07        125.16         9.85 o                         
  -6   5   6        124.80        117.70         8.75 o                         
  -5   5   6         11.51         26.20         7.57 o                         
  -4   5   6       4561.34       4864.50        61.76 o                         
  -3   5   6      10456.59      10381.04       129.35 o                         
  -2   5   6        576.82        562.59        12.13 o                         
  -1   5   6      26468.20      26327.54       305.92 o                         
   0   5   6        216.30        236.98        14.34 o                         
   1   5   6        633.22        700.51        16.30 o                         
   2   5   6        448.52        442.79        21.69 o                         
   3   5   6      18324.30      18835.08       226.59 o                         
   4   5   6       3035.84       3122.24        52.51 o                         
   5   5   6       7689.43       7517.07        89.85 o                         
   6   5   6         44.57         46.20         6.84 o                         
   7   5   6      11325.40      11112.47       251.70 o                         
   8   5   6        561.26        547.00        21.74 o                         
   9   5   6       5552.40       5729.86        84.02 o                         
  10   5   6         31.09         51.10        14.74 o                         
  11   5   6         14.05         16.30        15.46 o                         
  12   5   6        472.84        472.99        25.87 o                         
  13   5   6       2369.22       2443.20        51.25 o                         
  14   5   6        220.93        148.60        23.77 o                         
  15   5   6         46.17         56.11        21.29 o                         
  16   5   6        206.06        179.27        21.85 o                         
 -17   6   6          0.83         -9.83        23.89 o                         
 -16   6   6         90.56         61.11        26.44 o                         
 -15   6   6         83.17        100.80        19.82 o                         
 -14   6   6          9.80          8.54        17.39 o                         
 -13   6   6       1026.74       1014.43        29.83 o                         
 -12   6   6       1097.38       1228.10        29.86 o                         
 -11   6   6         11.88          6.84        12.18 o                         
 -10   6   6         48.61         50.66        13.51 o                         
  -9   6   6       1715.58       1710.46        27.05 o                         
  -8   6   6        124.77        127.88        12.00 o                         
  -7   6   6        266.50        276.63        11.36 o                         
  -6   6   6       4895.93       4978.30        58.22 o                         
  -5   6   6        365.75        394.15        13.56 o                         
  -4   6   6       2067.19       2311.11        30.95 o                         
  -3   6   6          1.92          1.54         6.88 o                         
  -2   6   6      18913.92      19381.67       270.42 o                         
  -1   6   6       2213.05       2191.52        54.58 o                         
   0   6   6       4445.80       4634.62        92.72 o                         
   1   6   6        149.14        154.89        10.02 o                         
   2   6   6        252.76        310.53        10.66 o                         
   3   6   6        723.51        727.47        17.85 o                         
   4   6   6        625.78        698.62        22.76 o                         
   5   6   6         45.21         40.71         6.26 o                         
   6   6   6       1527.02       1495.87        25.94 o                         
   7   6   6       1476.76       1481.61        27.23 o                         
   8   6   6       2819.62       2715.70        65.41 o                         
   9   6   6        566.54        573.98        20.18 o                         
  10   6   6       1134.39       1189.55        32.47 o                         
  11   6   6       1001.01        978.99        41.12 o                         
  12   6   6         36.61         38.44        16.74 o                         
  13   6   6        371.65        378.70        24.34 o                         
  14   6   6        379.75        414.55        22.93 o                         
  15   6   6        113.79         93.34        30.43 o                         
  16   6   6        210.76        276.72        25.07 o                         
 -16   7   6         73.28         69.18        22.99 o                         
 -15   7   6         15.29         44.67        19.78 o                         
 -14   7   6        977.76        908.97        49.63 o                         
 -13   7   6        738.40        715.08        46.50 o                         
 -12   7   6        265.94        293.34        20.62 o                         
 -11   7   6        410.97        411.39        16.15 o                         
 -10   7   6         19.96         13.40        14.76 o                         
  -9   7   6       6020.05       5994.85        89.60 o                         
  -8   7   6         83.75         90.93        19.57 o                         
  -7   7   6       1753.24       1812.20        24.74 o                         
  -6   7   6        580.80        601.25        20.61 o                         
  -5   7   6        795.98        859.14        16.81 o                         
  -4   7   6        803.24        871.36        22.02 o                         
  -3   7   6      12301.06      12515.51       160.30 o                         
  -2   7   6       1639.24       1702.55        29.18 o                         
  -1   7   6      15244.66      15217.85       185.94 o                         
   0   7   6         13.87         25.74         8.27 o                         
   1   7   6        129.84        151.08        11.82 o                         
   2   7   6       3374.57       3263.63        49.56 o                         
   3   7   6       4798.72       5296.32        81.55 o                         
   4   7   6       1837.88       1945.84        40.16 o                         
   5   7   6       2096.71       2130.39        55.06 o                         
   6   7   6        202.07        187.01         9.94 o                         
   7   7   6       9876.71       9825.44       122.69 o                         
   8   7   6        157.57        144.74        10.21 o                         
   9   7   6       2792.97       2972.05        53.45 o                         
  10   7   6          5.69         -3.79        13.18 o                         
  11   7   6         26.85         22.20        17.67 o                         
  12   7   6        295.57        344.58        22.65 o                         
  13   7   6       1624.45       1619.17        35.82 o                         
  14   7   6         15.41         12.02        21.17 o                         
  15   7   6          9.53          9.43        23.38 o                         
 -15   8   6         31.89         23.34        23.13 o                         
 -14   8   6          8.05          2.58        18.62 o                         
 -13   8   6         22.89         19.29        18.81 o                         
 -12   8   6       1260.40       1286.95        27.30 o                         
 -11   8   6         39.62         71.32        16.19 o                         
 -10   8   6        143.62        154.58        15.82 o                         
  -9   8   6        249.04        221.94        16.21 o                         
  -8   8   6        187.34        217.10        12.53 o                         
  -7   8   6          0.23          7.67        10.88 o                         
  -6   8   6       3353.67       3553.74        75.28 o                         
  -5   8   6        101.38         93.08        10.08 o                         
  -4   8   6       2476.31       2805.07        36.38 o                         
  -3   8   6         19.89         17.19        11.06 o                         
  -2   8   6       9528.95       9891.00       241.68 o                         
  -1   8   6       6227.09       6363.82        80.49 o                         
   0   8   6        603.70        617.90        28.00 o                         
   1   8   6         28.56         14.01         9.68 o                         
   2   8   6        416.28        483.47        15.96 o                         
   3   8   6          0.25         -4.06        11.58 o                         
   4   8   6         83.86         76.02        11.32 o                         
   5   8   6        119.21        105.84        14.70 o                         
   6   8   6        234.34        188.98        64.43 o                         
   7   8   6        281.09        262.14        12.42 o                         
   8   8   6       1407.61       1384.24        25.52 o                         
   9   8   6        168.72        178.61        15.08 o                         
  10   8   6        195.68        203.22        22.57 o                         
  11   8   6        479.88        483.97        22.27 o                         
  12   8   6         24.90         36.37        17.34 o                         
  13   8   6         47.61         38.93        23.49 o                         
  14   8   6        380.77        369.82        25.02 o                         
 -14   9   6        661.59        670.22        27.83 o                         
 -13   9   6         45.58         58.06        17.09 o                         
 -12   9   6         70.04         75.95        20.30 o                         
 -11   9   6        315.41        296.43        19.62 o                         
 -10   9   6        203.37        197.70        16.65 o                         
  -9   9   6       2757.17       2739.67        43.49 o                         
  -8   9   6        201.80        209.49        44.05 o                         
  -7   9   6         19.67         27.86        14.32 o                         
  -6   9   6       1019.49       1015.82        25.52 o                         
  -5   9   6        534.58        507.62        19.27 o                         
  -4   9   6        213.83        231.76        12.43 o                         
  -3   9   6       2565.95       2634.14        41.89 o                         
  -2   9   6       1684.73       1747.37        26.33 o                         
  -1   9   6       4216.21       4246.77        51.83 o                         
   0   9   6         27.99         30.24        13.21 o                         
   1   9   6         49.05         55.90        17.84 o                         
   2   9   6       1677.93       1693.00        30.28 o                         
   3   9   6       4929.62       5290.58        66.49 o                         
   4   9   6        338.03        385.10        17.48 o                         
   5   9   6        131.37        128.63        13.28 o                         
   6   9   6         62.95         38.96        15.18 o                         
   7   9   6       4663.50       4525.60        79.00 o                         
   8   9   6         13.37          5.32         9.34 o                         
   9   9   6       1281.24       1249.72        34.07 o                         
  10   9   6         35.89         33.63        17.99 o                         
  11   9   6         89.41         82.46        24.03 o                         
  12   9   6        410.60        414.40        20.34 o                         
  13   9   6        845.04        854.96        44.75 o                         
 -13  10   6        133.48        131.56        23.08 o                         
 -12  10   6        312.71        299.18        22.82 o                         
 -11  10   6        185.75        149.76        20.11 o                         
 -10  10   6         72.13         89.84        22.53 o                         
  -9  10   6        808.13        738.51       132.23 o                         
  -8  10   6       2125.39       2235.59       101.24 o                         
  -7  10   6         60.98         44.53        12.84 o                         
  -6  10   6       4271.08       4191.22        57.70 o                         
  -5  10   6        588.28        638.30        32.61 o                         
  -4  10   6        441.64        477.70        16.64 o                         
  -3  10   6        759.86        771.69        19.16 o                         
  -2  10   6       1622.48       1805.91        29.03 o                         
  -1  10   6        755.89        759.16        25.85 o                         
   0  10   6         53.77         54.84        14.45 o                         
   1  10   6        866.79        862.35        23.13 o                         
   2  10   6          3.91          6.94        13.49 o                         
   3  10   6          2.20         -0.02        15.25 o                         
   4  10   6        271.22        311.07        17.18 o                         
   5  10   6        840.36        875.40        26.17 o                         
   6  10   6        281.84        325.28        18.91 o                         
   7  10   6          2.03          0.19        19.75 o                         
   8  10   6       1091.88        995.76        31.37 o                         
   9  10   6         16.13         22.66        19.56 o                         
  10  10   6        160.04        166.58        18.03 o                         
  11  10   6        126.27        137.92        21.89 o                         
  12  10   6          1.83          2.87        20.62 o                         
 -11  11   6         13.05          4.81        21.90 o                         
 -10  11   6         66.58         63.41        18.89 o                         
  -9  11   6       1123.25       1060.97        31.16 o                         
  -8  11   6        550.97        516.12        25.70 o                         
  -7  11   6         57.86         66.61        14.46 o                         
  -6  11   6         16.53         12.34        15.69 o                         
  -5  11   6        240.74        202.09        15.05 o                         
  -4  11   6        408.28        410.02        17.84 o                         
  -3  11   6        592.20        586.92        19.08 o                         
  -2  11   6         64.85        104.79        20.09 o                         
  -1  11   6       2837.41       2776.08        46.06 o                         
   0  11   6          0.42         -5.99        15.72 o                         
   1  11   6        701.81        777.71        21.72 o                         
   2  11   6       1246.42       1188.55        27.93 o                         
   3  11   6       2966.50       3007.67        57.23 o                         
   4  11   6       1601.09       1655.98        51.37 o                         
   5  11   6         47.57         51.73        16.71 o                         
   6  11   6        252.58        248.32        17.80 o                         
   7  11   6       1951.35       1908.12        45.64 o                         
   8  11   6        107.00         99.62        27.60 o                         
   9  11   6        420.52        392.94        26.61 o                         
  10  11   6        108.00         85.84        28.14 o                         
  11  11   6          6.15          0.30        23.64 o                         
 -10  12   6         11.75         25.16        28.04 o                         
  -9  12   6        390.38        385.78        24.25 o                         
  -8  12   6       1488.19       1543.12        39.37 o                         
  -7  12   6         56.83         56.67        22.16 o                         
  -6  12   6       1007.23        978.99        28.57 o                         
  -5  12   6         74.51        110.60        18.91 o                         
  -4  12   6        229.19        222.78        20.29 o                         
  -3  12   6        180.87        164.03        16.54 o                         
  -2  12   6       1700.62       1906.16        68.48 o                         
  -1  12   6        708.01        699.26        21.09 o                         
   0  12   6         36.10         29.71        15.87 o                         
   1  12   6        156.62        129.52        17.79 o                         
   2  12   6         38.22         55.90        16.92 o                         
   3  12   6          1.90         -2.57        15.54 o                         
   4  12   6        843.74        891.94        35.87 o                         
   5  12   6        151.63        172.97        24.57 o                         
   6  12   6        303.91        318.64        25.66 o                         
   7  12   6          2.70          1.64        23.09 o                         
   8  12   6        176.57        160.16        30.57 o                         
   9  12   6          6.34         16.14        24.77 o                         
  -7  13   6         25.29          8.77        22.56 o                         
  -6  13   6          5.22         31.49        25.20 o                         
  -5  13   6          3.94         15.09        20.40 o                         
  -4  13   6          3.21          5.88        19.55 o                         
  -3  13   6        838.88        834.05        28.33 o                         
  -2  13   6        432.21        439.62        22.33 o                         
  -1  13   6       1113.75       1160.01        32.41 o                         
   0  13   6        209.31        211.18        20.20 o                         
   1  13   6        143.90        116.65        21.91 o                         
   2  13   6         47.92         54.51        23.09 o                         
   3  13   6        519.59        571.47        24.62 o                         
   4  13   6        673.28        645.62        27.88 o                         
   5  13   6          6.75          3.96        25.73 o                         
   6  13   6         20.70          9.09        22.10 o                         
  -2  14   6        960.45        994.58        33.15 o                         
  -1  14   6       1337.99       1311.70        51.70 o                         
   0  14   6        136.93        121.01        23.63 o                         
   1  14   6         51.23         33.29        27.37 o                         
   2  14   6          2.03          3.41        23.29 o                         
 -17   0   7         98.96        163.31        27.36 o                         
 -15   0   7        265.71        299.47        24.05 o                         
 -13   0   7       2536.84       2516.14        56.95 o                         
 -11   0   7       1520.54       1499.27        55.66 o                         
  -9   0   7       3722.46       3937.07        77.11 o                         
  -7   0   7      10707.25      10449.89       147.18 o                         
  -5   0   7      36951.69      34868.20       519.37 o                         
  -3   0   7        753.37        821.05        17.93 o                         
  -1   0   7      24801.96      21810.30       417.79 o                         
   1   0   7       2523.19       2517.29        36.84 o                         
   3   0   7      46926.84      45247.05      1195.42 o                         
   5   0   7      14231.32      14901.48       254.50 o                         
   7   0   7       1054.78       1092.52        50.42 o                         
   9   0   7       5701.51       5877.85       109.04 o                         
  11   0   7       1144.80       1268.95        28.93 o                         
  13   0   7          9.39         11.03        16.95 o                         
  15   0   7       2988.21       3257.59        82.54 o                         
  17   0   7         40.89         26.38        29.69 o                         
 -18   1   7         86.12        107.94        21.75 o                         
 -17   1   7         62.87         45.67        23.06 o                         
 -16   1   7       1107.72       1162.77        30.20 o                         
 -15   1   7        123.74        119.75        14.79 o                         
 -14   1   7        449.22        376.73        19.81 o                         
 -13   1   7         39.34         45.69        12.38 o                         
 -12   1   7       2568.64       2502.38        39.03 o                         
 -11   1   7        317.28        347.10        15.70 o                         
 -10   1   7       5122.64       5541.40        65.58 o                         
  -9   1   7        114.30        101.41         8.69 o                         
  -8   1   7       2240.89       2386.25        35.91 o                         
  -7   1   7        881.00        799.12        45.19 o                         
  -6   1   7       1586.30       1660.86        36.24 o                         
  -5   1   7       1125.01       1266.15        17.85 o                         
  -4   1   7         30.44         36.78         5.50 o                         
  -3   1   7      17577.54      17668.03       350.66 o                         
  -2   1   7       1142.07       1106.30        24.34 o                         
  -1   1   7          0.40         -1.23         5.84 o                         
   0   1   7      16890.86      16414.59       182.85 o                         
   1   1   7       7898.52       7993.48        92.81 o                         
   2   1   7       2293.61       2691.28        28.15 o                         
   3   1   7       2308.29       2616.69        29.95 o                         
   4   1   7      11457.53       9672.29       111.46 o                         
   5   1   7        404.78        437.22         9.68 o                         
   6   1   7       7299.22       7081.16        82.77 o                         
   7   1   7        882.89        951.46        18.14 o                         
   8   1   7        496.53        410.06        13.00 o                         
   9   1   7         61.03         43.79         7.93 o                         
  10   1   7        418.44        462.14        13.06 o                         
  11   1   7        144.67        139.22        10.33 o                         
  12   1   7        638.30        659.80        18.28 o                         
  13   1   7          1.36         -6.82        12.65 o                         
  14   1   7        241.94        224.89        20.31 o                         
  15   1   7         43.59         38.11        15.14 o                         
  16   1   7          2.45          5.25        20.62 o                         
  17   1   7          1.92         12.83        20.77 o                         
 -18   2   7          1.47        -12.11        24.99 o                         
 -17   2   7         88.36         59.79        20.56 o                         
 -16   2   7          4.07         -0.40        16.11 o                         
 -15   2   7         18.41         36.61        16.67 o                         
 -14   2   7         57.78         63.65        14.21 o                         
 -13   2   7       5301.90       5370.33        68.19 o                         
 -12   2   7        588.68        645.41        19.46 o                         
 -11   2   7        861.73        892.80        19.04 o                         
 -10   2   7        111.03        117.25         9.73 o                         
  -9   2   7       8360.40       8619.54       110.97 o                         
  -8   2   7        464.60        558.75        15.59 o                         
  -7   2   7       2369.66       2156.33        31.82 o                         
  -6   2   7       5916.43       6367.00       152.74 o                         
  -5   2   7      11686.71      10189.13       215.41 o                         
  -4   2   7        885.10        925.71        20.91 o                         
  -3   2   7       1511.25       1658.10        24.54 o                         
  -2   2   7       1057.39       1112.61        20.41 o                         
  -1   2   7      15416.11      12945.66       207.51 o                         
   0   2   7        391.75        420.84         9.58 o                         
   1   2   7        856.93        856.20        12.82 o                         
   2   2   7       8059.37       8203.12        84.56 o                         
   3   2   7      32390.57      29922.42       656.10 o                         
   4   2   7         63.39         69.81         6.04 o                         
   5   2   7      20176.15      20103.15       238.70 o                         
   6   2   7       2209.93       2331.74        53.03 o                         
   7   2   7       1965.67       1877.53        26.47 o                         
   8   2   7       1307.28       1420.68        27.94 o                         
   9   2   7       3185.76       3380.68        60.26 o                         
  10   2   7        164.52        157.37        10.64 o                         
  11   2   7        542.28        562.87        22.21 o                         
  12   2   7         52.85         60.60        12.58 o                         
  13   2   7         39.16         27.95        13.95 o                         
  14   2   7        241.10        241.42        35.35 o                         
  15   2   7       2611.65       2738.39        50.57 o                         
  16   2   7          0.55          5.47        18.72 o                         
  17   2   7        109.36        106.02        24.37 o                         
 -18   3   7        183.02        201.84        26.16 o                         
 -17   3   7          5.72         -1.25        26.27 o                         
 -16   3   7       1009.56       1110.40        30.14 o                         
 -15   3   7          6.28         -5.83        16.51 o                         
 -14   3   7        207.27        229.08        16.97 o                         
 -13   3   7        235.04        231.35        15.05 o                         
 -12   3   7       1349.16       1299.37        42.11 o                         
 -11   3   7        764.56        735.07        19.24 o                         
 -10   3   7       5487.60       5558.29        68.40 o                         
  -9   3   7        502.59        481.03        17.54 o                         
  -8   3   7       4061.16       4371.46        56.10 o                         
  -7   3   7        216.47        233.24         9.44 o                         
  -6   3   7       2741.30       2858.13        35.78 o                         
  -5   3   7        434.88        465.20        16.26 o                         
  -4   3   7        653.09        700.83        14.18 o                         
  -3   3   7       5729.11       6192.61       127.98 o                         
  -2   3   7         86.47        115.75         6.49 o                         
  -1   3   7       1220.66       1181.90        18.73 o                         
   0   3   7       4433.37       4155.65        55.44 o                         
   1   3   7      14526.21      14733.75       276.61 o                         
   2   3   7       2244.68       2141.99        46.87 o                         
   3   3   7        610.13        697.43        23.61 o                         
   4   3   7      19147.98      18789.16       238.65 o                         
   5   3   7         38.62         50.41         5.79 o                         
   6   3   7        202.44        211.71         9.81 o                         
   7   3   7        178.89        148.63        10.76 o                         
   8   3   7         17.08         14.48         8.05 o                         
   9   3   7         24.31         18.17         6.80 o                         
  10   3   7        775.17        766.46        33.70 o                         
  11   3   7         20.87         18.57        12.19 o                         
  12   3   7       2158.71       2264.36        37.30 o                         
  13   3   7        114.30        117.57        14.94 o                         
  14   3   7        109.25         85.11        17.11 o                         
  15   3   7         46.64         11.16        20.06 o                         
  16   3   7         80.80         66.37        21.35 o                         
  17   3   7          0.89        -16.86        24.37 o                         
 -17   4   7         29.23         34.09        23.01 o                         
 -16   4   7         11.39         28.72        19.15 o                         
 -15   4   7        145.13        204.58        16.26 o                         
 -14   4   7        123.14        107.31        14.05 o                         
 -13   4   7       3723.62       3816.05        72.54 o                         
 -12   4   7        168.71        190.60        15.32 o                         
 -11   4   7        487.96        496.45        15.84 o                         
 -10   4   7        993.69        967.72        22.41 o                         
  -9   4   7       3713.24       3825.20        44.78 o                         
  -8   4   7        114.36        129.78        11.74 o                         
  -7   4   7       1918.52       1947.04        56.62 o                         
  -6   4   7       1173.40       1140.93        31.81 o                         
  -5   4   7      25055.21      24495.46       385.59 o                         
  -4   4   7         46.42         44.90         8.21 o                         
  -3   4   7       2434.92       2678.25        69.00 o                         
  -2   4   7        276.07        231.79         8.92 o                         
  -1   4   7      49667.45      48328.99       473.45 o                         
   0   4   7        837.35        735.38        16.16 o                         
   1   4   7       1257.25       1434.35        19.65 o                         
   2   4   7        129.83        152.99        16.03 o                         
   3   4   7      15649.06      14116.20       264.51 o                         
   4   4   7         62.48         82.11         5.93 o                         
   5   4   7       7996.26       8357.00       113.93 o                         
   6   4   7        217.51        213.35        12.76 o                         
   7   4   7       4827.96       4826.21        83.22 o                         
   8   4   7        381.66        385.16        12.61 o                         
   9   4   7       4225.59       4239.77        71.38 o                         
  10   4   7         16.48         19.09        10.83 o                         
  11   4   7         76.21         89.13        14.78 o                         
  12   4   7        273.21        296.76        17.13 o                         
  13   4   7         56.63         34.97        17.56 o                         
  14   4   7         44.13         30.71        19.33 o                         
  15   4   7       2501.27       2507.49        44.67 o                         
  16   4   7         29.86         10.57        23.50 o                         
  17   4   7        174.08        194.20        28.37 o                         
 -17   5   7        155.85        105.26        22.76 o                         
 -16   5   7        350.73        383.67        28.23 o                         
 -15   5   7          1.95        -12.02        21.11 o                         
 -14   5   7         89.41         72.02        18.43 o                         
 -13   5   7        612.37        606.58        34.49 o                         
 -12   5   7       2591.75       2655.71        45.85 o                         
 -11   5   7         81.75         87.35        13.23 o                         
 -10   5   7       5757.52       6152.87        83.34 o                         
  -9   5   7          4.90          5.21         8.61 o                         
  -8   5   7        103.91        125.02        10.40 o                         
  -7   5   7        233.50        281.81        10.04 o                         
  -6   5   7        146.72        114.06         8.15 o                         
  -5   5   7        753.21        816.88        19.07 o                         
  -4   5   7        230.90        201.93        11.15 o                         
  -3   5   7       1640.94       1708.34        24.91 o                         
  -2   5   7       1435.90       1719.35        71.84 o                         
  -1   5   7       1191.57       1253.79        20.00 o                         
   0   5   7       4331.39       4745.52        62.95 o                         
   1   5   7       1830.20       1922.03        36.41 o                         
   2   5   7         88.67         95.78         9.72 o                         
   3   5   7        336.18        324.16        13.94 o                         
   4   5   7       9937.94       9317.64       113.64 o                         
   5   5   7       2642.66       2691.17        38.33 o                         
   6   5   7        844.47        844.28        20.50 o                         
   7   5   7       1529.57       1520.21        63.14 o                         
   8   5   7        318.71        326.29        15.16 o                         
   9   5   7        772.21        800.93        44.52 o                         
  10   5   7       1005.70        965.15        27.30 o                         
  11   5   7         18.20          7.05        16.05 o                         
  12   5   7       1109.18       1200.23        52.03 o                         
  13   5   7        379.53        388.50        19.43 o                         
  14   5   7        378.45        337.84        35.11 o                         
  15   5   7          3.41         17.87        21.99 o                         
  16   5   7          4.90         25.42        26.36 o                         
 -16   6   7          1.12        -14.13        34.88 o                         
 -15   6   7        158.32        168.39        23.81 o                         
 -14   6   7         14.70         16.62        16.99 o                         
 -13   6   7       1629.27       1645.14        30.62 o                         
 -12   6   7       1311.63       1351.13        29.26 o                         
 -11   6   7       1158.78       1145.60        27.97 o                         
 -10   6   7        269.15        258.34        15.27 o                         
  -9   6   7       1564.13       1570.36        30.07 o                         
  -8   6   7        972.87        993.08        25.00 o                         
  -7   6   7       4456.81       4603.01        52.01 o                         
  -6   6   7        289.70        308.62        12.44 o                         
  -5   6   7      15475.68      15591.85       389.95 o                         
  -4   6   7         71.21         64.47         8.30 o                         
  -3   6   7        459.76        513.47        14.91 o                         
  -2   6   7        474.33        480.23        10.53 o                         
  -1   6   7      22352.44      22427.72       264.22 o                         
   0   6   7       7655.21       8107.31       103.17 o                         
   1   6   7        128.59        155.86        10.40 o                         
   2   6   7         98.34         77.41        11.49 o                         
   3   6   7      21201.90      21496.72       270.32 o                         
   4   6   7        187.00        194.91        12.35 o                         
   5   6   7        249.09        310.04        10.85 o                         
   6   6   7         12.56         10.86         6.47 o                         
   7   6   7       8063.16       8237.46       124.50 o                         
   8   6   7        950.24        978.38        21.51 o                         
   9   6   7       3787.43       3840.85        91.54 o                         
  10   6   7         21.31         22.03        15.13 o                         
  11   6   7        184.97        146.72        17.02 o                         
  12   6   7        440.44        417.12        20.17 o                         
  13   6   7          8.23         16.83        18.27 o                         
  14   6   7          2.34         -3.54        20.97 o                         
  15   6   7       1706.09       1813.54        59.77 o                         
  16   6   7         38.65         51.46        23.58 o                         
 -16   7   7        341.60        349.09        27.38 o                         
 -15   7   7         14.44          4.28        18.95 o                         
 -14   7   7        250.12        210.67        20.29 o                         
 -13   7   7        112.78         85.83        18.97 o                         
 -12   7   7       1139.86       1134.28        29.65 o                         
 -11   7   7        218.54        238.84        16.95 o                         
 -10   7   7       1974.30       2049.54        37.38 o                         
  -9   7   7        197.82        213.62        15.18 o                         
  -8   7   7        136.88        159.73        12.12 o                         
  -7   7   7          1.21         -6.48         9.65 o                         
  -6   7   7        958.55        950.69        36.85 o                         
  -5   7   7       2794.97       2859.86        47.09 o                         
  -4   7   7        667.05        656.57        14.83 o                         
  -3   7   7        262.07        293.77        12.67 o                         
  -2   7   7        116.25        136.73         9.53 o                         
  -1   7   7        679.94        746.06        18.00 o                         
   0   7   7       2196.60       2438.01        45.70 o                         
   1   7   7        184.46        173.82         9.89 o                         
   2   7   7        254.68        297.11        11.71 o                         
   3   7   7        576.37        606.96        21.66 o                         
   4   7   7       2042.40       1959.67        46.27 o                         
   5   7   7         36.10         39.54        10.83 o                         
   6   7   7        800.56        849.02        32.49 o                         
   7   7   7        191.19        182.58        10.13 o                         
   8   7   7         46.96         52.40        10.79 o                         
   9   7   7        509.38        489.46        15.70 o                         
  10   7   7        585.80        518.86        19.99 o                         
  11   7   7        744.42        709.88        22.30 o                         
  12   7   7       1138.91       1226.41        27.30 o                         
  13   7   7         97.06         65.12        20.78 o                         
  14   7   7        218.79        207.24        20.87 o                         
  15   7   7        185.44        122.31        28.38 o                         
 -15   8   7        275.69        250.14        25.14 o                         
 -14   8   7          0.26         -3.96        20.60 o                         
 -13   8   7        644.59        642.31        35.63 o                         
 -12   8   7        302.75        289.65        17.45 o                         
 -11   8   7        184.94        199.77        18.88 o                         
 -10   8   7        590.24        575.28        19.55 o                         
  -9   8   7        361.67        349.02        15.74 o                         
  -8   8   7        207.15        194.37        13.22 o                         
  -7   8   7        747.82        737.94        24.87 o                         
  -6   8   7       1569.43       1610.11        28.97 o                         
  -5   8   7       6814.75       6942.84        91.03 o                         
  -4   8   7        288.96        278.19        11.97 o                         
  -3   8   7        798.12        902.17        20.53 o                         
  -2   8   7         62.01         71.00        10.51 o                         
  -1   8   7      10222.36      11018.66       203.83 o                         
   0   8   7       2872.69       3123.29        45.89 o                         
   1   8   7        467.95        471.55        17.51 o                         
   2   8   7         12.35         19.22         9.84 o                         
   3   8   7       8820.91       8934.69       168.94 o                         
   4   8   7        187.41        196.81        15.26 o                         
   5   8   7       2264.05       2484.31        50.38 o                         
   6   8   7        184.15        168.10        19.80 o                         
   7   8   7       1670.14       1571.52        42.16 o                         
   8   8   7         26.39         32.16        11.38 o                         
   9   8   7       1226.08       1210.75        46.98 o                         
  10   8   7         66.97         72.89        16.48 o                         
  11   8   7          2.85          1.40        19.80 o                         
  12   8   7        134.01        119.24        18.71 o                         
  13   8   7         21.19         26.27        24.35 o                         
  14   8   7         51.45         93.48        26.01 o                         
 -14   9   7         67.21         88.45        25.72 o                         
 -13   9   7        507.72        482.50        25.77 o                         
 -12   9   7        892.57        919.60        27.97 o                         
 -11   9   7         41.44         50.01        14.64 o                         
 -10   9   7        808.42        811.02        23.09 o                         
  -9   9   7        183.33        178.84        16.24 o                         
  -8   9   7         19.34          6.17        14.52 o                         
  -7   9   7          9.64          3.04        11.83 o                         
  -6   9   7       5218.66       5301.88        75.36 o                         
  -5   9   7        698.10        693.12        17.27 o                         
  -4   9   7        259.30        255.34        14.54 o                         
  -3   9   7        395.54        367.46        16.40 o                         
  -2   9   7        158.09        139.79        11.45 o                         
  -1   9   7        136.38        149.75        11.39 o                         
   0   9   7        246.08        305.35        13.67 o                         
   1   9   7         67.71         46.91        10.66 o                         
   2   9   7        110.16        100.25        13.62 o                         
   3   9   7        991.25        910.88        19.76 o                         
   4   9   7       2564.27       2572.79        47.34 o                         
   5   9   7        476.71        460.42        16.94 o                         
   6   9   7        669.58        655.08        25.36 o                         
   7   9   7       1312.83       1380.19        38.07 o                         
   8   9   7         31.67         30.47        20.67 o                         
   9   9   7         31.14         16.13        15.40 o                         
  10   9   7        918.97        914.85        30.19 o                         
  11   9   7         32.43         38.16        18.50 o                         
  12   9   7        652.32        602.01        24.21 o                         
  13   9   7        123.73        115.07        21.59 o                         
 -13  10   7        891.55        921.21        30.66 o                         
 -12  10   7        248.41        260.72        20.56 o                         
 -11  10   7        100.14         99.08        19.47 o                         
 -10  10   7          9.13          3.15        17.16 o                         
  -9  10   7        757.29        739.50        27.90 o                         
  -8  10   7          0.51         -2.20        14.33 o                         
  -7  10   7        662.21        611.06        20.34 o                         
  -6  10   7        226.73        238.52        17.63 o                         
  -5  10   7       1637.99       1580.41        30.59 o                         
  -4  10   7        102.77         98.92        15.02 o                         
  -3  10   7          2.92         -6.73        12.92 o                         
  -2  10   7        305.45        282.22        15.78 o                         
  -1  10   7       2941.33       3015.62        41.35 o                         
   0  10   7       1118.07       1172.88        27.49 o                         
   1  10   7         78.42         92.85        17.07 o                         
   2  10   7         42.85         37.21        16.37 o                         
   3  10   7       6552.78       6477.39        89.55 o                         
   4  10   7         57.38         41.86        18.38 o                         
   5  10   7       1065.78       1113.61        28.52 o                         
   6  10   7         42.92         48.31        18.43 o                         
   7  10   7        607.11        551.31        27.07 o                         
   8  10   7        584.51        599.70        44.71 o                         
   9  10   7       1609.87       1536.69        37.88 o                         
  10  10   7          0.63          9.06        25.56 o                         
  11  10   7         10.07          7.24        21.10 o                         
  12  10   7        244.80        225.94        30.93 o                         
 -11  11   7          1.64          5.58        20.87 o                         
 -10  11   7        916.30        872.74        39.60 o                         
  -9  11   7          7.78          6.54        18.80 o                         
  -8  11   7        264.00        266.19        20.04 o                         
  -7  11   7         13.13         24.16        16.28 o                         
  -6  11   7       1773.37       1685.57        46.60 o                         
  -5  11   7        867.70        887.64        23.79 o                         
  -4  11   7          1.94         12.91        14.43 o                         
  -3  11   7        625.34        655.96        22.64 o                         
  -2  11   7          2.45          3.40        13.84 o                         
  -1  11   7        856.80        867.87        21.18 o                         
   0  11   7        301.39        348.91        18.15 o                         
   1  11   7          1.39          9.16        13.43 o                         
   2  11   7        121.00        137.95        17.76 o                         
   3  11   7          4.11          7.12        15.12 o                         
   4  11   7       1203.25       1164.61        27.81 o                         
   5  11   7          4.93         23.01        22.14 o                         
   6  11   7        541.17        544.31        20.35 o                         
   7  11   7        817.58        760.11        31.50 o                         
   8  11   7         16.66         22.23        22.47 o                         
   9  11   7        197.08        176.88        31.68 o                         
  10  11   7        685.70        713.06        32.94 o                         
  -9  12   7        190.50        199.26        25.01 o                         
  -8  12   7         14.52         -1.49        20.13 o                         
  -7  12   7        151.39        148.59        17.92 o                         
  -6  12   7        304.29        287.65        20.09 o                         
  -5  12   7        665.24        631.50        24.12 o                         
  -4  12   7          4.56         23.27        16.56 o                         
  -3  12   7        190.39        178.51        18.82 o                         
  -2  12   7         13.35         32.55        14.34 o                         
  -1  12   7       1242.10       1282.67        30.86 o                         
   0  12   7       1575.15       1589.28        35.30 o                         
   1  12   7        280.97        262.33        20.43 o                         
   2  12   7          0.99          7.48        18.58 o                         
   3  12   7       2616.49       2639.15        45.97 o                         
   4  12   7         47.93         47.39        16.61 o                         
   5  12   7       1008.42       1046.36        31.58 o                         
   6  12   7         52.82         58.83        23.43 o                         
   7  12   7         34.34         36.16        20.57 o                         
   8  12   7        155.29        131.70        31.66 o                         
  -7  13   7         60.97         78.99        22.73 o                         
  -6  13   7        854.98        785.66        34.54 o                         
  -5  13   7        395.11        398.09        25.60 o                         
  -4  13   7         27.10         28.75        17.51 o                         
  -3  13   7          5.42          2.64        19.50 o                         
  -2  13   7          3.66          7.60        22.59 o                         
  -1  13   7        216.51        201.50        22.04 o                         
   0  13   7        931.50        889.89        27.88 o                         
   1  13   7        364.82        343.13        25.46 o                         
   2  13   7         57.23         73.73        21.35 o                         
   3  13   7         41.14         35.73        17.57 o                         
   4  13   7        222.81        192.21        21.58 o                         
   5  13   7          0.03        -18.10        22.93 o                         
   6  13   7        645.93        661.14        30.53 o                         
 -18   0   8        218.86        236.73        43.22 o                         
 -16   0   8        854.66        751.24        33.35 o                         
 -14   0   8       3689.87       3846.24       135.55 o                         
 -12   0   8       1086.68       1078.09        31.79 o                         
 -10   0   8         15.89         16.02        11.50 o                         
  -8   0   8       1281.29       1219.58        35.20 o                         
  -6   0   8       4499.92       4386.26        84.38 o                         
  -4   0   8      11097.49      10387.75       206.67 o                         
  -2   0   8         11.69         42.94         7.13 o                         
   0   0   8      16401.27      14761.03       189.55 o                         
   2   0   8      10819.50      10786.18       154.39 o                         
   4   0   8        654.43        578.83        18.17 o                         
   6   0   8        492.47        487.63        15.88 o                         
   8   0   8       5268.79       5221.20        80.29 o                         
  10   0   8         96.87         77.92        14.28 o                         
  12   0   8       3133.67       3068.98        56.12 o                         
  14   0   8        880.30        979.73        48.95 o                         
  16   0   8          4.39          2.62        27.31 o                         
 -18   1   8          0.05         31.17        21.71 o                         
 -17   1   8        421.60        359.37        27.35 o                         
 -16   1   8          1.37          2.84        19.56 o                         
 -15   1   8       1254.01       1204.42        33.84 o                         
 -14   1   8         92.01         86.13        15.46 o                         
 -13   1   8       3748.27       3898.08        56.74 o                         
 -12   1   8         48.10         57.56        12.06 o                         
 -11   1   8       1733.22       1833.31        26.53 o                         
 -10   1   8       1790.65       1770.00        28.67 o                         
  -9   1   8       4321.96       4302.49        53.04 o                         
  -8   1   8         28.61         30.84        11.11 o                         
  -7   1   8       2217.96       2223.68        53.03 o                         
  -6   1   8       1264.58       1283.86        20.91 o                         
  -5   1   8      46371.80      43849.42       629.20 o                         
  -4   1   8       1532.35       1615.92        21.38 o                         
  -3   1   8       6991.98       6646.50        79.93 o                         
  -2   1   8        431.60        468.58         9.50 o                         
  -1   1   8       2613.31       1973.02        53.64 o                         
   0   1   8          0.09          5.82         6.62 o                         
   1   1   8       3661.40       3591.86        39.88 o                         
   2   1   8       3910.08       4474.77        48.03 o                         
   3   1   8       5237.56       4761.66        51.86 o                         
   4   1   8       1308.94       1505.23        22.16 o                         
   5   1   8      12586.10      12794.93       189.04 o                         
   6   1   8       1813.71       1946.31        28.45 o                         
   7   1   8       1551.93       1688.48        29.98 o                         
   8   1   8        752.43        829.84        20.94 o                         
   9   1   8        798.79        816.69        18.81 o                         
  10   1   8          1.63          7.49        10.45 o                         
  11   1   8       6273.08       6711.26        90.57 o                         
  12   1   8         47.75         43.24        14.73 o                         
  13   1   8         41.03         43.85        12.78 o                         
  14   1   8          6.50        -12.98        16.49 o                         
  15   1   8        319.59        389.49        25.46 o                         
  16   1   8          5.66         14.56        18.71 o                         
  17   1   8        307.28        291.91        24.91 o                         
 -18   2   8        605.01        603.59        28.21 o                         
 -17   2   8          0.55         13.43        23.49 o                         
 -16   2   8        906.02        912.61        24.27 o                         
 -15   2   8         54.05         54.28        17.90 o                         
 -14   2   8       1559.26       1653.52        32.18 o                         
 -13   2   8         70.26         51.67        11.55 o                         
 -12   2   8         64.24         65.59        11.04 o                         
 -11   2   8         48.95         47.13         9.63 o                         
 -10   2   8        975.61        931.41        21.49 o                         
  -9   2   8        130.83        127.76        10.05 o                         
  -8   2   8         13.64         26.11         7.28 o                         
  -7   2   8        551.87        545.98        13.31 o                         
  -6   2   8        503.30        438.37        11.44 o                         
  -5   2   8       2931.17       2971.55        42.72 o                         
  -4   2   8       5255.56       4663.31        95.70 o                         
  -3   2   8        181.54        246.61        11.48 o                         
  -2   2   8       4273.92       4039.84        52.58 o                         
  -1   2   8        500.77        506.84        18.76 o                         
   0   2   8      23925.93      22265.78       214.37 o                         
   1   2   8       6720.42       7116.62       146.73 o                         
   2   2   8        499.39        504.25        11.72 o                         
   3   2   8       1371.32       1389.00        24.91 o                         
   4   2   8       2380.47       2419.18        31.33 o                         
   5   2   8        464.84        494.26        12.36 o                         
   6   2   8       5068.17       5071.12        82.37 o                         
   7   2   8         14.60          8.97         6.63 o                         
   8   2   8       2642.72       2612.25        58.39 o                         
   9   2   8          1.31         -1.59        10.05 o                         
  10   2   8       1180.61       1135.62        20.36 o                         
  11   2   8          0.41          6.20        11.54 o                         
  12   2   8       1073.86       1079.12        21.83 o                         
  13   2   8          0.10          7.52        14.00 o                         
  14   2   8        218.14        281.43        18.99 o                         
  15   2   8         16.45         -9.08        18.25 o                         
  16   2   8        324.26        384.30        26.57 o                         
  17   2   8          5.05         22.37        24.58 o                         
 -18   3   8          5.29          2.00        24.73 o                         
 -17   3   8        212.66        209.91        21.92 o                         
 -16   3   8          9.33          7.56        16.88 o                         
 -15   3   8       1096.85       1041.55        27.58 o                         
 -14   3   8         20.99          2.85        16.90 o                         
 -13   3   8       1818.32       1938.11        35.87 o                         
 -12   3   8         34.18         38.39        11.39 o                         
 -11   3   8        666.68        721.14        19.54 o                         
 -10   3   8        158.16        156.46        14.26 o                         
  -9   3   8       3469.07       3532.37        69.92 o                         
  -8   3   8         60.24         67.58         9.96 o                         
  -7   3   8       3820.84       4051.34        52.12 o                         
  -6   3   8        304.77        326.22        11.99 o                         
  -5   3   8      33415.94      31595.38       666.64 o                         
  -4   3   8       1420.46       1550.28        33.93 o                         
  -3   3   8       4324.15       4505.89        67.22 o                         
  -2   3   8        332.21        315.90         9.36 o                         
  -1   3   8       7427.86       6958.60        81.67 o                         
   0   3   8        685.74        774.44        14.29 o                         
   1   3   8       3109.48       2978.47        66.59 o                         
   2   3   8          2.26         16.60         6.27 o                         
   3   3   8      25600.15      25641.13       272.84 o                         
   4   3   8       1236.43       1291.32        20.26 o                         
   5   3   8      11768.51      11617.47       156.42 o                         
   6   3   8        118.80        120.63         7.27 o                         
   7   3   8       6566.70       7039.52       114.41 o                         
   8   3   8       1563.03       1646.09        24.09 o                         
   9   3   8         49.76         57.46        10.91 o                         
  10   3   8         21.22         19.11         9.46 o                         
  11   3   8       5382.92       5673.88        78.45 o                         
  12   3   8          0.46          4.60        13.87 o                         
  13   3   8         71.30         63.57        12.86 o                         
  14   3   8          5.53          6.74        15.42 o                         
  15   3   8        310.60        361.64        32.85 o                         
  16   3   8         92.36         98.97        25.82 o                         
  17   3   8        543.15        537.99        29.62 o                         
 -17   4   8        145.34        134.03        25.35 o                         
 -16   4   8        473.20        448.38        22.87 o                         
 -15   4   8         95.29         68.81        19.39 o                         
 -14   4   8       1442.52       1544.31        40.55 o                         
 -13   4   8        147.15        132.45        15.37 o                         
 -12   4   8         95.85         90.91        12.92 o                         
 -11   4   8        323.39        318.36        14.84 o                         
 -10   4   8        331.05        304.73        13.83 o                         
  -9   4   8        267.07        278.90        13.13 o                         
  -8   4   8        291.76        301.74        12.49 o                         
  -7   4   8        788.50        802.32        15.58 o                         
  -6   4   8       2066.67       2319.72        47.12 o                         
  -5   4   8       1064.69       1134.31        38.56 o                         
  -4   4   8       7287.07       7146.88        92.53 o                         
  -3   4   8       3547.84       3649.59        43.04 o                         
  -2   4   8        532.09        429.81        10.10 o                         
  -1   4   8        924.02       1037.55        17.53 o                         
   0   4   8      21392.54      21365.91       303.45 o                         
   1   4   8        281.67        261.86         9.29 o                         
   2   4   8       2477.71       2601.75        63.97 o                         
   3   4   8       2603.29       2464.63        34.73 o                         
   4   4   8        356.98        338.75        29.57 o                         
   5   4   8          8.26         22.22         9.20 o                         
   6   4   8       1324.32       1228.90        24.50 o                         
   7   4   8        385.38        429.87        12.51 o                         
   8   4   8       6862.59       7268.46       195.23 o                         
   9   4   8        263.39        278.60        14.44 o                         
  10   4   8        273.17        233.93        14.35 o                         
  11   4   8          0.05         -4.44        12.02 o                         
  12   4   8       1881.70       2013.09        38.30 o                         
  13   4   8          8.81         16.95        17.57 o                         
  14   4   8        477.54        544.38        23.66 o                         
  15   4   8          5.41          7.60        20.29 o                         
  16   4   8        113.86        117.40        27.53 o                         
 -17   5   8        279.14        244.96        24.16 o                         
 -16   5   8         32.77         44.95        24.41 o                         
 -15   5   8       1098.70       1044.73        28.60 o                         
 -14   5   8          0.03         -2.60        15.81 o                         
 -13   5   8       2498.45       2618.35        46.47 o                         
 -12   5   8         11.97         10.07        13.30 o                         
 -11   5   8       1555.37       1739.38        44.91 o                         
 -10   5   8         43.36         44.84        11.28 o                         
  -9   5   8       2799.21       2829.41        47.29 o                         
  -8   5   8          7.79         14.40         9.60 o                         
  -7   5   8       1420.15       1538.37        24.89 o                         
  -6   5   8       1182.54       1165.39        26.28 o                         
  -5   5   8      23352.97      23375.25       281.76 o                         
  -4   5   8        645.32        679.93        18.90 o                         
  -3   5   8       2030.47       2067.91        31.99 o                         
  -2   5   8        259.96        281.32         9.90 o                         
  -1   5   8      11526.30      11238.11       140.10 o                         
   0   5   8        129.05        171.63         7.89 o                         
   1   5   8       2670.58       2770.86        38.23 o                         
   2   5   8        766.65        830.50        26.27 o                         
   3   5   8      13168.30      12888.73       253.81 o                         
   4   5   8       2270.68       2359.92        36.34 o                         
   5   5   8       2983.25       2753.30        38.09 o                         
   6   5   8         53.10         70.36         8.74 o                         
   7   5   8         25.21         34.21        10.08 o                         
   8   5   8       1054.94       1107.17        23.62 o                         
   9   5   8        438.90        429.72        17.34 o                         
  10   5   8         10.05          1.56        11.95 o                         
  11   5   8      11536.77      11750.95       206.05 o                         
  12   5   8         50.38         49.86        15.90 o                         
  13   5   8        551.39        519.07        27.84 o                         
  14   5   8          0.01         -4.60        19.22 o                         
  15   5   8         38.26         51.12        19.44 o                         
  16   5   8        127.68        125.36        25.73 o                         
 -16   6   8        178.16        162.10        25.44 o                         
 -15   6   8         18.80         25.18        20.07 o                         
 -14   6   8        605.15        643.58        26.45 o                         
 -13   6   8        110.97        113.75        18.65 o                         
 -12   6   8        284.47        239.08        16.37 o                         
 -11   6   8         64.33         62.69        11.60 o                         
 -10   6   8        790.51        800.48        20.94 o                         
  -9   6   8         25.42         16.84        10.84 o                         
  -8   6   8          5.35         13.19        10.88 o                         
  -7   6   8        228.81        228.60        15.03 o                         
  -6   6   8        168.20        173.73        10.84 o                         
  -5   6   8         91.67        112.26        10.28 o                         
  -4   6   8       1497.10       1518.05        27.98 o                         
  -3   6   8       2136.19       2225.53        32.85 o                         
  -2   6   8       6861.87       7367.89       100.25 o                         
  -1   6   8        142.64        144.43         8.38 o                         
   0   6   8      16751.71      17331.15       238.15 o                         
   1   6   8        674.39        695.83        18.40 o                         
   2   6   8       1841.81       1859.23        43.01 o                         
   3   6   8       2734.10       2955.48        41.49 o                         
   4   6   8       1021.06       1059.12        61.61 o                         
   5   6   8        349.54        358.92        12.19 o                         
   6   6   8        233.31        210.81        11.26 o                         
   7   6   8        514.19        502.48        17.03 o                         
   8   6   8       1736.95       1640.93        25.69 o                         
   9   6   8         59.07         58.32        10.41 o                         
  10   6   8        438.60        379.89        20.25 o                         
  11   6   8         22.92          5.71        14.63 o                         
  12   6   8        335.09        266.80        67.96 o                         
  13   6   8         21.17         28.39        20.94 o                         
  14   6   8        254.69        244.41        30.12 o                         
  15   6   8         21.48         23.44        24.42 o                         
 -16   7   8         52.23         60.40        22.33 o                         
 -15   7   8        653.98        604.44        27.84 o                         
 -14   7   8         27.57         -3.09        19.12 o                         
 -13   7   8       2100.77       2185.15        36.20 o                         
 -12   7   8         99.27        131.77        17.70 o                         
 -11   7   8       1642.48       1686.20        28.42 o                         
 -10   7   8       1292.71       1297.18        25.00 o                         
  -9   7   8        682.47        623.17        17.89 o                         
  -8   7   8          0.96        -17.27        11.51 o                         
  -7   7   8          2.91         10.86         9.12 o                         
  -6   7   8         13.23          8.84         8.82 o                         
  -5   7   8       8681.14       8659.87       186.82 o                         
  -4   7   8       3389.17       3525.14        48.20 o                         
  -3   7   8        138.66        141.51        15.91 o                         
  -2   7   8          2.33          0.59         7.87 o                         
  -1   7   8       9630.70      10074.93       109.26 o                         
   0   7   8        515.49        485.04        13.89 o                         
   1   7   8       2088.09       2179.12        33.10 o                         
   2   7   8         21.67         43.48        10.52 o                         
   3   7   8       6904.61       7143.85       179.22 o                         
   4   7   8        195.64        206.92        16.11 o                         
   5   7   8       1059.15        960.96        28.74 o                         
   6   7   8         86.79         63.55        12.96 o                         
   7   7   8        101.83         83.26         9.88 o                         
   8   7   8        498.03        491.97        16.86 o                         
   9   7   8        324.93        295.87        18.02 o                         
  10   7   8         76.80         61.61        16.67 o                         
  11   7   8       7701.17       7925.01       129.56 o                         
  12   7   8          0.92         19.38        19.74 o                         
  13   7   8        766.81        640.48        30.15 o                         
  14   7   8         38.37         40.05        24.45 o                         
  15   7   8         91.51        134.02        34.03 o                         
 -15   8   8         49.57         43.74        24.40 o                         
 -14   8   8        293.65        334.62        26.94 o                         
 -13   8   8        209.83        234.69        20.13 o                         
 -12   8   8         30.84         27.41        19.23 o                         
 -11   8   8         73.10         88.04        15.82 o                         
 -10   8   8        542.12        533.71        17.89 o                         
  -9   8   8        513.96        515.40        16.54 o                         
  -8   8   8          9.03          2.19        12.96 o                         
  -7   8   8         14.16         12.29        13.23 o                         
  -6   8   8        728.43        756.07        23.77 o                         
  -5   8   8       1288.16       1390.62        26.49 o                         
  -4   8   8       3382.15       3273.25        45.75 o                         
  -3   8   8         68.95         74.35        10.03 o                         
  -2   8   8         24.28         24.20         8.20 o                         
  -1   8   8        261.54        289.21        13.90 o                         
   0   8   8       3898.31       3995.78        80.59 o                         
   1   8   8        863.87        956.92        21.24 o                         
   2   8   8       2766.51       3033.28        49.30 o                         
   3   8   8        464.52        549.27        43.11 o                         
   4   8   8        274.32        305.42        28.49 o                         
   5   8   8         62.09         39.36        17.14 o                         
   6   8   8        424.29        398.06        20.45 o                         
   7   8   8        149.20        141.11        12.98 o                         
   8   8   8        771.63        712.89        30.91 o                         
   9   8   8        192.17        156.62        16.13 o                         
  10   8   8        151.49        162.20        17.39 o                         
  11   8   8         52.85         42.87        15.54 o                         
  12   8   8        270.84        271.64        22.26 o                         
  13   8   8         23.56         35.04        21.84 o                         
  14   8   8        312.16        282.90        36.72 o                         
 -14   9   8          2.23         11.70        26.46 o                         
 -13   9   8        379.44        383.54        25.75 o                         
 -12   9   8         93.12         99.34        21.69 o                         
 -11   9   8        565.65        553.92        20.80 o                         
 -10   9   8        683.26        639.80        40.92 o                         
  -9   9   8        675.35        683.24        19.32 o                         
  -8   9   8        301.52        286.70        17.63 o                         
  -7   9   8        333.43        366.13        16.50 o                         
  -6   9   8        226.43        206.69        13.79 o                         
  -5   9   8       2783.59       2860.74        49.67 o                         
  -4   9   8       1027.45       1059.07        20.47 o                         
  -3   9   8        939.11        945.88        21.94 o                         
  -2   9   8        264.00        255.34        11.01 o                         
  -1   9   8       4127.47       4067.40        57.05 o                         
   0   9   8        480.97        456.91        16.71 o                         
   1   9   8        849.56        901.10        42.45 o                         
   2   9   8        717.80        780.74        22.35 o                         
   3   9   8       2486.37       2565.06        61.06 o                         
   4   9   8         34.64         33.93        15.24 o                         
   5   9   8       3560.59       3685.08        57.49 o                         
   6   9   8          8.62         16.85        18.22 o                         
   7   9   8        113.23        126.54        16.10 o                         
   8   9   8        172.25        155.85        18.66 o                         
   9   9   8         48.13         16.79        26.62 o                         
  10   9   8         10.00          1.31        16.75 o                         
  11   9   8       2749.71       2777.43        60.21 o                         
  12   9   8          0.19         -1.25        20.19 o                         
  13   9   8         25.14         10.26        21.65 o                         
 -12  10   8         49.08         39.61        23.75 o                         
 -11  10   8         17.46         11.27        19.47 o                         
 -10  10   8        747.29        767.23        24.84 o                         
  -9  10   8         10.70         -1.60        17.21 o                         
  -8  10   8         81.63         73.45        18.43 o                         
  -7  10   8          8.63          8.77        14.01 o                         
  -6  10   8        728.38        780.51        22.19 o                         
  -5  10   8        262.54        264.07        17.34 o                         
  -4  10   8       3377.52       3454.55        88.81 o                         
  -3  10   8        670.22        691.71        17.96 o                         
  -2  10   8        183.40        185.10        16.46 o                         
  -1  10   8        113.97        126.38        17.51 o                         
   0  10   8        944.27        972.71        28.04 o                         
   1  10   8        635.07        599.29        19.33 o                         
   2  10   8        115.65        137.68        14.63 o                         
   3  10   8       1322.05       1333.45        32.14 o                         
   4  10   8        137.78        144.79        16.46 o                         
   5  10   8       1244.99       1243.41        28.04 o                         
   6  10   8       2070.42       2022.24        52.25 o                         
   7  10   8         59.40         38.72        45.51 o                         
   8  10   8        236.54        215.42        18.85 o                         
   9  10   8          1.36         22.66        21.83 o                         
  10  10   8        174.44        188.52        28.30 o                         
  11  10   8         13.92         -2.55        33.19 o                         
 -11  11   8        363.85        400.21        22.76 o                         
 -10  11   8        999.42        990.67        46.66 o                         
  -9  11   8        224.68        193.97        23.68 o                         
  -8  11   8        116.53         73.00        20.58 o                         
  -7  11   8         44.00         62.35        17.75 o                         
  -6  11   8          1.53         12.59        16.28 o                         
  -5  11   8       2022.49       2007.78        40.63 o                         
  -4  11   8        162.84        151.91        20.46 o                         
  -3  11   8        293.76        254.26        15.80 o                         
  -2  11   8         63.32         61.27        13.94 o                         
  -1  11   8        541.96        524.32        18.82 o                         
   0  11   8          0.26         19.10        16.29 o                         
   1  11   8        233.27        250.93        15.35 o                         
   2  11   8        688.01        713.98        23.09 o                         
   3  11   8        156.45        170.00        17.15 o                         
   4  11   8         22.20         18.31        17.86 o                         
   5  11   8       2832.57       2779.53        71.93 o                         
   6  11   8          0.26         -9.38        20.53 o                         
   7  11   8         52.83         63.86        21.59 o                         
   8  11   8        256.83        266.46        21.61 o                         
   9  11   8          2.08        -20.66        25.76 o                         
  10  11   8         89.93        118.30        20.82 o                         
  -9  12   8         83.43         74.16        22.81 o                         
  -8  12   8          7.69         14.26        17.96 o                         
  -7  12   8         96.94         76.18        16.18 o                         
  -6  12   8        169.17        166.09        18.62 o                         
  -5  12   8        326.94        345.21        19.71 o                         
  -4  12   8       1520.14       1485.11        36.51 o                         
  -3  12   8         51.47         48.15        19.78 o                         
  -2  12   8         35.56         24.51        17.77 o                         
  -1  12   8         51.75         65.74        17.94 o                         
   0  12   8        555.40        615.56        24.62 o                         
   1  12   8          1.38         -9.65        18.81 o                         
   2  12   8        439.16        440.22        20.45 o                         
   3  12   8       1179.92       1193.90        31.30 o                         
   4  12   8        270.32        301.03        22.46 o                         
   5  12   8         60.18         86.98        20.85 o                         
   6  12   8        215.03        197.79        26.65 o                         
   7  12   8          0.54          0.08        19.86 o                         
   8  12   8          6.33        -11.19        26.94 o                         
  -6  13   8         10.52         20.24        22.48 o                         
  -5  13   8       1139.08       1128.85        31.26 o                         
  -4  13   8        686.28        679.19        26.91 o                         
  -3  13   8         48.93         38.08        24.83 o                         
  -2  13   8         49.58         46.26        23.11 o                         
  -1  13   8        377.00        360.04        28.18 o                         
   0  13   8        231.32        227.64        21.07 o                         
   1  13   8         83.48         67.59        19.54 o                         
   2  13   8        306.39        318.47        22.55 o                         
   3  13   8         63.49         70.34        23.60 o                         
   4  13   8          4.72          0.50        18.98 o                         
   5  13   8        858.13        787.31        32.72 o                         
 -17   0   9        949.87       1110.71        41.26 o                         
 -15   0   9       1218.63       1233.96        44.34 o                         
 -13   0   9       1015.47        985.52        33.28 o                         
 -11   0   9         65.81         80.32        15.62 o                         
  -9   0   9      13162.86      13259.24       319.89 o                         
  -7   0   9       6720.11       6633.14        96.05 o                         
  -5   0   9        683.91        815.01        22.23 o                         
  -3   0   9       3744.00       3314.01        56.38 o                         
  -1   0   9       7080.45       6634.08       172.72 o                         
   1   0   9      14970.20      14840.72       205.74 o                         
   3   0   9      12406.44      12829.22       217.98 o                         
   5   0   9       2415.25       2540.00        38.08 o                         
   7   0   9       9830.74      10515.81       191.30 o                         
   9   0   9         48.81         27.05        13.42 o                         
  11   0   9        209.53        217.36        20.96 o                         
  13   0   9        236.75        234.40        18.48 o                         
  15   0   9         45.47         57.42        24.44 o                         
  17   0   9        260.75        290.85        39.14 o                         
 -18   1   9         14.45         38.92        30.49 o                         
 -17   1   9         23.73         25.72        19.51 o                         
 -16   1   9        149.30        108.08        21.03 o                         
 -15   1   9        480.74        478.60        20.30 o                         
 -14   1   9        662.68        643.72        22.16 o                         
 -13   1   9          3.15         -5.81        14.53 o                         
 -12   1   9        156.22        167.33        14.56 o                         
 -11   1   9        750.46        739.42        18.20 o                         
 -10   1   9       2672.33       2700.46        62.65 o                         
  -9   1   9         66.28         90.49        10.74 o                         
  -8   1   9       6020.24       5752.13        84.12 o                         
  -7   1   9         37.61         36.51         7.46 o                         
  -6   1   9       1994.52       2133.50        33.87 o                         
  -5   1   9        208.41        253.85        12.15 o                         
  -4   1   9      12007.26      11323.63       187.57 o                         
  -3   1   9       1366.38       1587.69        41.87 o                         
  -2   1   9       1757.03       1558.46        25.05 o                         
  -1   1   9       1980.28       2171.31        40.27 o                         
   0   1   9       5204.78       5127.42       112.91 o                         
   1   1   9         35.22         60.61         6.63 o                         
   2   1   9        531.87        461.38        10.80 o                         
   3   1   9         97.42         79.43         7.10 o                         
   4   1   9       7249.20       6886.40        81.87 o                         
   5   1   9        129.61        178.87         8.21 o                         
   6   1   9       1242.77       1371.37        18.60 o                         
   7   1   9         67.88         62.12         9.09 o                         
   8   1   9      14030.34      14106.13       162.41 o                         
   9   1   9          1.72         10.80        10.06 o                         
  10   1   9        818.46        841.89        17.14 o                         
  11   1   9          0.85          0.04        11.29 o                         
  12   1   9        171.02        196.40        15.32 o                         
  13   1   9          9.88         24.28        15.04 o                         
  14   1   9        237.69        196.19        18.47 o                         
  15   1   9         10.37         12.81        16.23 o                         
  16   1   9       2504.59       2561.59        82.89 o                         
  17   1   9          0.00         31.42        24.75 o                         
 -18   2   9         42.26         21.09        24.01 o                         
 -17   2   9       1074.60       1167.70        41.73 o                         
 -16   2   9         53.89         57.59        17.08 o                         
 -15   2   9       1077.40       1076.96        26.28 o                         
 -14   2   9         92.05         56.15        14.14 o                         
 -13   2   9        261.99        247.84        14.30 o                         
 -12   2   9         91.75        112.62        12.09 o                         
 -11   2   9         20.35         20.23         9.62 o                         
 -10   2   9         38.19         28.63         9.82 o                         
  -9   2   9       8468.02       8712.88       100.90 o                         
  -8   2   9         28.55         22.49         7.99 o                         
  -7   2   9       5073.89       4976.22        63.87 o                         
  -6   2   9         81.92         79.21         7.87 o                         
  -5   2   9       2131.12       2348.43        32.34 o                         
  -4   2   9        976.11       1004.69        27.05 o                         
  -3   2   9       3712.97       3361.27       118.01 o                         
  -2   2   9       1637.37       1533.94        51.60 o                         
  -1   2   9      17022.33      16397.64       213.32 o                         
   0   2   9       3701.25       3747.92        73.70 o                         
   1   2   9      10735.36      10471.31       147.02 o                         
   2   2   9       2025.08       2189.23        30.88 o                         
   3   2   9      11030.56      11061.47       185.35 o                         
   4   2   9         84.23         76.41         6.84 o                         
   5   2   9       1216.68       1202.91        21.28 o                         
   6   2   9        713.39        796.48        13.33 o                         
   7   2   9      24137.61      25076.14       277.50 o                         
   8   2   9        860.55        826.00        16.64 o                         
   9   2   9         36.01          9.86        10.67 o                         
  10   2   9        292.86        310.84        13.74 o                         
  11   2   9        612.39        579.45        30.44 o                         
  12   2   9         14.10         17.44        10.93 o                         
  13   2   9        380.69        371.15        20.84 o                         
  14   2   9        209.64        203.87        14.98 o                         
  15   2   9         35.79         24.04        18.38 o                         
  16   2   9         66.20         51.96        22.27 o                         
  17   2   9        368.88        392.75        30.34 o                         
 -17   3   9        195.10        165.04        24.62 o                         
 -16   3   9         45.29         32.80        19.82 o                         
 -15   3   9         19.69         -4.10        18.49 o                         
 -14   3   9        107.74         88.05        15.77 o                         
 -13   3   9         79.65         71.52        16.00 o                         
 -12   3   9        117.65        116.95        12.44 o                         
 -11   3   9        332.50        324.46        13.91 o                         
 -10   3   9       1446.83       1388.36        28.26 o                         
  -9   3   9        267.33        262.54        11.90 o                         
  -8   3   9      15008.38      15107.16       205.93 o                         
  -7   3   9       1378.53       1486.57        21.55 o                         
  -6   3   9       5426.55       5969.06        88.04 o                         
  -5   3   9       1122.79       1151.91        27.35 o                         
  -4   3   9      12166.74      12049.94       183.56 o                         
  -3   3   9        425.74        513.22        14.67 o                         
  -2   3   9         96.87        127.63         7.88 o                         
  -1   3   9         64.38         74.92         6.90 o                         
   0   3   9      12425.41      12525.94       250.00 o                         
   1   3   9          0.05          3.35         5.56 o                         
   2   3   9       8153.03       8108.26        98.11 o                         
   3   3   9        403.88        438.63        10.51 o                         
   4   3   9       4384.50       4193.42        55.91 o                         
   5   3   9         68.75         83.78         8.16 o                         
   6   3   9         89.38        100.87         7.94 o                         
   7   3   9          2.81         -2.45         9.38 o                         
   8   3   9      10284.88      10810.71       122.82 o                         
   9   3   9         43.11         30.83        10.39 o                         
  10   3   9        286.17        308.62        13.92 o                         
  11   3   9        223.51        230.44        14.85 o                         
  12   3   9        327.50        346.62        17.95 o                         
  13   3   9         37.77         29.33        14.47 o                         
  14   3   9        130.95        128.01        18.24 o                         
  15   3   9         67.00         69.80        19.88 o                         
  16   3   9       2121.57       2325.26        70.72 o                         
 -17   4   9        845.36        941.62        29.20 o                         
 -16   4   9          2.32         -2.45        17.55 o                         
 -15   4   9        490.62        571.41        24.71 o                         
 -14   4   9        323.65        328.43        16.66 o                         
 -13   4   9        284.99        291.66        16.58 o                         
 -12   4   9         68.20         76.17        13.23 o                         
 -11   4   9        688.25        654.84        19.71 o                         
 -10   4   9        112.18         98.50        12.80 o                         
  -9   4   9       7107.10       7121.34        95.84 o                         
  -8   4   9         71.49         69.28        10.07 o                         
  -7   4   9       3676.82       3703.18        43.13 o                         
  -6   4   9         20.38         19.46         8.85 o                         
  -5   4   9       2589.52       2745.92        77.45 o                         
  -4   4   9        334.23        338.94        12.02 o                         
  -3   4   9        811.34        672.61        21.31 o                         
  -2   4   9        426.09        418.44        14.93 o                         
  -1   4   9      13683.29      13974.33       149.06 o                         
   0   4   9        129.57        178.74         7.61 o                         
   1   4   9      10067.95       9636.35       166.64 o                         
   2   4   9        245.92        279.42        10.37 o                         
   3   4   9       6313.11       6441.53       101.53 o                         
   4   4   9        676.95        737.03        17.01 o                         
   5   4   9        299.93        357.60        11.44 o                         
   6   4   9       1199.01       1266.49        26.84 o                         
   7   4   9      14887.87      15285.33       371.08 o                         
   8   4   9         18.68          8.01         7.92 o                         
   9   4   9         17.40         21.69        12.41 o                         
  10   4   9       1198.24       1133.55        41.49 o                         
  11   4   9         20.45          6.18        11.37 o                         
  12   4   9        123.72        151.25        17.54 o                         
  13   4   9        697.52        731.87        22.39 o                         
  14   4   9        128.25        115.79        20.55 o                         
  15   4   9         58.79         39.08        20.81 o                         
  16   4   9         21.70         44.57        23.69 o                         
 -17   5   9        326.17        284.02        27.60 o                         
 -16   5   9         25.76         20.00        20.97 o                         
 -15   5   9          9.16          3.26        20.53 o                         
 -14   5   9         10.34          0.29        14.39 o                         
 -13   5   9        306.19        292.23        18.66 o                         
 -12   5   9         54.33         50.43        15.16 o                         
 -11   5   9        378.65        370.94        14.71 o                         
 -10   5   9       3656.24       3738.72        57.32 o                         
  -9   5   9        106.14         97.60        10.69 o                         
  -8   5   9       4341.10       4312.29        68.53 o                         
  -7   5   9        217.95        238.96        11.47 o                         
  -6   5   9        788.96        815.45        19.86 o                         
  -5   5   9       1185.48       1229.04        31.54 o                         
  -4   5   9      11811.06      12096.45       206.62 o                         
  -3   5   9        246.98        286.43        12.07 o                         
  -2   5   9       1468.84       1595.72        41.31 o                         
  -1   5   9       2315.21       2414.60        50.80 o                         
   0   5   9       2236.83       2198.73        29.45 o                         
   1   5   9         24.99         35.36         5.96 o                         
   2   5   9        907.68        797.52        21.63 o                         
   3   5   9       2460.24       2454.59        44.81 o                         
   4   5   9       3472.29       3405.77        85.78 o                         
   5   5   9          5.76          1.52         7.95 o                         
   6   5   9         84.74         81.27        10.92 o                         
   7   5   9         97.01        107.90        10.33 o                         
   8   5   9       4356.32       4522.78       101.43 o                         
   9   5   9        176.04        151.80        22.67 o                         
  10   5   9        432.13        429.84        16.27 o                         
  11   5   9        657.85        676.27        22.95 o                         
  12   5   9        408.54        394.76        24.86 o                         
  13   5   9          2.73         -2.13        17.66 o                         
  14   5   9         40.61         51.31        19.14 o                         
  15   5   9          2.35        -13.48        20.78 o                         
  16   5   9       1556.79       1543.88        52.32 o                         
 -16   6   9          1.01         -0.45        22.55 o                         
 -15   6   9        968.72        936.62        36.63 o                         
 -14   6   9        136.51        133.01        17.02 o                         
 -13   6   9        424.69        345.59        22.30 o                         
 -12   6   9        165.71        177.50        21.06 o                         
 -11   6   9          8.09         -2.88        12.61 o                         
 -10   6   9        192.06        174.54        13.68 o                         
  -9   6   9      10066.70      10412.72       116.01 o                         
  -8   6   9         69.34         59.54        10.34 o                         
  -7   6   9       2227.26       2326.62        37.41 o                         
  -6   6   9        626.38        592.31        14.87 o                         
  -5   6   9          7.05          9.36         7.03 o                         
  -4   6   9         33.14         19.12        10.58 o                         
  -3   6   9       1213.71       1213.50        29.61 o                         
  -2   6   9       1728.15       1849.30        29.68 o                         
  -1   6   9       2435.07       2299.40        33.44 o                         
   0   6   9         10.81          5.02         6.74 o                         
   1   6   9      12333.46      12971.50       325.47 o                         
   2   6   9         81.81         65.34        14.51 o                         
   3   6   9       1128.78       1279.22        24.20 o                         
   4   6   9        687.13        715.11        25.01 o                         
   5   6   9        590.00        640.62        20.60 o                         
   6   6   9         91.67         86.60        10.39 o                         
   7   6   9       5563.49       5414.09        93.39 o                         
   8   6   9        120.49        109.27        14.89 o                         
   9   6   9        657.62        662.70        22.07 o                         
  10   6   9         33.96         35.46        13.02 o                         
  11   6   9       1388.51       1314.60        35.21 o                         
  12   6   9        210.17        227.25        28.65 o                         
  13   6   9        539.72        443.13        25.99 o                         
  14   6   9          1.10         13.43        23.70 o                         
  15   6   9        135.79        112.02        22.68 o                         
 -15   7   9        176.75        189.43        22.19 o                         
 -14   7   9          9.85         14.72        18.85 o                         
 -13   7   9         19.16          5.31        16.65 o                         
 -12   7   9        101.53         86.01        14.84 o                         
 -11   7   9        145.37        149.13        14.02 o                         
 -10   7   9       2057.40       1987.46        34.62 o                         
  -9   7   9        626.24        677.60        24.48 o                         
  -8   7   9       3948.15       3933.13        61.38 o                         
  -7   7   9         15.22         24.61        10.08 o                         
  -6   7   9        355.20        377.64        13.58 o                         
  -5   7   9        673.15        791.36        37.90 o                         
  -4   7   9       2871.48       3057.40        42.76 o                         
  -3   7   9        116.70        134.78         9.72 o                         
  -2   7   9        990.33       1048.54        19.87 o                         
  -1   7   9       2058.39       2208.45        34.67 o                         
   0   7   9        605.29        630.62        17.06 o                         
   1   7   9        123.11        106.07        13.19 o                         
   2   7   9       1974.80       2072.95        37.09 o                         
   3   7   9        477.89        522.97        15.75 o                         
   4   7   9        856.15        832.03        44.29 o                         
   5   7   9          5.70          5.78         9.80 o                         
   6   7   9        272.08        334.24        18.10 o                         
   7   7   9          1.40         -6.86        19.52 o                         
   8   7   9       3117.92       3068.51        49.30 o                         
   9   7   9         42.26         47.72        13.19 o                         
  10   7   9        148.23        146.55        15.36 o                         
  11   7   9        734.66        669.70        22.63 o                         
  12   7   9         12.79         31.14        20.07 o                         
  13   7   9         71.20         43.60        21.77 o                         
  14   7   9         17.23         47.39        21.55 o                         
 -14   8   9        546.30        504.45        26.98 o                         
 -13   8   9         75.25         46.36        18.01 o                         
 -12   8   9         53.93         45.22        19.11 o                         
 -11   8   9         49.50         32.72        18.97 o                         
 -10   8   9        327.02        291.00        19.24 o                         
  -9   8   9       2592.20       2544.43        40.30 o                         
  -8   8   9        542.38        557.38        20.56 o                         
  -7   8   9       2787.58       2769.86        50.57 o                         
  -6   8   9        114.84        130.50        12.91 o                         
  -5   8   9        160.05        150.74        12.58 o                         
  -4   8   9        128.38        135.05        12.12 o                         
  -3   8   9       1990.18       1901.09        30.65 o                         
  -2   8   9        384.35        384.30        16.04 o                         
  -1   8   9       1169.38       1154.82        19.14 o                         
   0   8   9         60.52         49.72        11.81 o                         
   1   8   9       4980.51       5388.72       161.34 o                         
   2   8   9        700.55        667.64        16.24 o                         
   3   8   9        523.96        553.46        16.63 o                         
   4   8   9       1261.03       1328.88        28.35 o                         
   5   8   9         12.89          8.77        14.58 o                         
   6   8   9        239.28        222.08        16.37 o                         
   7   8   9       5224.22       5291.48       103.49 o                         
   8   8   9        583.70        519.90        19.08 o                         
   9   8   9         46.93         41.55        16.98 o                         
  10   8   9         21.78         28.06        21.29 o                         
  11   8   9        367.34        320.87        21.44 o                         
  12   8   9         44.14         34.43        21.76 o                         
  13   8   9        490.11        437.15        23.27 o                         
 -13   9   9         59.07         42.01        23.02 o                         
 -12   9   9         31.81         50.60        20.75 o                         
 -11   9   9         27.84         19.59        21.94 o                         
 -10   9   9       1086.78        967.70        26.72 o                         
  -9   9   9        309.39        337.24        22.16 o                         
  -8   9   9       3332.67       3203.24        51.58 o                         
  -7   9   9        292.01        301.67        17.63 o                         
  -6   9   9        181.11        198.80        14.89 o                         
  -5   9   9        324.09        360.14        14.60 o                         
  -4   9   9       4004.45       4129.69        53.26 o                         
  -3   9   9         50.40         41.21        12.82 o                         
  -2   9   9         11.13         -1.77        11.05 o                         
  -1   9   9       1015.73       1047.72        25.02 o                         
   0   9   9       4813.98       4675.98        71.90 o                         
   1   9   9         13.61         -0.79        13.66 o                         
   2   9   9       3327.05       3485.19        50.59 o                         
   3   9   9        227.74        259.13        17.44 o                         
   4   9   9         23.63         33.72        14.07 o                         
   5   9   9        161.51        164.87        17.17 o                         
   6   9   9         50.67         91.07        23.37 o                         
   7   9   9         62.24         57.66        14.51 o                         
   8   9   9       1744.48       1681.87        40.33 o                         
   9   9   9         83.12         64.95        20.07 o                         
  10   9   9        213.57        189.19        22.75 o                         
  11   9   9        395.60        420.09        23.42 o                         
  12   9   9         51.43         28.92        26.82 o                         
 -12  10   9         26.17         60.90        22.98 o                         
 -11  10   9        131.17        161.79        19.88 o                         
 -10  10   9         10.96         20.68        17.25 o                         
  -9  10   9        466.42        431.49        23.30 o                         
  -8  10   9        308.23        311.14        20.06 o                         
  -7  10   9       1033.71       1107.89        28.76 o                         
  -6  10   9         26.02         18.31        16.73 o                         
  -5  10   9        266.99        248.55        18.57 o                         
  -4  10   9        298.15        264.34        17.46 o                         
  -3  10   9        165.69        154.31        14.56 o                         
  -2  10   9        853.74        865.74        33.90 o                         
  -1  10   9        738.31        744.64        20.83 o                         
   0  10   9        176.25        159.16        15.74 o                         
   1  10   9       3372.54       3534.40        61.52 o                         
   2  10   9        122.72        115.47        18.43 o                         
   3  10   9        716.32        815.76        38.14 o                         
   4  10   9        649.42        700.85        25.76 o                         
   5  10   9        374.36        336.82        16.99 o                         
   6  10   9         63.11         54.79        17.33 o                         
   7  10   9       3501.35       3547.76        67.94 o                         
   8  10   9        243.55        241.01        18.64 o                         
   9  10   9          1.81         -0.03        18.60 o                         
  10  10   9          0.36          0.00        23.07 o                         
  11  10   9          6.30          8.52        25.11 o                         
 -10  11   9        268.88        206.40        33.46 o                         
  -9  11   9        187.99        185.47        22.97 o                         
  -8  11   9       2537.89       2324.87        49.89 o                         
  -7  11   9        109.40        102.12        19.81 o                         
  -6  11   9         83.91         76.42        15.92 o                         
  -5  11   9        377.19        350.31        20.83 o                         
  -4  11   9        767.42        829.08        31.02 o                         
  -3  11   9         34.27         40.95        15.09 o                         
  -2  11   9        242.85        216.56        19.46 o                         
  -1  11   9       1012.53       1036.98        26.41 o                         
   0  11   9       1047.45       1073.16        37.89 o                         
   1  11   9         97.23        104.02        17.02 o                         
   2  11   9        415.85        414.50        21.23 o                         
   3  11   9        307.47        342.33        18.83 o                         
   4  11   9          0.68         20.51        18.03 o                         
   5  11   9        232.21        238.78        18.13 o                         
   6  11   9          2.84         -6.70        19.84 o                         
   7  11   9         18.63          6.74        20.87 o                         
   8  11   9       1310.12       1263.39        36.53 o                         
   9  11   9         11.10         -3.04        23.35 o                         
  -8  12   9         79.65         84.90        25.07 o                         
  -7  12   9        497.63        531.50        27.24 o                         
  -6  12   9        307.59        324.30        20.84 o                         
  -5  12   9         25.54         21.99        18.85 o                         
  -4  12   9         84.47         76.03        18.16 o                         
  -3  12   9        387.71        342.63        20.93 o                         
  -2  12   9       1459.30       1497.08        37.41 o                         
  -1  12   9        367.18        383.43        26.19 o                         
   0  12   9         28.14         20.37        15.51 o                         
   1  12   9       1275.15       1313.55        31.50 o                         
   2  12   9          4.70         -7.30        17.02 o                         
   3  12   9        398.26        446.32        23.28 o                         
   4  12   9        829.13        908.97        27.76 o                         
   5  12   9        460.63        422.93        34.97 o                         
   6  12   9         50.62         45.61        21.77 o                         
   7  12   9       1312.54       1325.00        31.03 o                         
  -5  13   9        254.31        230.43        23.27 o                         
  -4  13   9        775.98        794.71        30.46 o                         
  -3  13   9         36.70         64.77        21.42 o                         
  -2  13   9        331.19        298.29        25.32 o                         
  -1  13   9        397.01        366.58        24.06 o                         
   0  13   9        247.51        265.99        20.82 o                         
   1  13   9         44.60         64.11        19.28 o                         
   2  13   9        173.03        146.89        23.34 o                         
   3  13   9          7.86         -8.10        20.91 o                         
   4  13   9          0.37        -18.35        19.03 o                         
 -18   0  10          8.39          4.63        38.34 o                         
 -16   0  10        902.98        892.67        53.54 o                         
 -14   0  10       8540.90       8388.08       174.62 o                         
 -12   0  10       6193.68       6045.75       103.70 o                         
 -10   0  10       1660.06       1676.14        69.90 o                         
  -8   0  10         74.67         63.79        13.21 o                         
  -6   0  10       1228.48       1294.79        31.93 o                         
  -4   0  10        210.26        101.82        13.92 o                         
  -2   0  10       8858.37       8157.66       120.90 o                         
   0   0  10       1036.97       1056.76        20.14 o                         
   2   0  10       6762.55       6759.42       165.02 o                         
   4   0  10      27253.40      27016.14       369.65 o                         
   6   0  10       4931.49       4832.50       159.46 o                         
   8   0  10         68.11         66.60        12.26 o                         
  10   0  10         58.59         40.81        18.49 o                         
  12   0  10       5538.91       5919.95        90.86 o                         
  14   0  10          7.21         16.20        21.80 o                         
  16   0  10          3.12         12.58        31.82 o                         
 -18   1  10         11.20         14.00        22.38 o                         
 -17   1  10        103.25         92.51        23.65 o                         
 -16   1  10          5.58         20.78        15.16 o                         
 -15   1  10        223.33        239.07        20.43 o                         
 -14   1  10         97.82         76.26        14.28 o                         
 -13   1  10       2198.09       2389.19        44.83 o                         
 -12   1  10          1.05         12.16        13.98 o                         
 -11   1  10       2296.54       2291.36        54.40 o                         
 -10   1  10        172.55        165.21        14.28 o                         
  -9   1  10        729.43        811.26        19.82 o                         
  -8   1  10        108.76        120.58        12.10 o                         
  -7   1  10       2955.46       2718.54        39.52 o                         
  -6   1  10         10.20          8.37         8.98 o                         
  -5   1  10       4852.78       4720.77        55.97 o                         
  -4   1  10          3.46         -2.80         6.34 o                         
  -3   1  10      16845.07      17191.44       213.57 o                         
  -2   1  10        134.46        126.30         7.71 o                         
  -1   1  10       6633.77       5925.92       131.76 o                         
   0   1  10        631.52        690.18        15.15 o                         
   1   1  10       1355.61       1480.03        19.37 o                         
   2   1  10        180.88        171.00         7.64 o                         
   3   1  10      17980.98      19433.34       273.35 o                         
   4   1  10         97.62         96.71         8.46 o                         
   5   1  10         21.21         33.70         7.00 o                         
   6   1  10        269.68        278.41        10.35 o                         
   7   1  10        246.71        307.98        12.20 o                         
   8   1  10        379.54        386.85        17.11 o                         
   9   1  10       2323.01       2313.45        29.66 o                         
  10   1  10          0.27         10.13        13.66 o                         
  11   1  10          7.71         13.97        14.59 o                         
  12   1  10          0.91         -9.67        11.33 o                         
  13   1  10        820.24        863.93        24.34 o                         
  14   1  10         39.31         43.17        17.40 o                         
  15   1  10        600.86        529.19        22.85 o                         
  16   1  10         71.12         72.20        27.22 o                         
 -17   2  10         31.59         59.00        22.06 o                         
 -16   2  10        699.79        732.69        30.91 o                         
 -15   2  10          2.73          8.95        17.10 o                         
 -14   2  10       2232.14       2133.80        51.47 o                         
 -13   2  10        537.53        572.81        19.64 o                         
 -12   2  10       4536.59       4762.55        69.17 o                         
 -11   2  10       1090.43       1172.51        23.11 o                         
 -10   2  10         63.37         50.40        10.46 o                         
  -9   2  10         71.46         89.62        10.16 o                         
  -8   2  10       2247.89       2399.82        47.30 o                         
  -7   2  10       1577.27       1613.02        27.96 o                         
  -6   2  10        228.58        232.89        17.63 o                         
  -5   2  10        678.52        733.91        14.60 o                         
  -4   2  10       5197.42       4745.82        66.97 o                         
  -3   2  10        145.94        152.80        29.73 o                         
  -2   2  10      16725.55      16609.58       206.48 o                         
  -1   2  10        478.16        442.60        10.37 o                         
   0   2  10        979.62        939.37        17.33 o                         
   1   2  10       2353.98       2461.44        30.47 o                         
   2   2  10          4.33         10.00         6.87 o                         
   3   2  10         24.04         38.13         7.66 o                         
   4   2  10      31128.27      30807.12       340.53 o                         
   5   2  10        187.33        203.75        10.47 o                         
   6   2  10       2083.42       2035.97        25.61 o                         
   7   2  10        554.34        601.27        15.63 o                         
   8   2  10         18.52         31.08        10.11 o                         
   9   2  10         45.16         62.28         9.91 o                         
  10   2  10         13.02         11.46        10.82 o                         
  11   2  10        226.39        222.62        12.12 o                         
  12   2  10       5566.13       5950.30        72.19 o                         
  13   2  10         21.82         19.99        14.92 o                         
  14   2  10         49.22         75.95        18.91 o                         
  15   2  10          4.82         32.82        24.33 o                         
  16   2  10          1.62        -29.57        23.78 o                         
 -17   3  10         42.94         44.96        20.90 o                         
 -16   3  10          7.21         20.66        18.80 o                         
 -15   3  10          2.99         15.53        16.40 o                         
 -14   3  10        390.96        351.90        18.05 o                         
 -13   3  10       1635.09       1753.04        44.14 o                         
 -12   3  10        514.06        492.16        16.94 o                         
 -11   3  10       2490.25       2678.48        42.60 o                         
 -10   3  10         95.21         88.67        11.03 o                         
  -9   3  10         78.27        104.60        10.00 o                         
  -8   3  10         53.27         57.97         8.93 o                         
  -7   3  10       4681.47       4942.91        71.79 o                         
  -6   3  10        525.22        517.93        30.91 o                         
  -5   3  10       2823.05       2663.92        38.25 o                         
  -4   3  10        959.83       1051.64        23.39 o                         
  -3   3  10       5688.72       5607.21       193.83 o                         
  -2   3  10        453.33        469.35        13.29 o                         
  -1   3  10       1528.26       1214.62        26.47 o                         
   0   3  10       1413.87       1494.54        25.76 o                         
   1   3  10        540.79        569.45        14.04 o                         
   2   3  10       1576.77       1659.67        32.61 o                         
   3   3  10      19651.75      20168.55       273.84 o                         
   4   3  10        225.19        223.05         9.88 o                         
   5   3  10        709.53        799.66        20.75 o                         
   6   3  10        793.92        866.41        15.60 o                         
   7   3  10          0.13          8.07         8.46 o                         
   8   3  10        879.12        845.52        19.17 o                         
   9   3  10       2008.80       1998.74        32.91 o                         
  10   3  10        195.77        203.02        11.52 o                         
  11   3  10        634.93        588.33        16.68 o                         
  12   3  10         10.92          1.23        14.01 o                         
  13   3  10        652.58        719.91        32.39 o                         
  14   3  10        430.47        376.57        20.57 o                         
  15   3  10       1553.11       1421.94        30.65 o                         
  16   3  10         81.82         53.60        23.73 o                         
 -17   4  10        101.99         79.70        20.56 o                         
 -16   4  10        214.35        204.54        21.95 o                         
 -15   4  10        115.05        114.97        20.66 o                         
 -14   4  10       1765.44       1639.24        35.88 o                         
 -13   4  10        999.63        936.27        25.27 o                         
 -12   4  10       2308.32       2500.66        52.41 o                         
 -11   4  10        514.05        522.21        17.60 o                         
 -10   4  10         12.70         -3.89        12.54 o                         
  -9   4  10        590.35        647.23        16.63 o                         
  -8   4  10       5103.46       5222.92        77.93 o                         
  -7   4  10       1222.73       1213.49        23.71 o                         
  -6   4  10        263.99        311.04        11.26 o                         
  -5   4  10          7.17          7.19         7.24 o                         
  -4   4  10       3512.26       3261.32        59.97 o                         
  -3   4  10        355.31        328.09        11.39 o                         
  -2   4  10       4769.95       4519.53        99.14 o                         
  -1   4  10        781.91        831.60        16.42 o                         
   0   4  10         88.93         85.97         7.83 o                         
   1   4  10          0.80         -3.36         6.43 o                         
   2   4  10       1730.41       1613.34        44.11 o                         
   3   4  10         12.66         14.69         7.59 o                         
   4   4  10      18808.95      19008.52       252.08 o                         
   5   4  10          8.91          9.49         7.39 o                         
   6   4  10       3693.85       3630.24        46.55 o                         
   7   4  10        703.58        747.71        19.20 o                         
   8   4  10          0.45          2.59        11.02 o                         
   9   4  10        405.78        418.97        16.19 o                         
  10   4  10        109.59         97.79        13.02 o                         
  11   4  10         32.38         24.75        12.65 o                         
  12   4  10       4019.57       4204.99       165.17 o                         
  13   4  10         18.35         20.10        17.29 o                         
  14   4  10          0.93         11.66        19.32 o                         
  15   4  10         85.06         83.64        23.79 o                         
  16   4  10          3.02          9.42        24.42 o                         
 -16   5  10         29.24         28.27        21.63 o                         
 -15   5  10         66.14         63.33        19.80 o                         
 -14   5  10         40.11         35.42        16.77 o                         
 -13   5  10       1502.64       1573.76        32.29 o                         
 -12   5  10        178.43        182.58        15.69 o                         
 -11   5  10       1122.49       1156.56        24.79 o                         
 -10   5  10         61.29         60.65        11.72 o                         
  -9   5  10          9.24          6.25        11.03 o                         
  -8   5  10         21.89         10.59        11.29 o                         
  -7   5  10       1459.08       1457.35        25.37 o                         
  -6   5  10        690.80        731.78        16.07 o                         
  -5   5  10       5039.58       4674.28        60.10 o                         
  -4   5  10        476.08        498.33        12.91 o                         
  -3   5  10       8549.82       8826.87       106.38 o                         
  -2   5  10        389.25        403.68        12.15 o                         
  -1   5  10       5300.79       5261.71        67.53 o                         
   0   5  10       1384.60       1371.87        26.75 o                         
   1   5  10        224.69        223.43         9.28 o                         
   2   5  10        497.18        514.01        12.59 o                         
   3   5  10       9886.75      10101.12       162.84 o                         
   4   5  10        504.05        543.01        16.78 o                         
   5   5  10          9.52         16.86         8.58 o                         
   6   5  10        324.84        333.73        15.57 o                         
   7   5  10        224.24        239.68        15.74 o                         
   8   5  10         30.47         55.79        12.63 o                         
   9   5  10       1289.97       1374.99        31.99 o                         
  10   5  10        101.24         97.44        17.97 o                         
  11   5  10        191.07        170.80        15.08 o                         
  12   5  10         56.36         46.60        17.26 o                         
  13   5  10       1481.31       1425.11        35.87 o                         
  14   5  10        404.48        351.83        32.18 o                         
  15   5  10        294.31        277.35        35.07 o                         
 -16   6  10         27.23         49.50        22.64 o                         
 -15   6  10          4.78         11.35        18.82 o                         
 -14   6  10        830.81        804.35        24.67 o                         
 -13   6  10        380.97        325.59        20.80 o                         
 -12   6  10       2469.51       2473.05        43.28 o                         
 -11   6  10        209.11        193.29        17.28 o                         
 -10   6  10        806.94        816.27        19.50 o                         
  -9   6  10        203.91        226.09        14.74 o                         
  -8   6  10       2377.32       2573.16        38.43 o                         
  -7   6  10        129.65        126.17        15.45 o                         
  -6   6  10       1190.04       1271.41        27.72 o                         
  -5   6  10       1112.50       1160.07        24.29 o                         
  -4   6  10       1724.00       1746.89        31.66 o                         
  -3   6  10       2986.49       3122.40        50.18 o                         
  -2   6  10       9045.27       9417.50       145.75 o                         
  -1   6  10       1527.77       1697.41        28.63 o                         
   0   6  10        555.87        582.82        15.03 o                         
   1   6  10       1468.03       1490.49        28.31 o                         
   2   6  10        264.89        210.17        11.58 o                         
   3   6  10        462.19        460.56        15.56 o                         
   4   6  10       8743.13       8791.07       108.02 o                         
   5   6  10       1715.34       1680.96        33.79 o                         
   6   6  10       1124.27       1011.51        26.98 o                         
   7   6  10       1963.62       1965.99        35.30 o                         
   8   6  10          6.34          0.78        12.30 o                         
   9   6  10          1.23        -10.29        20.46 o                         
  10   6  10          9.55         27.11        14.23 o                         
  11   6  10         44.71         29.38        18.35 o                         
  12   6  10       3805.73       3934.14       124.53 o                         
  13   6  10        200.51        195.65        26.45 o                         
  14   6  10         30.40         35.22        21.70 o                         
  15   6  10          5.77         19.78        26.38 o                         
 -15   7  10         40.92         45.84        22.04 o                         
 -14   7  10        420.93        312.07        19.27 o                         
 -13   7  10       1178.46       1197.43        38.03 o                         
 -12   7  10          3.89          6.80        16.27 o                         
 -11   7  10       2249.69       2222.16        36.18 o                         
 -10   7  10         44.95         51.41        16.25 o                         
  -9   7  10          5.49          7.15        13.43 o                         
  -8   7  10         29.53          7.66        12.47 o                         
  -7   7  10       1563.45       1521.24        28.70 o                         
  -6   7  10        611.17        585.98        16.50 o                         
  -5   7  10       5259.78       5035.96        62.17 o                         
  -4   7  10       1320.18       1368.55        30.34 o                         
  -3   7  10       9256.97       9885.32       101.01 o                         
  -2   7  10         79.20         88.16        10.34 o                         
  -1   7  10       8478.46       8605.38       102.43 o                         
   0   7  10         44.30         51.06        10.12 o                         
   1   7  10         44.77         30.17        11.53 o                         
   2   7  10       1347.08       1373.53        26.36 o                         
   3   7  10       3174.17       3235.94       104.44 o                         
   4   7  10         41.19         45.81        12.19 o                         
   5   7  10        824.86        774.37        50.57 o                         
   6   7  10        168.18        163.01        13.45 o                         
   7   7  10          2.47          1.91        11.46 o                         
   8   7  10          3.73         11.99        16.00 o                         
   9   7  10       1813.15       1809.20        34.59 o                         
  10   7  10          6.06         10.26        19.12 o                         
  11   7  10        151.67        155.35        18.46 o                         
  12   7  10        211.45        191.81        21.70 o                         
  13   7  10       1246.04       1115.43       199.51 o                         
  14   7  10         16.38         34.63        22.74 o                         
 -14   8  10        660.37        585.99        30.44 o                         
 -13   8  10        344.72        341.74        21.78 o                         
 -12   8  10       1167.99       1222.18        44.44 o                         
 -11   8  10        348.26        346.66        21.15 o                         
 -10   8  10        203.39        187.81        17.69 o                         
  -9   8  10       1213.69       1268.13        35.96 o                         
  -8   8  10       2010.91       2025.75        42.58 o                         
  -7   8  10         24.86         17.44        13.62 o                         
  -6   8  10         36.24         31.07        12.28 o                         
  -5   8  10         40.16         29.03        12.26 o                         
  -4   8  10       2652.03       2638.17        47.37 o                         
  -3   8  10        187.85        186.15        11.68 o                         
  -2   8  10       2477.37       2726.88        39.46 o                         
  -1   8  10        910.74       1048.38        23.13 o                         
   0   8  10        207.82        216.70        12.66 o                         
   1   8  10       1450.91       1441.76        28.23 o                         
   2   8  10        995.60        966.16        28.23 o                         
   3   8  10          0.43          1.91        13.05 o                         
   4   8  10       8264.27       8651.24       151.45 o                         
   5   8  10         80.65         92.82        14.86 o                         
   6   8  10       2289.88       2193.37        47.12 o                         
   7   8  10        865.33        899.70        24.10 o                         
   8   8  10        210.60        211.89        18.33 o                         
   9   8  10        647.74        550.15        23.23 o                         
  10   8  10        266.32        267.40        25.19 o                         
  11   8  10         12.52         39.98        22.08 o                         
  12   8  10       1796.78       1794.28        41.78 o                         
  13   8  10         81.66         53.06        20.82 o                         
 -13   9  10        339.09        316.10        30.61 o                         
 -12   9  10         78.91         70.20        20.42 o                         
 -11   9  10       1328.56       1354.79        61.91 o                         
 -10   9  10          1.68          0.76        21.89 o                         
  -9   9  10        120.51        132.63        16.81 o                         
  -8   9  10         40.47         33.91        16.45 o                         
  -7   9  10        336.70        339.48        21.77 o                         
  -6   9  10       2015.44       2083.28        60.92 o                         
  -5   9  10         78.68         77.77        16.48 o                         
  -4   9  10        383.22        416.11        17.27 o                         
  -3   9  10       4336.84       4565.87        65.03 o                         
  -2   9  10        164.64        175.76        16.78 o                         
  -1   9  10       1945.26       2005.82        39.55 o                         
   0   9  10        312.78        335.55        20.75 o                         
   1   9  10          0.46         11.02        14.15 o                         
   2   9  10        243.07        250.65        16.66 o                         
   3   9  10       2117.19       2133.09        49.55 o                         
   4   9  10         50.40         64.05        15.95 o                         
   5   9  10         25.62         31.13        17.22 o                         
   6   9  10         15.00         28.61        21.73 o                         
   7   9  10        177.69        161.81        15.65 o                         
   8   9  10         25.68         12.73        15.14 o                         
   9   9  10        502.08        477.76        25.41 o                         
  10   9  10          0.61         11.72        16.50 o                         
  11   9  10          6.94          3.69        24.41 o                         
  12   9  10        135.57        121.83        26.12 o                         
 -12  10  10        992.84        914.01        34.12 o                         
 -11  10  10        464.36        440.70        21.83 o                         
 -10  10  10         60.57         64.95        20.70 o                         
  -9  10  10        256.05        259.48        19.64 o                         
  -8  10  10        706.69        685.51        24.98 o                         
  -7  10  10         97.46         83.65        17.43 o                         
  -6  10  10        122.25        134.71        18.19 o                         
  -5  10  10        100.25        100.53        13.34 o                         
  -4  10  10       1025.52        979.68        21.68 o                         
  -3  10  10        231.17        211.41        16.67 o                         
  -2  10  10       2621.92       2705.64        45.54 o                         
  -1  10  10        638.17        661.94        19.94 o                         
   0  10  10          2.74         -4.73        15.58 o                         
   1  10  10        236.56        229.14        15.56 o                         
   2  10  10         53.23         79.21        16.49 o                         
   3  10  10        159.50        177.65        16.39 o                         
   4  10  10       4300.01       4285.66        64.37 o                         
   5  10  10         20.08         28.06        17.18 o                         
   6  10  10         34.64         41.62        19.57 o                         
   7  10  10        414.59        395.87        23.22 o                         
   8  10  10         62.71         77.09        19.94 o                         
   9  10  10        103.57         81.84        21.68 o                         
  10  10  10          9.47         45.09        29.36 o                         
  11  10  10          0.04        -14.11        22.94 o                         
 -10  11  10         34.63         31.26        22.35 o                         
  -9  11  10          1.02         -1.09        19.52 o                         
  -8  11  10          1.26          8.32        19.07 o                         
  -7  11  10         83.29         58.66        18.83 o                         
  -6  11  10        950.16        984.13        27.45 o                         
  -5  11  10        130.90        117.86        18.26 o                         
  -4  11  10        355.26        327.54        17.15 o                         
  -3  11  10       2612.34       2858.22       102.99 o                         
  -2  11  10        162.84        180.73        16.43 o                         
  -1  11  10        943.74       1017.99        28.33 o                         
   0  11  10        427.18        445.64        20.83 o                         
   1  11  10          6.25         20.59        19.47 o                         
   2  11  10         80.45         77.74        19.77 o                         
   3  11  10       1848.09       1896.20        40.49 o                         
   4  11  10         26.49         37.77        17.02 o                         
   5  11  10          4.33        -19.26        16.53 o                         
   6  11  10        277.69        253.84        19.85 o                         
   7  11  10        146.77        115.99        27.42 o                         
   8  11  10        284.40        250.28        38.71 o                         
   9  11  10        222.43        210.07        20.82 o                         
  -8  12  10         30.37          5.44        23.36 o                         
  -7  12  10         11.93         19.93        22.49 o                         
  -6  12  10        298.10        280.84        19.72 o                         
  -5  12  10         57.13         34.13        19.80 o                         
  -4  12  10        267.77        228.43        23.57 o                         
  -3  12  10        139.89        152.97        21.62 o                         
  -2  12  10       1064.22       1076.83        32.44 o                         
  -1  12  10        191.78        158.10        21.85 o                         
   0  12  10        141.31        146.65        20.22 o                         
   1  12  10        297.67        330.25        23.60 o                         
   2  12  10          5.18         14.48        18.07 o                         
   3  12  10        114.19        123.81        21.83 o                         
   4  12  10       1008.79       1025.68        29.02 o                         
   5  12  10         29.82         25.77        23.27 o                         
   6  12  10         25.28          7.34        22.30 o                         
   7  12  10        408.07        385.06        42.53 o                         
  -4  13  10         47.41         18.44        22.11 o                         
  -3  13  10       1509.70       1540.52        45.51 o                         
  -2  13  10         38.30         21.64        20.49 o                         
  -1  13  10        417.50        449.25        26.00 o                         
   0  13  10        424.53        446.46        24.98 o                         
   1  13  10         48.29         34.62        18.90 o                         
   2  13  10        198.37        165.52        27.05 o                         
   3  13  10       1007.69       1036.02        33.98 o                         
 -17   0  11         60.38         76.94        46.82 o                         
 -15   0  11       1683.50       1631.02        54.33 o                         
 -13   0  11        195.80        200.59        25.99 o                         
 -11   0  11       1655.28       1687.17        53.37 o                         
  -9   0  11        308.88        299.08        31.76 o                         
  -7   0  11       2864.27       2917.75        50.81 o                         
  -5   0  11       8734.65       8973.47       136.88 o                         
  -3   0  11         31.69         75.43        19.65 o                         
  -1   0  11      18503.05      18081.61       416.15 o                         
   1   0  11        640.03        654.86        20.18 o                         
   3   0  11        211.00        252.98        18.50 o                         
   5   0  11       2421.46       2444.20        42.80 o                         
   7   0  11        625.79        626.90        23.57 o                         
   9   0  11       5846.05       6087.98       185.32 o                         
  11   0  11       2607.28       2706.71        52.04 o                         
  13   0  11          3.40         12.01        24.54 o                         
  15   0  11         63.32         85.02        39.40 o                         
 -17   1  11          1.88         -1.67        19.86 o                         
 -16   1  11        786.91        785.27        42.16 o                         
 -15   1  11          2.82         10.27        17.49 o                         
 -14   1  11         14.30         15.34        15.43 o                         
 -13   1  11         22.62          4.59        14.43 o                         
 -12   1  11       1079.68       1091.83        23.35 o                         
 -11   1  11          2.92         -0.67        10.04 o                         
 -10   1  11         45.07         39.48        10.74 o                         
  -9   1  11        194.98        169.61        10.79 o                         
  -8   1  11       3433.10       3419.32        42.28 o                         
  -7   1  11       2384.79       2472.01        42.49 o                         
  -6   1  11      24334.79      24132.47       358.89 o                         
  -5   1  11         78.91         97.78         8.69 o                         
  -4   1  11       2519.59       2349.55        33.40 o                         
  -3   1  11       5138.83       5448.50        80.01 o                         
  -2   1  11       2347.21       2347.04        40.92 o                         
  -1   1  11        921.24        972.50        17.63 o                         
   0   1  11      22870.19      22355.77       305.76 o                         
   1   1  11        548.55        649.07        16.39 o                         
   2   1  11       8046.54       7923.70        89.97 o                         
   3   1  11        613.79        689.55        13.42 o                         
   4   1  11       5199.64       5239.79        64.65 o                         
   5   1  11        111.38        148.36         8.80 o                         
   6   1  11       2939.56       2958.10        44.33 o                         
   7   1  11          6.83          8.63         8.57 o                         
   8   1  11       5285.22       5541.16        71.24 o                         
   9   1  11         72.57         81.20        10.55 o                         
  10   1  11        922.65        975.11        37.37 o                         
  11   1  11         10.72          8.24        12.77 o                         
  12   1  11        368.14        343.66        15.07 o                         
  13   1  11          0.20        -10.05        14.08 o                         
  14   1  11        747.01        755.11        28.67 o                         
  15   1  11          2.60         -0.23        19.58 o                         
  16   1  11        207.80        230.09        27.50 o                         
 -17   2  11        262.71        291.37        22.36 o                         
 -16   2  11          0.02         -0.04        17.49 o                         
 -15   2  11       2118.21       2253.26        41.59 o                         
 -14   2  11          3.50          3.65        16.04 o                         
 -13   2  11        294.62        297.34        17.19 o                         
 -12   2  11         70.75         68.45        12.25 o                         
 -11   2  11       2592.31       2785.98        57.09 o                         
 -10   2  11       1081.61       1098.03        21.14 o                         
  -9   2  11         13.74          5.07        10.71 o                         
  -8   2  11        454.28        480.39        15.73 o                         
  -7   2  11       3292.64       3304.60        45.87 o                         
  -6   2  11       1414.27       1443.17        24.72 o                         
  -5   2  11       6710.83       6570.52        92.41 o                         
  -4   2  11         68.42         55.31         8.15 o                         
  -3   2  11        126.94         92.12        12.02 o                         
  -2   2  11         16.33         15.18         7.11 o                         
  -1   2  11       6616.47       6327.33        61.68 o                         
   0   2  11       1249.97       1303.02        18.04 o                         
   1   2  11       1058.33       1079.16        25.05 o                         
   2   2  11        864.97        898.43        27.36 o                         
   3   2  11        303.94        294.73         9.22 o                         
   4   2  11        419.50        456.81        17.44 o                         
   5   2  11       6487.20       6702.35        81.62 o                         
   6   2  11         17.09         20.89         8.66 o                         
   7   2  11       1424.53       1480.92        26.11 o                         
   8   2  11        171.35        192.40        10.05 o                         
   9   2  11       2567.01       2736.76        37.19 o                         
  10   2  11        146.09        144.51        12.88 o                         
  11   2  11        767.91        775.70        21.04 o                         
  12   2  11         55.85         45.34        16.11 o                         
  13   2  11         83.75        104.40        18.20 o                         
  14   2  11        241.18        244.61        19.15 o                         
  15   2  11        603.85        632.46        29.94 o                         
  16   2  11        116.15         88.56        21.63 o                         
 -17   3  11         36.19         55.17        23.62 o                         
 -16   3  11        450.57        457.90        21.05 o                         
 -15   3  11        300.74        282.47        19.54 o                         
 -14   3  11        326.47        291.96        18.37 o                         
 -13   3  11          0.52          1.75        14.13 o                         
 -12   3  11         70.29         67.59        11.55 o                         
 -11   3  11       1535.26       1495.91        25.68 o                         
 -10   3  11        414.86        438.81        15.70 o                         
  -9   3  11         14.21         15.48         9.54 o                         
  -8   3  11        206.87        190.60        11.39 o                         
  -7   3  11         61.18         61.18         9.48 o                         
  -6   3  11      31258.28      31701.68       299.60 o                         
  -5   3  11         20.15         10.55         7.35 o                         
  -4   3  11       1707.14       1711.07        80.42 o                         
  -3   3  11        491.31        489.62        13.61 o                         
  -2   3  11       1218.77       1406.42        62.86 o                         
  -1   3  11          6.62          6.92         7.06 o                         
   0   3  11      14244.69      13869.00       141.07 o                         
   1   3  11         17.93          8.41         7.39 o                         
   2   3  11       2823.02       2536.86        31.76 o                         
   3   3  11       2404.66       2463.33        68.53 o                         
   4   3  11       1495.13       1518.77        26.04 o                         
   5   3  11         24.97         31.92         8.20 o                         
   6   3  11        993.09        954.20        22.82 o                         
   7   3  11        117.18        117.09         9.95 o                         
   8   3  11       6583.06       6590.33        79.61 o                         
   9   3  11        164.52        175.75        12.87 o                         
  10   3  11       1893.14       1976.71        33.04 o                         
  11   3  11         14.28         23.02        12.56 o                         
  12   3  11        416.58        407.99        16.93 o                         
  13   3  11        236.84        234.96        30.25 o                         
  14   3  11        933.50        976.25        30.11 o                         
  15   3  11         20.14         33.15        23.94 o                         
  16   3  11        124.69        122.11        26.50 o                         
 -16   4  11         38.79         38.38        18.65 o                         
 -15   4  11       1403.14       1365.67        34.67 o                         
 -14   4  11         11.43          7.98        16.20 o                         
 -13   4  11        145.09        165.16        14.26 o                         
 -12   4  11        120.76         96.27        15.17 o                         
 -11   4  11       2022.35       2122.35        67.58 o                         
 -10   4  11       1540.20       1533.86        38.52 o                         
  -9   4  11         14.44          3.21        10.70 o                         
  -8   4  11        772.76        751.18        20.81 o                         
  -7   4  11       4937.76       5086.47        60.04 o                         
  -6   4  11        844.19        935.74        30.45 o                         
  -5   4  11       8349.12       8429.53       102.88 o                         
  -4   4  11        149.10        157.67        11.19 o                         
  -3   4  11       2326.23       2375.15        31.49 o                         
  -2   4  11         44.84         42.59        10.35 o                         
  -1   4  11        619.40        488.29        16.53 o                         
   0   4  11        322.86        317.36         9.93 o                         
   1   4  11         42.72         44.65        11.45 o                         
   2   4  11       1763.03       1802.93        31.92 o                         
   3   4  11       1321.57       1422.78        22.34 o                         
   4   4  11        196.18        200.99        10.38 o                         
   5   4  11       3995.22       4309.86        70.75 o                         
   6   4  11        277.62        263.21        11.25 o                         
   7   4  11        144.46        150.52        12.57 o                         
   8   4  11          1.22         11.28        12.03 o                         
   9   4  11       2222.22       2222.59        33.35 o                         
  10   4  11        544.95        541.17        16.74 o                         
  11   4  11       2360.20       2299.96        37.59 o                         
  12   4  11         95.92        108.94        16.66 o                         
  13   4  11        243.42        226.90        20.27 o                         
  14   4  11          0.54          1.01        20.12 o                         
  15   4  11        113.94        129.09        22.31 o                         
 -16   5  11        143.30        149.93        22.82 o                         
 -15   5  11        127.19        119.50        17.48 o                         
 -14   5  11         78.37         89.48        15.07 o                         
 -13   5  11        130.19        137.27        16.15 o                         
 -12   5  11        614.04        589.05        18.84 o                         
 -11   5  11        914.93        850.35        24.77 o                         
 -10   5  11        264.83        285.36        18.77 o                         
  -9   5  11          7.54          6.78        11.69 o                         
  -8   5  11        115.72         93.93        10.89 o                         
  -7   5  11        425.91        380.62        14.24 o                         
  -6   5  11      11002.33      11339.96       304.26 o                         
  -5   5  11         80.27         91.81        10.84 o                         
  -4   5  11       1029.95        943.28        20.25 o                         
  -3   5  11         91.25         80.90         9.00 o                         
  -2   5  11       1740.04       1824.23        39.60 o                         
  -1   5  11       1293.29       1368.85        24.01 o                         
   0   5  11       9225.54       9244.38       220.49 o                         
   1   5  11         33.47         19.58         7.51 o                         
   2   5  11       6735.01       6852.21        82.77 o                         
   3   5  11        814.29        839.40        21.46 o                         
   4   5  11        734.96        803.59        19.85 o                         
   5   5  11        205.89        203.44        13.04 o                         
   6   5  11       1760.58       1778.80        35.22 o                         
   7   5  11         24.59         36.03        10.20 o                         
   8   5  11       5191.43       4994.94        91.34 o                         
   9   5  11          2.29          0.11        12.88 o                         
  10   5  11        269.43        276.46        14.46 o                         
  11   5  11        134.98        149.09        17.52 o                         
  12   5  11        328.46        329.90        21.19 o                         
  13   5  11         31.85         42.79        19.30 o                         
  14   5  11        347.13        373.10        23.73 o                         
  15   5  11        198.83        231.35        23.73 o                         
 -15   6  11       1075.83       1067.25        32.83 o                         
 -14   6  11          2.18          2.11        18.70 o                         
 -13   6  11         54.40         59.61        16.00 o                         
 -12   6  11        371.17        348.12        18.66 o                         
 -11   6  11        744.70        804.38        21.64 o                         
 -10   6  11       1055.61        982.40        23.25 o                         
  -9   6  11        237.54        235.75        14.37 o                         
  -8   6  11        550.11        541.74        15.75 o                         
  -7   6  11       6892.80       7030.09        87.09 o                         
  -6   6  11         76.84         82.05        12.74 o                         
  -5   6  11       2307.12       2312.96        37.41 o                         
  -4   6  11         56.63         54.49        11.64 o                         
  -3   6  11        829.16        775.85        25.24 o                         
  -2   6  11          0.26          1.91         9.80 o                         
  -1   6  11      10064.73      10330.92       125.17 o                         
   0   6  11       1221.50       1177.66        26.51 o                         
   1   6  11        839.62        861.70        16.99 o                         
   2   6  11       1536.01       1563.36        24.49 o                         
   3   6  11        994.09       1129.26        24.41 o                         
   4   6  11         72.91         72.93         8.18 o                         
   5   6  11       2277.85       2377.21        66.65 o                         
   6   6  11         26.51         33.68        11.10 o                         
   7   6  11        575.27        568.41        18.72 o                         
   8   6  11         84.27         93.95        12.66 o                         
   9   6  11       4371.23       4334.96        74.92 o                         
  10   6  11        254.61        267.14        16.63 o                         
  11   6  11       1620.22       1560.84        44.28 o                         
  12   6  11        258.60        273.25        25.71 o                         
  13   6  11         93.68         89.37        21.72 o                         
  14   6  11          1.01          4.61        25.30 o                         
 -15   7  11          0.10         11.32        21.68 o                         
 -14   7  11         55.90         47.08        21.61 o                         
 -13   7  11        574.42        524.42        20.87 o                         
 -12   7  11        619.05        597.76        18.60 o                         
 -11   7  11         11.47          5.76        17.81 o                         
 -10   7  11        454.08        428.15        21.21 o                         
  -9   7  11        517.70        571.60        20.33 o                         
  -8   7  11         48.92         45.92        11.68 o                         
  -7   7  11         70.64         59.40        11.38 o                         
  -6   7  11       4174.73       4418.67        64.33 o                         
  -5   7  11       1025.47       1102.59        21.82 o                         
  -4   7  11          6.47         10.31         9.15 o                         
  -3   7  11         64.42         62.05        10.53 o                         
  -2   7  11       1715.40       1687.63        29.12 o                         
  -1   7  11        102.73        146.55        13.39 o                         
   0   7  11      11917.71      12329.82       283.90 o                         
   1   7  11         80.22         95.52        11.27 o                         
   2   7  11       3771.07       3865.66        55.74 o                         
   3   7  11       3291.15       3314.42        64.96 o                         
   4   7  11        653.91        673.62       120.67 o                         
   5   7  11        617.20        647.48        21.60 o                         
   6   7  11        511.50        507.17        16.96 o                         
   7   7  11        110.89         90.37        17.07 o                         
   8   7  11       4241.85       4171.96        84.36 o                         
   9   7  11         24.32         24.29        18.99 o                         
  10   7  11        470.22        449.39        28.86 o                         
  11   7  11          3.69          9.17        16.70 o                         
  12   7  11        416.28        404.70        23.41 o                         
  13   7  11          4.23         13.84        21.54 o                         
 -14   8  11         72.98         67.90        19.77 o                         
 -13   8  11         33.13         15.05        20.17 o                         
 -12   8  11         43.10         39.73        19.92 o                         
 -11   8  11        150.91        163.41        16.42 o                         
 -10   8  11        608.06        571.66        21.37 o                         
  -9   8  11        743.42        734.34        22.07 o                         
  -8   8  11         49.43         45.90        14.76 o                         
  -7   8  11       4706.14       4706.00        69.57 o                         
  -6   8  11        195.57        157.22        14.07 o                         
  -5   8  11       4270.58       4368.98        61.04 o                         
  -4   8  11        705.23        718.75        20.83 o                         
  -3   8  11        130.21         98.79        10.78 o                         
  -2   8  11         12.32          1.12         9.62 o                         
  -1   8  11       1180.95       1211.22        25.13 o                         
   0   8  11       1113.07       1119.28        24.00 o                         
   1   8  11        476.73        423.39        16.41 o                         
   2   8  11         67.93         98.37        15.43 o                         
   3   8  11          0.77          5.54        11.44 o                         
   4   8  11         84.58         81.51        14.49 o                         
   5   8  11       1978.60       2114.00        52.21 o                         
   6   8  11        114.39        100.16        15.93 o                         
   7   8  11        333.39        297.72        18.99 o                         
   8   8  11          1.29         -3.68        15.93 o                         
   9   8  11       2529.96       2401.05        59.37 o                         
  10   8  11         40.50         28.48        19.68 o                         
  11   8  11        884.65        828.00        35.74 o                         
  12   8  11         32.23         45.93        26.18 o                         
 -13   9  11        713.94        763.14        28.04 o                         
 -12   9  11        208.42        222.16        22.81 o                         
 -11   9  11         28.65         40.39        24.95 o                         
 -10   9  11        464.62        474.60        25.28 o                         
  -9   9  11        248.12        241.93        17.27 o                         
  -8   9  11         28.95         29.41        18.40 o                         
  -7   9  11          0.97         14.71        15.42 o                         
  -6   9  11       2841.74       2832.81        42.14 o                         
  -5   9  11       1303.09       1334.43        26.71 o                         
  -4   9  11        872.39        940.47        23.33 o                         
  -3   9  11          1.11          0.30        15.11 o                         
  -2   9  11         25.30         32.05        12.40 o                         
  -1   9  11       1153.03       1145.11        29.78 o                         
   0   9  11       3045.57       3061.48        45.37 o                         
   1   9  11         61.55         52.40        15.08 o                         
   2   9  11        740.94        786.90        24.40 o                         
   3   9  11        965.39        972.08        31.29 o                         
   4   9  11         14.17         25.71        15.55 o                         
   5   9  11         12.64         17.06        11.72 o                         
   6   9  11        312.06        333.39        25.35 o                         
   7   9  11          5.22         -0.46        18.69 o                         
   8   9  11       2101.80       1966.17        86.05 o                         
   9   9  11        216.89        206.51        20.11 o                         
  10   9  11        255.55        245.43        23.76 o                         
  11   9  11          0.96         13.54        18.90 o                         
 -11  10  11        305.70        300.33        23.20 o                         
 -10  10  11        448.60        425.91        21.63 o                         
  -9  10  11          7.42          0.01        23.76 o                         
  -8  10  11        281.67        294.49        20.56 o                         
  -7  10  11       1113.51       1116.81        27.60 o                         
  -6  10  11          5.91          4.89        16.66 o                         
  -5  10  11        927.72        878.24        23.60 o                         
  -4  10  11         62.15         55.40        14.97 o                         
  -3  10  11         20.67         21.86        13.32 o                         
  -2  10  11          0.91          6.01        13.92 o                         
  -1  10  11        566.58        608.83        21.17 o                         
   0  10  11        247.07        280.50        18.67 o                         
   1  10  11         81.09         82.61        15.79 o                         
   2  10  11        834.16        914.40        28.78 o                         
   3  10  11         20.97         11.52        16.54 o                         
   4  10  11          7.21          0.70        16.56 o                         
   5  10  11       1970.86       1941.62        50.99 o                         
   6  10  11          0.25         11.93        15.10 o                         
   7  10  11        382.34        328.04        24.22 o                         
   8  10  11        132.67        113.19        21.36 o                         
   9  10  11        707.64        709.29        36.60 o                         
  10  10  11        274.74        274.62        29.53 o                         
  -9  11  11          3.01         -1.24        20.05 o                         
  -8  11  11        146.75        126.06        19.90 o                         
  -7  11  11          0.77         -8.97        17.97 o                         
  -6  11  11       2060.54       2134.22        57.74 o                         
  -5  11  11        239.71        246.55        21.39 o                         
  -4  11  11        618.29        629.59        23.57 o                         
  -3  11  11        197.72        215.45        17.36 o                         
  -2  11  11         45.62         76.46        16.84 o                         
  -1  11  11       1533.51       1609.69        43.90 o                         
   0  11  11       2110.16       2109.19        38.39 o                         
   1  11  11          0.03         16.74        22.46 o                         
   2  11  11        709.54        623.06        23.49 o                         
   3  11  11        344.42        291.78        20.63 o                         
   4  11  11         40.19         54.53        20.58 o                         
   5  11  11        113.76        137.88        20.54 o                         
   6  11  11        702.55        655.97        34.47 o                         
   7  11  11         35.65         22.07        23.72 o                         
   8  11  11        644.18        535.50       107.37 o                         
  -7  12  11        894.47        916.26        33.74 o                         
  -6  12  11         77.29         79.46        27.29 o                         
  -5  12  11        101.84         71.43        24.35 o                         
  -4  12  11         53.94         38.10        23.16 o                         
  -3  12  11         73.28         88.08        21.69 o                         
  -2  12  11          0.69          4.88        19.25 o                         
  -1  12  11       1499.63       1537.43        54.76 o                         
   0  12  11         91.44         65.38        17.54 o                         
   1  12  11        110.70        113.05        22.55 o                         
   2  12  11        958.86        933.02        25.06 o                         
   3  12  11         14.33          7.58        18.76 o                         
   4  12  11         36.76         31.28        20.16 o                         
   5  12  11        541.22        542.90        46.23 o                         
   6  12  11          7.92         26.83        26.31 o                         
  -2  13  11         15.90         14.67        24.59 o                         
  -1  13  11        463.72        417.19        33.55 o                         
   0  13  11       1183.81       1193.15        31.04 o                         
   1  13  11         58.78         46.31        23.05 o                         
 -16   0  12       1174.99       1014.41        39.94 o                         
 -14   0  12       1409.54       1359.38        48.29 o                         
 -12   0  12        104.85        101.67        19.49 o                         
 -10   0  12       5693.18       5890.73        92.55 o                         
  -8   0  12         16.99         30.26        16.25 o                         
  -6   0  12         76.29         56.34        14.30 o                         
  -4   0  12      29170.30      29122.41       528.30 o                         
  -2   0  12       9796.14       9507.42       594.60 o                         
   0   0  12       3467.03       3576.45       100.19 o                         
   2   0  12      11118.43      11775.50       228.70 o                         
   4   0  12       2790.80       2861.49        52.08 o                         
   6   0  12       1382.10       1398.57        49.77 o                         
   8   0  12       3709.72       3938.72        79.87 o                         
  10   0  12       4026.20       4044.05        78.42 o                         
  12   0  12         50.66         65.00        18.46 o                         
  14   0  12        367.53        415.68        26.20 o                         
  16   0  12       1158.45       1285.51        57.18 o                         
 -17   1  12        216.42        187.41        23.06 o                         
 -16   1  12         79.56         89.05        20.47 o                         
 -15   1  12       1611.02       1725.16        48.30 o                         
 -14   1  12         19.65         12.41        20.23 o                         
 -13   1  12         97.67         67.51        15.45 o                         
 -12   1  12        201.47        174.21        15.05 o                         
 -11   1  12       1733.00       1747.98        41.40 o                         
 -10   1  12         64.91         72.31        12.03 o                         
  -9   1  12         27.54         35.77        10.90 o                         
  -8   1  12        576.96        569.94        16.01 o                         
  -7   1  12       6360.89       6589.03        92.07 o                         
  -6   1  12        249.38        237.69        10.98 o                         
  -5   1  12         92.15         70.73         8.86 o                         
  -4   1  12          2.30          5.31         7.48 o                         
  -3   1  12       3879.49       4136.49        49.89 o                         
  -2   1  12        364.47        344.04        12.34 o                         
  -1   1  12       5399.01       5819.21        82.05 o                         
   0   1  12         56.48         77.05         9.97 o                         
   1   1  12      17072.25      16868.20       232.14 o                         
   2   1  12        120.99        145.94         8.79 o                         
   3   1  12       1968.79       1984.77        27.22 o                         
   4   1  12       1061.96       1185.06        20.29 o                         
   5   1  12       5786.23       6044.83        97.67 o                         
   6   1  12        397.19        409.96        12.51 o                         
   7   1  12         10.65         16.89        10.91 o                         
   8   1  12       1069.48       1145.83        25.11 o                         
   9   1  12        148.38        136.58        10.98 o                         
  10   1  12        248.27        231.54        14.39 o                         
  11   1  12        633.95        677.35        20.48 o                         
  12   1  12        188.82        189.28        17.27 o                         
  13   1  12         34.07         54.05        15.65 o                         
  14   1  12        171.15        152.59        19.03 o                         
  15   1  12        231.51        285.98        22.42 o                         
  16   1  12          0.43         41.53        25.99 o                         
 -17   2  12          8.50         36.29        23.44 o                         
 -16   2  12        418.22        364.95        23.76 o                         
 -15   2  12          0.08         -6.50        16.80 o                         
 -14   2  12         34.11         53.62        16.19 o                         
 -13   2  12        296.37        310.12        17.45 o                         
 -12   2  12         12.96         23.93        13.14 o                         
 -11   2  12        284.53        266.50        14.66 o                         
 -10   2  12      13732.41      14149.24       209.04 o                         
  -9   2  12        132.77        119.82        11.93 o                         
  -8   2  12       1772.09       1855.15        59.26 o                         
  -7   2  12       2448.59       2549.89        70.89 o                         
  -6   2  12       1354.20       1272.20        27.57 o                         
  -5   2  12         17.89         47.51        10.43 o                         
  -4   2  12      18274.72      18052.34       345.41 o                         
  -3   2  12          0.44          2.17         8.25 o                         
  -2   2  12       7772.32       8016.21       140.34 o                         
  -1   2  12        201.68        215.83         9.37 o                         
   0   2  12       1922.34       1776.09        52.75 o                         
   1   2  12        609.07        653.55        14.11 o                         
   2   2  12       7314.70       7686.19        85.30 o                         
   3   2  12        259.88        247.01         9.70 o                         
   4   2  12       3971.90       3959.78        56.35 o                         
   5   2  12        690.81        719.49        14.70 o                         
   6   2  12       2401.44       2398.21        35.18 o                         
   7   2  12          0.46          2.04        10.02 o                         
   8   2  12       2468.43       2546.49        45.98 o                         
   9   2  12         86.60         96.36        12.69 o                         
  10   2  12       2983.05       3105.12        43.62 o                         
  11   2  12          1.47          6.70        12.14 o                         
  12   2  12        337.02        362.42        16.68 o                         
  13   2  12         17.01         12.30        15.68 o                         
  14   2  12        637.16        688.72        27.46 o                         
  15   2  12          0.65         12.46        20.88 o                         
 -16   3  12          6.36          0.57        19.05 o                         
 -15   3  12       2158.55       2266.15        64.46 o                         
 -14   3  12          0.56          5.68        17.01 o                         
 -13   3  12         43.67         49.93        14.67 o                         
 -12   3  12         98.96         78.10        13.90 o                         
 -11   3  12       1209.86       1225.38        34.69 o                         
 -10   3  12        116.59        105.08        11.97 o                         
  -9   3  12       1436.26       1473.50        27.74 o                         
  -8   3  12         89.90         67.03        11.49 o                         
  -7   3  12       1153.90       1181.34        26.48 o                         
  -6   3  12       1569.70       1616.47        38.17 o                         
  -5   3  12        201.41        248.15        13.09 o                         
  -4   3  12        335.85        308.40        12.44 o                         
  -3   3  12          6.38         11.75         9.01 o                         
  -2   3  12       1291.66       1363.28        24.89 o                         
  -1   3  12        567.88        638.05        12.35 o                         
   0   3  12        130.09        140.56         8.28 o                         
   1   3  12      16385.88      16941.66       242.06 o                         
   2   3  12        103.57        103.15         8.31 o                         
   3   3  12       8287.92       9003.70       102.86 o                         
   4   3  12          0.50          9.14         8.61 o                         
   5   3  12       3592.29       3593.60        50.95 o                         
   6   3  12         10.08         16.53         9.64 o                         
   7   3  12         20.18         28.63        10.58 o                         
   8   3  12         45.58         41.44        10.53 o                         
   9   3  12         66.46         79.58        13.82 o                         
  10   3  12         12.96         13.63        13.72 o                         
  11   3  12        312.50        338.64        16.62 o                         
  12   3  12        123.80        128.37        16.21 o                         
  13   3  12        129.32        131.63        17.15 o                         
  14   3  12          1.73          4.30        22.67 o                         
  15   3  12        248.07        228.18        24.97 o                         
 -16   4  12        285.94        222.58        21.83 o                         
 -15   4  12          2.19         14.28        22.05 o                         
 -14   4  12         90.51         76.77        19.29 o                         
 -13   4  12        118.64        135.63        16.83 o                         
 -12   4  12         83.52         82.50        14.98 o                         
 -11   4  12        471.41        476.46        16.91 o                         
 -10   4  12       7531.79       7831.05       138.83 o                         
  -9   4  12        227.54        193.09        13.56 o                         
  -8   4  12       5604.71       5588.79        97.69 o                         
  -7   4  12       2643.96       2730.22        39.76 o                         
  -6   4  12         14.20         26.49         9.20 o                         
  -5   4  12        542.52        550.51        13.18 o                         
  -4   4  12       7824.79       7747.07       143.55 o                         
  -3   4  12         28.59         27.88         8.37 o                         
  -2   4  12       8298.08       8273.79       108.74 o                         
  -1   4  12       1047.38       1126.54        22.13 o                         
   0   4  12        990.70       1020.46        17.15 o                         
   1   4  12         49.75         51.34         9.39 o                         
   2   4  12       6666.02       6947.51       115.86 o                         
   3   4  12       1932.33       1937.26        25.80 o                         
   4   4  12       5325.98       5375.90        71.16 o                         
   5   4  12        406.46        399.21        12.77 o                         
   6   4  12       1144.78       1154.30        19.25 o                         
   7   4  12         94.21         99.74        10.54 o                         
   8   4  12       2626.92       2735.31        34.25 o                         
   9   4  12          1.25          6.82        12.44 o                         
  10   4  12       1866.69       1968.28        58.51 o                         
  11   4  12         20.88         21.94        13.88 o                         
  12   4  12        260.02        227.56        17.61 o                         
  13   4  12          0.65          8.96        17.91 o                         
  14   4  12        458.39        525.91        31.76 o                         
  15   4  12         30.04         17.25        21.43 o                         
 -16   5  12         15.04          1.20        21.56 o                         
 -15   5  12        790.56        813.23        35.07 o                         
 -14   5  12        101.75         87.23        17.32 o                         
 -13   5  12          2.21         -5.09        15.70 o                         
 -12   5  12         80.02        103.68        14.96 o                         
 -11   5  12       1757.68       1847.45        57.33 o                         
 -10   5  12         45.23         54.70        16.28 o                         
  -9   5  12        896.96        969.63        21.29 o                         
  -8   5  12        478.28        466.28        16.46 o                         
  -7   5  12       1702.61       1765.03        29.49 o                         
  -6   5  12         29.43         27.45        10.45 o                         
  -5   5  12        906.24        849.55        34.16 o                         
  -4   5  12       1081.88       1102.30        25.39 o                         
  -3   5  12          5.65          5.83         8.50 o                         
  -2   5  12         10.46         13.38        10.11 o                         
  -1   5  12         57.70         55.10         8.26 o                         
   0   5  12        666.38        676.49        21.14 o                         
   1   5  12       7813.19       8164.59       112.24 o                         
   2   5  12        370.41        327.77        11.76 o                         
   3   5  12       1807.06       1854.90        38.80 o                         
   4   5  12       1884.59       1967.50        33.30 o                         
   5   5  12       7199.04       7395.78       203.42 o                         
   6   5  12       1007.64        971.38        19.55 o                         
   7   5  12       1416.50       1479.19        27.46 o                         
   8   5  12       1080.63       1071.26        21.65 o                         
   9   5  12        142.70        125.05        13.07 o                         
  10   5  12          0.31         10.01        13.96 o                         
  11   5  12        270.72        240.62        18.87 o                         
  12   5  12          0.18         -3.34        15.95 o                         
  13   5  12          1.57         12.60        20.14 o                         
  14   5  12         18.70         26.57        21.19 o                         
 -15   6  12         54.97         37.68        20.63 o                         
 -14   6  12        253.13        281.09        18.46 o                         
 -13   6  12          0.50          7.13        18.07 o                         
 -12   6  12         55.46         45.72        17.86 o                         
 -11   6  12         99.22        106.71        15.50 o                         
 -10   6  12       4537.00       4561.94        59.96 o                         
  -9   6  12        437.02        413.35        20.89 o                         
  -8   6  12        272.66        279.75        14.65 o                         
  -7   6  12        199.78        204.48        13.60 o                         
  -6   6  12        124.16        136.05        12.43 o                         
  -5   6  12        791.41        846.42        22.45 o                         
  -4   6  12       9134.41       9173.33       104.14 o                         
  -3   6  12        191.16        199.90        10.47 o                         
  -2   6  12       3437.28       3646.08        79.92 o                         
  -1   6  12        212.60        230.78        13.55 o                         
   0   6  12        370.42        339.54        11.51 o                         
   1   6  12         28.25         21.66         7.06 o                         
   2   6  12       1708.75       1914.90        30.97 o                         
   3   6  12        791.66        807.89        22.11 o                         
   4   6  12       3807.18       3704.75        53.55 o                         
   5   6  12        471.66        505.71        25.71 o                         
   6   6  12       1988.06       1898.05        36.20 o                         
   7   6  12         40.05         51.86        16.08 o                         
   8   6  12       1575.29       1585.25        49.16 o                         
   9   6  12         86.71         85.18        15.31 o                         
  10   6  12       2052.87       2124.93        46.94 o                         
  11   6  12        265.60        276.50        20.31 o                         
  12   6  12        157.04        158.46        18.04 o                         
  13   6  12        301.60        274.26        24.35 o                         
  14   6  12        193.24        192.66        22.56 o                         
 -14   7  12         23.64         39.28        21.64 o                         
 -13   7  12        180.99        216.87        21.33 o                         
 -12   7  12         19.00         21.13        16.57 o                         
 -11   7  12        617.27        598.54        21.30 o                         
 -10   7  12         21.67         33.53        14.51 o                         
  -9   7  12        478.98        464.45        18.09 o                         
  -8   7  12       1681.21       1620.46        33.22 o                         
  -7   7  12          5.74         16.70        13.78 o                         
  -6   7  12         21.74          1.20        11.35 o                         
  -5   7  12       1529.45       1474.26        39.37 o                         
  -4   7  12        373.11        318.99        14.37 o                         
  -3   7  12       1595.51       1632.56        32.00 o                         
  -2   7  12        615.74        639.37        16.84 o                         
  -1   7  12        111.60        113.97        12.58 o                         
   0   7  12        197.89        189.59         9.70 o                         
   1   7  12       7127.47       7421.40       100.21 o                         
   2   7  12        492.86        544.31        18.03 o                         
   3   7  12        147.27        163.57        15.22 o                         
   4   7  12         11.36          3.66        14.98 o                         
   5   7  12       4267.63       4198.13        62.64 o                         
   6   7  12          9.44         13.33        12.85 o                         
   7   7  12       1725.23       1799.85        31.97 o                         
   8   7  12          0.93          8.45        19.33 o                         
   9   7  12         18.15         36.74        19.57 o                         
  10   7  12          8.93          0.04        16.78 o                         
  11   7  12        124.59        116.60        18.23 o                         
  12   7  12         36.67         54.10        38.46 o                         
  13   7  12         18.55         25.08        26.00 o                         
 -13   8  12         31.42         24.40        20.76 o                         
 -12   8  12          3.51         12.60        16.98 o                         
 -11   8  12        619.39        612.21        27.69 o                         
 -10   8  12       3002.58       2896.56        56.29 o                         
  -9   8  12         28.08         28.20        16.75 o                         
  -8   8  12       1138.09       1018.76        28.00 o                         
  -7   8  12        979.45        925.00        29.96 o                         
  -6   8  12         93.78        113.93        15.46 o                         
  -5   8  12          4.03         -3.53        14.09 o                         
  -4   8  12       1720.10       1860.11        33.24 o                         
  -3   8  12        918.58        888.82        22.55 o                         
  -2   8  12        888.36        911.64        32.51 o                         
  -1   8  12        545.85        605.78        20.69 o                         
   0   8  12          3.13         -1.24        13.17 o                         
   1   8  12       1030.16       1139.72        22.16 o                         
   2   8  12       1533.88       1707.36        31.00 o
[truncated: 194,563 more chars]
